# Supplementary material for: FDX1-mediated cuproptosis promotes cholestatic liver injury exacerbated by taurocholic acid-enhanced copper accumulation
Source: Cell Death Discov. 2026 Jan 9;12:12. doi: 10.1038/s41420-025-02861-7 (PMC12789603; doi:10.1038/s41420-025-02861-7)
Supplement: Supplementary file 2 — Supplementary Table 1 [file 41420_2025_2861_MOESM2_ESM.xlsx]

## Sheet: Index
Sheet 1	Complete laboratory serum GGT records of pediatric patients (n = 80,519).
Sheet 2	Patients with elevated serum GGT records after matched for age and gender (n = 11,087).
Sheet 3	Patients with normal serum GGT records after matched for age and gender (n = 43,410).
Sheet 4	Serum copper of patients with elevated serum GGT records after matched for age and gender (n = 370).
Sheet 5	Serum copper of patients with normal serum GGT records after matched for age and gender (n = 2,801).
Sheet 6	Serum ALT of patients with elevated serum GGT records after matched for age and gender (n = 11,073).
Sheet 7	Serum ALT of patients with normal serum GGT records after matched for age and gender (n = 43,377).
Sheet 8	Serum DBIL of patients with elevated serum GGT records after matched for age and gender (n = 10,932).
Sheet 9	Serum DBIL of patients with normal serum GGT records after matched for age and gender (n = 43,069).
Sheet 10	Serum TBA of patients with elevated serum GGT records after matched for age and gender (n = 10,490).
Sheet 11	Serum TBA of patients with normal serum GGT records after matched for age and gender (n = 41,781).

## Sheet: Sheet1
De-identified ID	Serum GGT (U/L)	Reference Range	Gender	Age (year)
C2639E875583	40	5--19	Male	11
F1B059591FE5	19	5--19	Female	5
E7AF0ED99175	11	5--19	Male	4
CF4217BA404F	13	6--31	Female	0.583333
78B73F241F87	14	5--19	Male	11
7DC045D1778D	13	5--19	Male	11
89440574919E	14	5--19	Female	3
BECAAA6A1A72	9	5--19	Male	7
11D88C490D3A	11	5--19	Female	4
3357345BDDFE	9	5--19	Female	4
CE9D6257BB97	10	5--19	Male	2
9ED7F241735F	16	5--19	Female	2
7E51C27C7433	22	6--26	Female	13
1532DED29BD8	23	6--26	Female	13
77EAEBCB1320	14	6--26	Female	13
42B744E49A1A	17	6--26	Female	14
286E6B9772AA	37	8--40	Male	13
AE259BD8B1B3	8	5--19	Male	2
88D23A938232	13	5--19	Male	2
687C817A4FFE	11	5--19	Male	5
E271B451C599	24	6--26	Female	13
85995AFE89BC	16	6--26	Female	14
597CC73186B5	10	5--19	Female	1
805C8A48DFF6	14	5--19	Male	7
1F1D7EA62955	13	5--19	Male	10
0A755155EEA6	9	5--19	Female	1
99915BEA0067	13	5--19	Male	4
E94555F2A2F1	28	8--40	Male	15
626CBDB9D124	9	5--19	Male	2
B89EDB16C376	14	8--40	Male	13
DC42A3C5A742	36	5--19	Female	3
498E0CA96834	12	5--19	Female	6
638BA7417B28	10	5--19	Female	5
44BEC30F80D6	11	5--19	Female	4
932A16B6BD1D	11	5--19	Male	12
DD25F2E6339B	14	5--19	Male	6
8F361D971574	7	5--19	Female	2
604BDCE5B9FE	9	5--19	Female	2
461022E7AF6B	9	5--19	Female	2
765F7B20F166	13	6--31	Female	0.583333
2454C5E16C86	9	5--19	Male	1
2427E403EC17	12	5--19	Female	3
60797803DDBE	13	5--19	Male	1
FE8C374AF972	10	5--19	Male	4
5ED740ED1C55	11	5--19	Male	3
1811233E1F06	13	5--19	Female	5
E3F2A0144D87	13	5--19	Female	5
7B34379E9FDD	12	5--19	Female	1
20CB2D71B1BA	12	5--19	Female	3
BAFE7D93FDCD	10	6--31	Male	0.583333
6F4E2D123216	11	5--19	Female	10
51126D4B8CD3	16	5--19	Male	5
8FBB1DA97937	15	5--19	Male	10
11DB106CA271	11	5--19	Male	3
A1DD5DD691C8	12	5--19	Female	2
34D5B1B356C9	10	5--19	Female	2
94D84CFD4688	11	5--19	Female	1
8B41097F9226	14	5--19	Female	5
BC003B32401A	10	5--19	Female	3
669367A2E1F3	10	5--19	Male	3
9F31CD165DAF	11	5--19	Female	2
0F04E1117857	10	5--19	Male	8
5C6564F279EB	15	5--19	Female	3
D15DC0C56C81	32	5--19	Female	7
52FD8D0001B1	13	5--19	Male	6
6E5EADEF8AF6	13	5--19	Female	2
A656376E5231	10	5--19	Male	6
D4D238653E28	13	8--40	Male	13
33DD964BAC29	12	8--40	Male	13
5B9E3B09E5C5	13	8--40	Male	14
6D22CD3F88DC	12	8--40	Male	14
204276DB67D4	12	8--40	Male	14
8E7C6B7CF983	9	5--19	Male	3
B20025765DF4	11	5--19	Female	3
6CBE8852ABBA	11	5--19	Female	1
A47591070975	5	5--19	Female	10
0139005572CD	12	5--19	Female	2
341F73822951	11	5--19	Female	10
C1AD1558C483	9	5--19	Female	2
648778BB1253	11	5--19	Male	5
8229D563D404	12	5--19	Male	3
C7F2ACF2D060	18	8--40	Male	15
2FA3598CBA98	13	5--19	Female	3
99ADD0DD320F	13	5--19	Female	8
1FDFCB4EA570	39	5--19	Male	4
DAFC3E079533	12	5--19	Male	7
7BC7C9F5BF2F	14	5--19	Male	7
0AD618C237D8	10	5--19	Male	5
704AB8F7A00A	9	5--19	Female	1
DEC6829334D3	10	6--31	Female	0.916667
F62E63976775	12	6--31	Female	0.75
4F02FDEE6C4E	9	5--19	Female	2
935E906760C0	11	5--19	Female	5
E531CD990EFB	13	5--19	Female	6
AC559C2DDCE5	17	9--150	Female	0.333333
671BAC34CA8D	14.42	5--19	Male	8
28788407A897	12	5--19	Female	4
CA69E61648C6	12	5--19	Female	2
FDC84041FA93	8	5--19	Male	5
5D422002D99A	11	5--19	Male	2
9727C7DF7C4A	9	5--19	Male	5
3894005450D9	14	5--19	Female	4
3E0E74DCB2CC	13	5--19	Female	4
085C65AC6724	8	5--19	Male	1
84CFFA7C1E2D	11	5--19	Female	8
E58FD2E727DA	12	5--19	Male	6
A2BC8862AE07	12	5--19	Male	1
7CCBF16EDA57	9	5--19	Female	4
AE2A698AE54C	9	5--19	Male	8
A64F78EB3B83	11	5--19	Male	2
81134E3C9155	17	5--19	Female	5
C2455628DB71	7	5--19	Male	3
BC770865C386	12	5--19	Male	2
5FEB1B05E4EE	18	8--40	Male	13
B3749070A94A	13	5--19	Female	8
5C78D822B321	9	5--19	Female	5
35B30A358E62	11	5--19	Male	3
23160EA6E57E	12	5--19	Female	8
325BEADC6826	10	5--19	Female	3
CF869A640AAB	10	5--19	Male	5
BE62BB5D3452	10	5--19	Male	10
2AED67447BF1	9	5--19	Male	10
E654382E6997	9	5--19	Male	10
86A7F1A6F022	9	5--19	Male	9
C9E4B346BAE2	9	5--19	Male	9
23C9D88393A4	24	5--19	Male	10
108A9F06B9BF	12	5--19	Male	3
4F0476EB8886	31	5--19	Female	5
2EC7E1F5F26A	87	5--19	Female	5
DA26478C3C53	15	5--19	Male	7
5C0F465DA1F8	11	5--19	Female	3
7301BFF766E7	18	5--19	Female	8
5E82CBB11C76	98	5--19	Female	5
2CCC0D8B02CA	12	5--19	Female	5
767D350D60D7	11	5--19	Male	1
0DF3894632DE	9	5--19	Female	3
D9DEAB2B1659	10	5--19	Female	3
EAD3D0315022	84	5--19	Female	5
C381DA6FD2B0	7	6--31	Male	0.583333
6652EA42E600	15	5--19	Male	8
2F60944E366F	23	5--19	Male	9
2C2CAA66F1F7	9	5--19	Female	4
C633DCE4FF23	13	6--31	Female	1
7D48D59B6EF1	14	5--19	Male	2
490A4758F662	15	5--19	Male	4
BF349A06F308	13	5--19	Male	4
C439AE8786F6	12	5--19	Male	3
618C13EC101D	13	5--19	Male	7
5D5B4B0543F8	10	5--19	Male	6
E26338192B03	8	5--19	Male	3
7A3A173EF386	13	6--31	Female	1
F9484AA3F279	18	8--40	Male	14
C2F2E8BA74EC	12	5--19	Female	2
DFA2BFF3D4DB	16	6--31	Female	1
F29DE9228147	19	6--26	Female	16
0B0F7A7710D2	10	5--19	Female	3
F2D470AF85E5	11	5--19	Female	3
79917936B95B	13	5--19	Female	3
1BAADA15A30F	10	5--19	Male	5
78EE9BC5F1AD	13	5--19	Male	9
5B6A2066D5BF	10	5--19	Female	4
BC6C970B27D6	9	5--19	Male	12
BDE55558D6E2	8	5--19	Female	1
5CADA97EDFF4	12	5--19	Female	2
966E16D072BB	14	5--19	Male	4
2D2F9B09413B	10	5--19	Female	3
E56B5A1AA515	9	6--31	Male	1
DC42FACBEF87	8	5--19	Male	2
FCF9851AA989	9	5--19	Female	3
1C1FEDE82D57	7	5--19	Female	3
F7A187887966	11	5--19	Male	4
478EE8F9A1C0	10	5--19	Female	3
67F2802B73BB	8	5--19	Female	12
1CB23FADD041	15	5--19	Male	3
7CD40DB1810F	10	5--19	Male	3
9E5641744062	15	9--150	Female	0.0833333
5F78A0939232	9	9--150	Female	0.25
CDCCDEF6CA50	13	5--19	Female	10
58DE544BD9C5	11	5--19	Female	3
8DB99818C791	28	6--26	Female	14
BA7318BE5F9A	27	6--26	Female	14
382E2500C323	14	5--19	Male	3
92726BAFBDB0	10	5--19	Male	1
F61B7115855F	11	5--19	Male	1
B1666BB79A4F	14	6--31	Male	0.666667
5C4859C09107	11	5--19	Male	5
D32E977F7007	9	5--19	Male	6
3D7AF223A117	20	5--19	Male	7
97E1B59C27FC	17	5--19	Male	8
C11AC443DEDA	11	5--19	Male	2
0C5EF7673C60	6	5--19	Male	8
01064FE9B318	10	5--19	Male	1
019D6E987AAA	13	5--19	Male	11
2F09F848979E	11	5--19	Male	8
0A7813BF3A3F	14	5--19	Female	9
D3B5F1AD9C6D	9	6--31	Male	0.5
26014CAAF2E2	10	5--19	Male	3
ECC0F051CA3B	12	5--19	Male	4
0AA1FEE8835C	12	5--19	Male	9
781BCAFA7A75	10	5--19	Female	3
FF52B619F476	12	5--19	Female	4
C4BCBA639658	17	5--19	Male	5
8D292D94172D	16.18	5--19	Male	6
F38C7AC8DF58	33	5--19	Female	7
42DDF28E7E0A	13	8--40	Male	13
450F0717AB6D	11	5--19	Female	9
2857D03BFE04	16	5--19	Male	7
6BF048E0BE14	23	5--19	Female	1
C25091AA3D47	10	5--19	Female	8
AC81D0A416B3	8	5--19	Female	7
2838DCD3ABAA	13	5--19	Female	4
DFAB1C1A4DE5	8	5--19	Female	1
45EA22835D81	13	5--19	Male	4
16DC0AA3D800	16	5--19	Male	5
3AAE9458B0DE	11	5--19	Male	3
24A918134AE5	11	9--150	Female	0.25
366450C7FAB8	9	5--19	Male	2
CB50007C3F42	11	5--19	Male	3
FC8BE46E8535	141	9--150	Male	0.0833333
4D6F12A9FD78	25	5--19	Male	2
138CF2152DB9	10	5--19	Male	1
924FB824FCBD	13	5--19	Male	1
6A30046CDD52	11	5--19	Female	7
31625D3C28E4	14	5--19	Female	4
9C55B3C3A9BC	8	5--19	Female	1
5437DA845C6F	14	5--19	Male	10
CBF1F0A9475B	11	5--19	Male	4
08A0CEC573FE	22	5--19	Female	9
104DE262BEF8	41	9--150	Female	0.166667
5C696F093E83	9	5--19	Female	12
ABD06CF855C7	9	5--19	Male	2
BDAE045F91BB	13	5--19	Female	9
4D42C07D4F6D	13	5--19	Female	9
E97659766841	14	5--19	Male	1
F10C4229B26A	14	5--19	Male	6
F773B0F15AD7	10	5--19	Female	1
5BD78FC4CD4D	14	5--19	Female	6
EFF9E5772F1A	7	5--19	Female	3
25BF1536C6E5	8	5--19	Male	1
74F13ACF92B0	11	5--19	Female	6
542FDC25689E	9	5--19	Female	1
01BCDE30B9EA	195	9--150	Male	0.0273973
9C8D6EBB821C	14	5--19	Male	3
FE4271A981F8	20	6--31	Male	0.5
F22ADB4F8CA8	11	5--19	Male	8
C8808922598A	19	5--19	Male	5
FFB6FAEB727A	19	5--19	Male	5
CDF002A73A5D	9	5--19	Female	4
4931A662284F	9	5--19	Male	1
0731405F512A	9	9--150	Male	0.416667
52837F287AF1	20	5--19	Male	1
1BF20E2EE934	5	5--19	Male	1
15EF3F4FC1E2	16	5--19	Male	6
5ED845EFE103	22	8--40	Male	14
7AA71C86430C	20	8--40	Male	14
93C59B363963	15	5--19	Male	2
AE358FB220BE	11	5--19	Female	7
D83D38FD62F3	9	5--19	Male	1
9864AD32DDA5	9	5--19	Female	11
0CAE147F6C93	11	5--19	Female	11
3C3EB63EF7DB	8	5--19	Male	9
0DC1F851DE07	19	5--19	Male	8
F2C1587E479C	11	5--19	Female	3
4508DCFB20DE	7	5--19	Male	5
423A8F079CE5	87	8--40	Male	15
2436132EF87F	31	6--31	Male	0.833333
1A37D3FE2DF9	11	5--19	Male	6
EC48C2085197	11	5--19	Male	5
324004B06625	10	5--19	Female	2
E095E11A5B8D	12	5--19	Male	5
F289298DD7E7	9	5--19	Male	5
86935B53062D	19	5--19	Male	9
F103A4C0883F	112	8--40	Male	14
4DAAAFD94FD1	79	8--40	Male	15
30A80FC083C7	37	5--19	Female	4
B485D45D1081	29	5--19	Male	11
AEC61834C2DC	10	5--19	Male	7
A0FB728BB098	15	5--19	Female	7
31B3F6E1F366	11	5--19	Female	3
69A0D7A23275	12	5--19	Male	8
FBFD5755B419	11	5--19	Female	3
757EAFD64A3A	10	5--19	Female	5
D423D22AE208	5	5--19	Female	5
4E0C29EB243B	12	5--19	Male	11
B9D1268C5B7F	11	5--19	Female	3
6704BD42F266	9	5--19	Male	5
5D548A229769	19	5--19	Male	3
0AA02465568C	14	5--19	Female	1
5EFF3227D804	14	5--19	Female	2
BBDDDB6577E4	22	5--19	Male	10
02E297976FAA	19	5--19	Male	9
E0DF18BB08E5	12	5--19	Male	2
A062F01AC2D5	1121	9--150	Male	0.0219178
A04B5CDBE797	15	6--31	Male	0.5
DF683585344B	13	5--19	Female	9
8445454F2F32	9	5--19	Female	1
CCEBEB6DF2B3	10	6--31	Male	0.916667
DB7FB1319824	11	6--31	Male	0.75
EBA051891578	14	5--19	Male	4
749C29F6C625	13	5--19	Female	3
F32629BFE0A8	9	5--19	Male	1
9AAB6FF16ACA	11	5--19	Male	1
4F887D2ED240	64	5--19	Female	11
C415D9DDCCE7	10	6--31	Male	0.666667
D208908B1599	23	5--19	Female	6
C430BAAB0C05	13	5--19	Male	3
B0F76F7D3CD2	14	5--19	Male	3
AA85A9BE2FBD	11	5--19	Female	7
0CA5601D2DBD	9	5--19	Male	2
CD54F5304A67	10	5--19	Male	6
9B35BBEEA7AF	9	5--19	Male	5
6096CF528AC0	7	5--19	Female	2
BD17D611E68A	15	5--19	Male	6
DC80BFD72D59	16	6--26	Female	14
2BEA762D0E2C	15	5--19	Female	5
D0737A10DE04	9	5--19	Male	2
2ECE8CF5B7DA	13	9--150	Male	0.333333
836FC92F826E	9	5--19	Male	3
E08A8E060300	9	5--19	Female	4
A16B553298CD	9	5--19	Female	5
B62A0D0AFC72	11	6--26	Female	13
085F44DE1932	14	5--19	Female	1
33267861EBBD	17	6--31	Male	0.583333
3FD5F41EA689	20	5--19	Male	12
2BFC597A9A68	12	5--19	Female	3
2BA1049F2C93	8	5--19	Male	2
5C7D414BA74C	20	8--40	Male	14
FD20DC0C2DDE	11	5--19	Male	5
D2B504162BD9	48	6--26	Female	14
6108D6617E34	19	6--26	Female	14
3C919061ABA0	23	6--26	Female	15
EA5C1717233D	20	6--26	Female	15
538C2210F4BD	10	6--31	Female	0.666667
B2DA6702D7F6	12	5--19	Male	5
9D32DB476434	12	5--19	Male	4
27C01ECFCF57	6	5--19	Female	1
2B493DE84106	31	5--19	Male	2
AF8729C5628A	133	9--150	Male	0.0219178
7E80111663D5	8	5--19	Male	5
80F07B58D4CD	9	6--26	Female	13
1A4C277AF67F	12	5--19	Female	1
020692CBA04B	8	5--19	Female	2
4017887BD83B	14	5--19	Female	2
000431F3D94C	67	6--26	Female	16
E2427E61F265	10	5--19	Male	2
CD2480D2B9DC	16	5--19	Female	11
D2FA267AE70D	11	5--19	Male	6
D4A722B9AC67	5	5--19	Female	2
8704ECC31193	16	6--31	Male	0.583333
539055157556	12	5--19	Male	2
8610B7FB1761	11	5--19	Male	2
F90A95D1C8B1	11	5--19	Female	2
6E265475FC6A	11	6--26	Female	13
A4F1A9042C76	8	5--19	Male	1
03FF6E964988	7	5--19	Female	1
6739C8A7D78C	6	5--19	Female	3
FE6A20D4DAE6	15	5--19	Male	1
81CB9F5BA29B	24	5--19	Male	4
C39A02C883DF	13	5--19	Male	6
14715C21E86C	17	5--19	Male	12
AF15EF8E03E1	13	5--19	Female	1
D689451BFD0E	17	5--19	Male	6
870EE8B8DF2B	57	5--19	Male	6
2E33536FE47F	9	5--19	Male	3
5D9CF954E6CA	7	5--19	Female	1
6B9F1C464653	11	5--19	Male	2
C67C17CA1E38	10	5--19	Male	2
DEED9D7D4F56	16	5--19	Female	2
2B2001F93840	19	5--19	Female	2
29E0826B1666	9	5--19	Male	1
DD7081ECD22D	12	6--31	Male	0.916667
4CECCB6B5FB4	10	6--31	Male	0.583333
79BFD4339DDB	10	5--19	Female	2
E8880E6AE6CB	11	5--19	Male	2
94AF0864166D	12	5--19	Male	2
DF1A9C64B19A	9	5--19	Male	1
BFE05861FE53	15	9--150	Female	0.416667
947D977E8E66	58	9--150	Male	0.25
25B68FF417DA	9	6--31	Male	0.833333
8F86A8109B9D	14	9--150	Male	0.333333
E41E1F42B0A6	10	5--19	Male	3
B853043174D4	13	6--31	Female	0.916667
A8755CA2292B	12	5--19	Male	4
B44952F72B92	9	6--31	Male	0.916667
D80F443859A9	11	5--19	Male	3
6FAF7D3A1B4D	12	5--19	Male	3
A597F63831AD	7	5--19	Male	3
BD6041E36009	8	5--19	Male	3
FC34AFC796F3	12	5--19	Male	3
BC15C6BABF31	73	5--19	Male	2
8171827775FF	40	9--150	Male	0.25
B1A7E51C19D9	25	6--31	Male	0.583333
C62A8C683D04	11	5--19	Female	5
1083B5BEFD82	14	5--19	Male	1
5644FA5A2A5B	13	5--19	Female	6
F818C32346B9	8	5--19	Female	2
6993AA482EE3	10	5--19	Female	3
1714724071D7	14	5--19	Female	3
78BD81038C66	43	5--19	Male	11
AC3AB4F25634	41	5--19	Male	11
91284FA5534D	10	5--19	Male	1
E3BC2528ACB7	13	5--19	Female	1
8688D7CDD8B9	18	5--19	Male	1
76EC903F2E24	9	5--19	Male	11
C86E25066DB8	10	5--19	Female	5
309A68FDE95C	9	5--19	Female	5
5BCA2B68A783	22	9--150	Male	0.333333
408E0325703F	6	5--19	Female	1
494D3EA5C6DB	26	6--31	Female	0.5
435201F709FB	13	5--19	Female	1
F313B202D03B	12	5--19	Male	6
8600BA54EDE1	11	5--19	Male	5
297B230432F0	15	5--19	Male	5
6645379CB90C	16	5--19	Female	3
286ACBD0C51F	6	5--19	Male	1
8F5A5853F570	13	5--19	Male	3
4C04EAB29FD5	16	5--19	Female	11
DC97316DF1AB	9	5--19	Male	1
D9CC991C81CE	7	5--19	Male	4
D4241180CC0B	13	5--19	Female	1
B4EFA3E3C0F8	14	6--26	Female	15
09DB8D88DCAB	10	5--19	Male	6
8B2C89CD0EA6	24	5--19	Male	12
8FE26F66315D	9	5--19	Female	4
00B1AB0B876A	9	5--19	Female	3
BD4C2F306B9C	9	5--19	Male	1
AC4C0996C41E	8	5--19	Male	3
289DFC303518	10	5--19	Female	1
A698F53AE3F7	10	5--19	Female	1
1BE658CBD0BC	17	5--19	Male	9
BDC2DC13F704	22	9--150	Female	0.416667
2D1525DAEB70	43	6--26	Female	15
99DE51408ED3	9	5--19	Female	7
A4FE1282B4C7	12	5--19	Male	1
919D59B64BE8	12	5--19	Male	7
634F74123113	10	5--19	Male	2
22C43A204787	39	8--40	Male	15
2FB3FD5F5851	13	5--19	Female	5
AFF00F697CDC	13	5--19	Male	5
FAB1E6226FD0	14	5--19	Male	1
7A23E5FA4AE9	14	6--31	Male	0.666667
6397DC787DA3	16	5--19	Female	6
EC376B844F23	15	5--19	Male	12
22A0E2027273	18	8--40	Male	13
14A9B379D1CC	38	5--19	Male	10
14EF8CF164C1	34	5--19	Male	10
1ADC79621642	13	5--19	Male	10
DA2B5EF07E7D	18	5--19	Male	7
53FEDB0F1C5D	23	5--19	Male	7
AB5C5305D759	14	5--19	Female	9
1B10E3AC2B8F	10	5--19	Female	1
56161FFAA712	12	5--19	Female	5
0D6E8E8C1D9F	9	5--19	Female	5
609B58405238	19	5--19	Male	9
EE9A28380D06	11	5--19	Male	9
1B1EAF3DDD46	12	5--19	Male	9
359165D44970	13	5--19	Male	9
DED61375DB30	11	5--19	Male	9
A0F531FC8D6D	12	5--19	Female	9
BDE7F9A97A51	13	5--19	Male	1
1959BF9121A3	19	5--19	Male	12
45E2E58CB35F	57	8--40	Male	13
4B1103CD2228	15	5--19	Male	5
671750A289FB	15	6--31	Male	0.666667
259E70060795	35	9--150	Female	0.166667
2B182B8818C4	12	6--31	Female	0.833333
639F9EB445BB	9	6--31	Female	0.916667
8798C2977071	21	9--150	Female	0.25
D2BFE12650DC	10	5--19	Male	2
976FD83182DA	11	5--19	Female	1
C0E416227350	48	9--150	Male	0.00273973
E9E2E45FFC31	13	5--19	Male	3
03E181AD81DA	13	5--19	Male	4
7BA21C9D8127	14	5--19	Male	4
C3F8D92F8F9F	13	5--19	Male	4
4B9607B372A9	12	5--19	Male	4
A25A0792684C	14	5--19	Male	4
8567D3D63970	13	5--19	Male	4
0655A8C77B63	16	5--19	Male	4
349C02795086	15	5--19	Male	4
9A71C37AD7EE	16	5--19	Male	4
0F9EAD166FAF	16	5--19	Male	4
CBA71C18B8E3	16	5--19	Male	4
9CF11507EF16	17	5--19	Male	4
579710BA8BAD	18	5--19	Male	4
35C22994EAB7	17	5--19	Male	4
2502C03D4CF6	21	5--19	Male	4
0AC2A1C6EA7A	19	5--19	Male	4
E9D90E9784D0	32	9--150	Male	0.00273973
FB59211EC77C	18	5--19	Male	11
8D9BAB3A2AB7	9	5--19	Female	10
A2DD0D37A08A	10	5--19	Female	11
7F049FFCB97E	11	5--19	Female	11
E22BCA47CCE5	12	5--19	Male	3
D55D354A8772	20	6--31	Female	0.5
2C824426B3BD	36	5--19	Male	8
43833E99E256	28	5--19	Female	10
4A3C812FF460	16	5--19	Female	10
40B98F0ABDF3	44	5--19	Male	10
8B6AA4F4752D	13	5--19	Female	2
C5EE240CC6C8	9	5--19	Female	3
72465ADE1BD5	9	5--19	Male	6
1A537CFBE922	12	5--19	Female	6
E6D012FA1D0C	17	5--19	Male	12
AFE7F479BAA7	17	5--19	Male	12
D05BE5147141	18	5--19	Male	12
D64EE877CC9A	11	5--19	Male	6
5D51DA3267ED	11	5--19	Female	2
100134C502DA	14	5--19	Male	3
46D5A4A7177F	11	5--19	Male	3
89F0F41DD26C	9	5--19	Female	11
D9AAE7ECEE1B	100	9--150	Male	0.0833333
70A7839F4710	20	6--26	Female	14
8266A3AB5B2F	12	5--19	Male	3
E289E84D4F18	8	6--31	Female	0.916667
07D86D2841FA	12	5--19	Female	12
4F6C93454B11	16	5--19	Male	5
8409377572D4	9	5--19	Male	1
9EAF84F35C9B	10	5--19	Male	1
51525313FF2A	12	5--19	Male	1
6FC8A0B97F6F	14	6--31	Female	0.583333
21C53DA6B7F3	7	5--19	Male	1
E584AA0062E8	265	8--40	Male	15
55450C645934	372	8--40	Male	15
555A32A4A22A	9	5--19	Male	1
2313C2D9935C	15	5--19	Female	3
254ECFBDD8E4	38	5--19	Male	11
239F684C7689	25	5--19	Male	11
A6DEF2BED467	28	5--19	Male	11
34959D01C2B3	17	5--19	Male	11
7B571399A164	22	5--19	Male	11
2D08AD07B13C	22	5--19	Male	12
8EF4FACB83C8	10	5--19	Female	1
C27073E819C4	9	5--19	Male	3
6EDEA0785698	1028	9--150	Female	0.25
E5D8D7122B09	12	5--19	Male	4
052A5703420A	12	5--19	Female	7
614D30368559	16	5--19	Female	12
59E5D38D69ED	12	5--19	Female	2
0BE9648DE6D1	10	5--19	Female	12
F06F3A737AB8	14	6--31	Female	0.666667
2992C24D8D02	11	5--19	Male	4
6F8DE481AAD1	9	5--19	Female	6
7E842C7FD159	8	5--19	Female	4
657F71A1D55B	9	5--19	Female	5
E284C261FB8C	30	9--150	Female	0.333333
9ADE6725544F	20	5--19	Male	7
1B09AAC4C04E	13	5--19	Female	1
0706D4225B67	66	9--150	Male	0.0833333
843548BE0F48	15.06	5--19	Male	11
C43C0C679E8D	13	5--19	Male	6
CD35966CC545	22	5--19	Female	12
B270BBB551D8	23	5--19	Female	7
3FD4669FD9AD	34	8--40	Male	13
F6A36CC6E97F	14	8--40	Male	14
8620D264A4C6	9	5--19	Male	5
94E1406B8A10	9	5--19	Female	1
4276979E5760	11	5--19	Male	6
7E19065D43B7	27	6--26	Female	13
DA4EEE325126	28	6--26	Female	13
6F32FA4936B4	10	5--19	Female	4
630862613CB9	14	5--19	Female	10
950B290D9A59	11	5--19	Female	3
A8F91C1BFF2C	9	5--19	Male	6
F0B86CA2C9C7	16	5--19	Male	7
610F7A8B04FF	10	5--19	Male	6
4A92EB3340EA	21	5--19	Male	10
1125F2D56A76	12	6--31	Female	0.5
8A1B0C4174BB	17	5--19	Female	6
4784434C1402	15	5--19	Female	7
8B6B6766542F	9	5--19	Male	2
7DD5E6C2D3F0	17	5--19	Male	9
55B8AF6A8B7C	8	5--19	Female	11
6067D5C074A1	10	5--19	Female	11
7FA776E110E6	12	5--19	Female	1
1388D237984B	15	5--19	Male	11
5978920F1ADF	24	5--19	Female	9
396222FD887A	16	8--40	Male	14
3B5DF1451A3D	16	5--19	Male	10
077E448A01D0	10	5--19	Male	4
47EB80410142	10	5--19	Female	3
202655E724AB	12	5--19	Male	7
D81A93145FAC	11	5--19	Male	7
A526FC762D30	12	5--19	Female	8
4681F1536218	11	5--19	Female	10
25D6966754EE	17	5--19	Female	1
73E26A2D1CE1	53	5--19	Male	11
EA0B60951860	10	5--19	Female	3
3BDC66D64C77	11	5--19	Male	7
AFCF508DAAC5	12	5--19	Female	10
62E19E55C369	13	5--19	Female	1
B52FE678C745	99	5--19	Male	5
DE9614C8D9A9	17	5--19	Male	3
3F44858A44A0	54	5--19	Male	7
0CB74A38388D	14	5--19	Female	6
2D8EFACE7510	306	5--19	Male	1
B7A6C3E92A78	45	5--19	Male	12
35D262E3B62D	11	5--19	Female	8
484EF20EC7C3	12	5--19	Male	4
5A3F02F1B016	12	5--19	Female	10
54D33A758110	26	5--19	Male	9
B7E1E6A23581	11	5--19	Male	1
06EDD2AD3C5E	10	5--19	Male	4
CC17C3DBF68C	10	5--19	Female	7
076A667A23DF	9	5--19	Female	3
A03C13A1991C	15	5--19	Male	6
5667B680D849	13	5--19	Male	7
87C33DD5A956	8	5--19	Male	4
851E547AD188	9	5--19	Male	4
144AF23EA8B3	11	5--19	Female	1
E6802DD27739	12	5--19	Male	8
F283A65624F8	12	5--19	Male	11
F5496D2091D2	11	5--19	Female	4
33847E65CFBD	17	5--19	Female	3
32FD4AA74DB8	14	5--19	Male	6
F44A019A22C6	10	5--19	Male	2
63115391D03C	9	5--19	Female	4
B04BC9937256	10	5--19	Female	4
D4CA0AF8BD75	11	5--19	Male	4
4264F7FE234D	8	5--19	Male	7
05B34FF89A79	9	5--19	Male	4
9F0203E0C972	13	5--19	Male	3
4C7C52FBB276	8	5--19	Male	4
93A99E7B0E76	14	5--19	Female	6
735B212EF607	12	5--19	Male	6
6EA8C450727A	13	5--19	Male	1
89FECE2DF4B8	14	5--19	Male	2
E60736177BBA	11	5--19	Female	5
E6C3EB5D0E2A	15	5--19	Female	7
47F71FA9E2B3	12	5--19	Female	7
4D8A268B1FAA	47	5--19	Female	4
B0A31E2AD666	16	5--19	Female	5
A20D2DF9DAF8	7	5--19	Male	4
CADF787FD603	5	5--19	Male	4
8E315064A5BA	12	5--19	Male	9
B6A2219692A4	11	5--19	Female	5
4B62C40CB5EB	8	5--19	Female	7
94B3771F3946	17	5--19	Male	8
09D19921ED58	14	5--19	Male	7
41E43C900334	19	5--19	Female	10
5A2AF1697F96	19	5--19	Male	8
2AD32BF21156	12	5--19	Male	6
2FF1191F1ED8	10	5--19	Male	5
68CDA3871870	11	5--19	Male	7
C75440A1032D	12	5--19	Female	4
5F168DE04B81	10	5--19	Male	5
88A9D0326491	17	5--19	Female	5
5D0BF6D7C7AE	17	5--19	Male	6
34A63C342C80	10	5--19	Male	3
0E669686BBFC	11	5--19	Male	4
C879AD8280E4	12	5--19	Female	8
F81F5DFA0696	20	5--19	Male	3
21E554CDD83A	14	5--19	Female	4
2CB9E48846E8	9	5--19	Female	6
4DA2FCCE5B62	14	5--19	Male	6
6B0695E7D8AA	16	5--19	Male	3
F0A6A2D5E831	15	5--19	Male	6
1D2D58F2C9A2	12	5--19	Female	3
32135F171A20	17	5--19	Female	3
6C793126B727	10	5--19	Female	3
DFF16384A030	8	5--19	Male	4
A16BF802E878	11	5--19	Female	5
6255700A88C1	20	5--19	Male	4
526F21927D65	11	5--19	Male	4
79C45ECFF2B1	12	5--19	Male	6
E33E4E4DFB55	15	5--19	Female	9
F44F665C4C24	11	5--19	Male	3
193D8294769F	11	5--19	Male	5
7320DF6023CB	11	5--19	Female	1
2EDE13D70823	11	5--19	Female	5
A918A66D9A24	10	5--19	Female	3
F3BD726EB8CB	10	5--19	Male	3
ABD557864C61	11	5--19	Male	3
D61922A659C3	11	5--19	Female	4
5CEC0135E490	17	5--19	Male	4
3443D7FBE26A	10	5--19	Female	1
1DBE142C6159	11	5--19	Female	6
648C4367F420	14	5--19	Male	5
B0D47143B5FE	19	5--19	Female	7
4E8977BFEEFC	10	5--19	Male	2
A29E77449C45	15	5--19	Male	5
89B0F85ECAB3	10	5--19	Male	3
E1B3B5C7AB4F	14	5--19	Female	8
F068758C8553	11	5--19	Female	7
98ECD29EC452	11	5--19	Male	7
2972E4EEE913	16	5--19	Male	7
2E8ECA54DE7F	19	5--19	Male	8
698D27FCCBAF	12	5--19	Female	3
4F95E8F63C0F	11	5--19	Male	2
7C57CFD242FA	12	5--19	Male	7
9989284FE359	11	5--19	Female	9
68A43AC7B05A	14	5--19	Male	3
68C6CB902B8F	11	5--19	Male	3
1C140591C6CF	9	5--19	Male	4
97D7721293F9	13	5--19	Female	4
504C32E7D30D	11	5--19	Male	9
D69387F7F16C	12	5--19	Male	4
06631AB27FE4	12	5--19	Female	10
5B01E688F837	12	5--19	Female	9
FE520240E937	12	5--19	Female	9
41475AB891C0	96	5--19	Male	7
70DC53FBAF02	44	5--19	Male	7
EB2A92A7E366	17	5--19	Female	12
A1F2989D6DE5	57	5--19	Male	8
E270BE96787A	12	5--19	Female	2
4B127C4C6F0B	10	5--19	Female	2
383EC1FCDBB7	11	5--19	Male	6
70C31C89F9DF	10.7	5--19	Male	1
B35E5BE09102	11	5--19	Female	2
1BF10A88DD10	10	5--19	Female	6
2F130B0BDBA2	10	5--19	Male	2
5B4E877F6A9A	10	5--19	Male	1
7DC0ED8EF491	11	5--19	Female	1
CA29B7169EB0	14	5--19	Female	4
A69AB184FD26	14	5--19	Female	3
808DCD48FCAE	28	5--19	Male	6
35F4CE23F922	10	5--19	Female	3
9E9AE7F01511	14	8--40	Male	14
2DFF993B96D6	15	5--19	Male	3
BBB0C6BF0962	9	5--19	Male	1
C77D45742A17	9	5--19	Female	3
4121E6A21D25	9	5--19	Male	2
338F1F0F4538	17	5--19	Male	7
30B7CC4AB319	12	5--19	Male	2
B301B4313045	25	5--19	Female	5
E212EDB6DD51	21	5--19	Female	5
F1F8F852BEFB	9	5--19	Male	6
3B47BF7D2786	13	5--19	Female	1
2B0DC327CAE5	9	6--31	Female	0.916667
84BA2FFCFB86	11	5--19	Female	6
656352F305BF	12	5--19	Female	6
E05ACAB75100	11	5--19	Female	7
20DC888166F2	14	5--19	Male	8
75A3FDCEA3D3	13	5--19	Male	3
F2B209324DDD	11	5--19	Male	4
2BBD279EAD47	7	5--19	Female	1
AF59203F21FA	11	5--19	Female	6
D1EE825F42E1	8	5--19	Male	2
8BBE2CA592B7	12	5--19	Female	8
06F0F045760C	14	5--19	Male	11
B54B52F223C2	9	5--19	Male	4
A7514139AFE5	12	5--19	Female	7
599A21518AFA	16	5--19	Male	6
41FD279D98BA	12	5--19	Male	6
DC2B2781ECD5	10	5--19	Female	4
4478F40B0934	12	5--19	Female	6
6DE21FE474B0	14	5--19	Male	8
B90D7BA0B706	15	5--19	Male	11
9FE91EBF744E	12	5--19	Female	1
670F6F14FB6B	22	5--19	Male	8
4C6C42215509	17	5--19	Male	3
D808E7EDD039	10	5--19	Male	3
80EDCDF8C11F	11	5--19	Female	10
2E8E832AD105	9	5--19	Female	5
2AA7C50E5A5E	22	5--19	Female	8
76B6F25BEF10	11	5--19	Male	1
BD64602B20EA	10	5--19	Male	6
734D1D17B10C	11	5--19	Female	3
F5495D4F66D8	9	5--19	Female	3
08F2547D09CC	25	5--19	Female	6
539664566FEA	10	5--19	Female	6
C691A68F759C	14	5--19	Female	3
A5936ED84CB0	13	5--19	Female	12
B7EDCCAFD3A9	16	6--26	Female	16
84CC56E4D7BF	15	5--19	Female	1
7B3E20CBF917	12	5--19	Female	4
A612F4FD831E	6	5--19	Male	6
DC62E035B448	15	5--19	Female	6
CC2888B94BA2	13	5--19	Female	6
08A539623F55	13	5--19	Female	6
689C7F1F0ED1	14	5--19	Female	6
078E204E4690	14	5--19	Female	6
8A5D999FCAA1	16	5--19	Male	2
767EF1290FCC	14	5--19	Male	9
6A494F798C59	12	5--19	Female	4
5DEEA45147B1	10	5--19	Male	2
D8C58EE79276	11	5--19	Male	3
92E7E7609981	12	5--19	Female	12
7CD20BBBB550	412	6--31	Male	0.5
295047031879	15	5--19	Male	2
64465CA448C4	13	5--19	Male	9
00675975CFC9	12	5--19	Male	5
F936B5E4E12C	28	5--19	Female	10
768A382135CE	14	5--19	Male	1
34FB06C08073	13	5--19	Female	7
38BC026EC90D	14	6--26	Female	13
75BEC3B91421	24	5--19	Female	6
549F48B3892C	22	5--19	Female	6
547FA0E5F970	13	5--19	Female	4
000DFBAA4923	12	5--19	Male	3
A6CB6818450C	13	5--19	Male	9
AF2BA84AC1E5	14	5--19	Male	7
767F48BCFEEB	13	5--19	Female	5
DE270FFA88EE	16	5--19	Female	9
6CB4F893318B	13	5--19	Female	8
7A5A8794346C	9	5--19	Male	7
F7A26AB59C49	19	5--19	Male	11
2E4FB4141622	10	5--19	Female	3
43BE218CB43E	13	5--19	Female	3
2E32CE061BCF	12	5--19	Female	3
DDCBA91B7061	17	5--19	Female	4
DE6FCF8CBFCD	14	5--19	Female	4
7C988EE87549	13	5--19	Male	4
F6E1E7DAE803	14	5--19	Male	4
3C3F28D77F8B	17	6--31	Male	0.666667
C2E015A45194	10	5--19	Male	3
B8901340A291	9	5--19	Male	4
1AE14420693C	9	5--19	Male	4
0DDD9F69267A	9	5--19	Male	2
1FCE00198C98	14	5--19	Female	10
1217B1B40B17	16	5--19	Male	7
04ED9CAA4273	10	5--19	Female	5
485FE4730CFD	19	5--19	Female	8
593651FF641F	12	5--19	Female	3
D891BF02C8C6	12	5--19	Female	11
7FD079D9406B	16	5--19	Female	4
29E41E9786D7	9	5--19	Male	9
B008107C071B	13	5--19	Female	4
523F28FFC204	9	5--19	Female	11
71DC37899A04	9	5--19	Male	2
236E51A2C5C9	10	5--19	Male	2
4EF781B807BE	10	5--19	Male	2
11593B4EE987	9	5--19	Male	6
8B815CA2C051	10	5--19	Male	7
00CFB09CB80E	10	5--19	Female	2
499A78EF0D9F	15	6--31	Female	0.5
378CEC739336	13	5--19	Male	8
1123ED7EE357	12	5--19	Male	7
8E984AC213B4	13	5--19	Female	3
9C8B96E0E46A	16	5--19	Male	11
1FF5A98FDD2F	10	5--19	Male	3
414668A9AD33	47	8--40	Male	15
DFE416F850F2	21	5--19	Male	5
9E99EA2C4785	19	5--19	Male	9
FE4A1207A8EC	8	5--19	Female	4
37DBAEF0D844	24	9--150	Male	0.25
50621F8C661B	8	5--19	Male	1
FE5BD39C09D4	22	5--19	Male	9
A3816B204205	10	5--19	Female	6
2AC6A4314CF7	19	5--19	Male	12
73E54FAD1951	11	5--19	Female	2
A145240A7DCB	9	5--19	Male	3
90EDE38F4648	11	6--31	Female	0.583333
D63267309987	10	5--19	Female	12
F50508FB011E	10	5--19	Female	3
DDD07D45A9D8	14	5--19	Female	5
A428D0398E9F	11	5--19	Female	5
4B94A8E9C83B	11	5--19	Male	1
78F38201F51C	18	5--19	Male	4
02090BFBB960	28	5--19	Male	10
A0B5548A1FD0	12	5--19	Female	10
80BA89D4CDD5	14	5--19	Male	6
F7AE4B8E9EFE	13	5--19	Male	4
5AA02F93AFFD	18	5--19	Male	12
C9D504ABC361	10	5--19	Female	2
2C876E23C01C	10	5--19	Male	4
91E1A2077E78	8	5--19	Male	3
1970403D618F	19	5--19	Male	11
C9A5F8C458E0	18	5--19	Male	11
FA48EB419B1B	15	5--19	Female	7
4183961D2C17	10	5--19	Male	1
F146D559CCFC	13	5--19	Female	4
185185230CC4	13	5--19	Male	11
E60771E8010D	14	5--19	Female	10
35FC602058F6	8	5--19	Male	2
42DB1AC79E76	25	5--19	Male	6
398DB4CEE1A5	23	5--19	Male	6
0F5ED5539A41	27	5--19	Male	6
2D1F98C4A0ED	23	5--19	Male	6
6D11E17C62D2	20	5--19	Male	6
EF398A78017A	21	5--19	Female	5
57143049EC1E	11	5--19	Female	8
CB5A769E5EDD	10	5--19	Female	9
F47A9AAD4C27	9	5--19	Female	1
06FE4D79CB07	19	5--19	Male	3
555EB4199DB8	12	5--19	Male	10
BA18BB2BC8DE	11	5--19	Female	4
16410BFF050E	11	5--19	Female	12
D6BF3EA18B99	10	5--19	Male	4
2A7017108B45	14	5--19	Male	2
4FE5624F6BD8	10	5--19	Male	12
D2AD02DCE1AC	288	6--31	Male	0.833333
AB6BF0883F0D	327	6--31	Male	0.916667
85363714E80D	211	6--31	Male	0.666667
D3CFCEC7E3A2	10	5--19	Female	6
48E633F78B24	12	5--19	Male	1
115C9BFA00EE	20	5--19	Male	7
D6B687FEBB7A	11	5--19	Male	3
A9FB2E5DB66D	11	5--19	Male	7
686EFAFC7D4C	14	5--19	Male	6
E2B5084DD6AE	9	5--19	Female	5
41BF208A2EAB	32	5--19	Male	12
D395FD20CC32	9	5--19	Female	6
C205669441BF	12	5--19	Female	9
76A2BD112481	13	5--19	Male	4
469961ECB8B9	10	5--19	Male	5
539743F81D7C	12	5--19	Female	2
A1E054845483	11	5--19	Female	3
12D279FB8377	13	5--19	Male	6
52719AF04B96	13	5--19	Male	6
67B64EAF1EFA	12	5--19	Male	6
0FC4B9D0DDFA	11	5--19	Male	5
7EDFF8A350F7	18	5--19	Female	4
E766F1DAF986	28	5--19	Male	10
36897567C944	12	5--19	Male	6
39AA48F7FAB7	12	5--19	Female	5
77C490EFCCC2	10	5--19	Female	5
086FD0A31439	11	5--19	Female	5
30170C996C97	12	5--19	Female	5
076481E882C2	12	5--19	Female	5
04C48474CA09	16	5--19	Male	9
D19391B912A5	11	5--19	Male	4
B155786F6DDC	12	5--19	Male	4
A832FB8BE881	14	5--19	Male	4
9E3421C23358	13	5--19	Male	6
F57FAA46D521	10	5--19	Female	4
55EC6D8595CD	13	5--19	Male	2
5645C8839767	11	5--19	Male	5
6A4336C9194E	10	5--19	Male	5
DEE6D697CD3B	14.69	5--19	Female	9
AC17A0753353	13	8--40	Male	15
41F0103C1ECD	8	8--40	Male	15
8FC3D3B7F89F	9	5--19	Male	3
F7FC9F74F7E6	8	5--19	Male	6
70D262E5D552	9	5--19	Male	1
B6964734CFC7	8	6--31	Male	0.833333
A40C9BCFD1A4	9	6--31	Male	0.75
F12E1A0FFECA	10	5--19	Female	5
2F4BB3F89F5D	10	5--19	Female	6
EE2C274090C4	12	5--19	Female	9
8CA65AED800E	13	5--19	Male	4
8C793F0B6BC5	10	5--19	Male	3
40E15F1E4F52	9	6--31	Female	0.583333
E71FE4407905	13	6--31	Male	0.916667
9152EC01FBE7	11	5--19	Female	12
183085062F23	13	5--19	Male	9
0CB63D8D64D0	11	5--19	Male	5
F88C3E16CCEF	9	5--19	Female	2
C45CAB99093E	10	5--19	Female	5
B04D7D2BC9F7	13	5--19	Female	5
3D0A5D6C1C24	12	5--19	Female	5
64F0FABA66B0	12	6--31	Male	0.75
964C5D5331F7	9	5--19	Female	1
9BFFE4287253	11	5--19	Female	4
804A1655A1E4	11	5--19	Female	5
B3B604E6465F	13	5--19	Female	1
DF10D2AC1CE7	11	5--19	Female	2
300D22517AE0	10	5--19	Female	3
7E9740507CD7	9	5--19	Female	2
A2C919725889	13	5--19	Male	5
3FAB16ACDD36	10	5--19	Male	1
8C34B83EA051	12	5--19	Male	7
2160660D0EA4	38	8--40	Male	14
347165CE0CB8	12	5--19	Female	2
E92458ADBA88	15	5--19	Male	11
88DCC4A111E9	11	5--19	Female	3
7A8D04ABD03D	12	5--19	Female	4
3F18FFA29F24	10	5--19	Male	5
7CD2340B822C	10	5--19	Male	2
EFA233A07EE3	11	5--19	Male	3
29CD1E1CFFEC	8	5--19	Female	3
917D7F41294C	8	5--19	Male	6
E4B52652B924	11	5--19	Male	4
8943A0F8CF02	23	8--40	Male	13
15CD08655252	12	5--19	Male	6
AADB4DF2203A	12	5--19	Female	2
2B7D453A5608	13	5--19	Female	6
5C8B207E9FF0	10	5--19	Male	5
CFACBDC4D877	7	5--19	Female	3
5498A0198BF0	12	5--19	Male	4
D41EEDA8B23D	9	5--19	Male	1
9CA99C6C2517	13	5--19	Male	4
AE3A49DD68D4	15	5--19	Female	10
81AE79D4C6AE	15	5--19	Female	4
483A7B776510	10	5--19	Male	1
4C7A321F67E5	11	5--19	Female	6
8B12E35A970D	26	6--26	Female	13
B50A87927D11	13	5--19	Female	12
278611EECD36	12	5--19	Female	3
2951D8129D79	13	5--19	Female	4
8247D929CAC0	10	5--19	Male	10
F3432DFFB216	9	5--19	Male	10
5973675C5AF4	19	5--19	Male	10
ABD531AF0C49	15	5--19	Female	5
8918010BA5BE	12	5--19	Female	5
E09ECB2F95B3	12	5--19	Female	5
7D1E442FE2BD	20	5--19	Male	10
A02210039637	15	6--26	Female	14
5AB71972B813	15	6--26	Female	15
261AF5B244A6	24	5--19	Female	2
744EB103CF26	20	5--19	Female	2
8A4EFE7985A6	16	5--19	Female	3
A053E85E002D	13	5--19	Female	11
6B4A78D859CA	12	5--19	Female	11
42BA84F9D339	9	5--19	Female	10
637FA01D77FA	12	6--31	Male	0.833333
FBC4D578C585	13	5--19	Male	9
B1715856823C	14	8--40	Male	13
97BD3B6C0634	12	5--19	Male	5
C844218E5A09	35	9--150	Male	0.166667
BF61B9243445	14	5--19	Male	6
32D8AB767AE6	13	5--19	Male	12
0E8955CD16B6	9	5--19	Female	2
327E81C0BE94	30.71	6--26	Female	15
5624C5038D9F	9	5--19	Male	3
10EFBD74A2CC	11	5--19	Male	3
965ABE1B006D	45	5--19	Male	7
2FAF14B23D3C	34	5--19	Male	7
B39FCF75D648	7	5--19	Female	4
980828FCAB5E	16	6--31	Male	0.833333
EE394DB015E5	13	5--19	Female	4
D7B552B02C95	7	5--19	Male	1
C02665A58FE0	10	5--19	Male	5
52FC28E82CCA	14	5--19	Female	2
19E931A34034	10	5--19	Female	2
3980443C841C	9	5--19	Male	4
39AB715325A3	12	5--19	Female	3
4D6599689C29	10	5--19	Female	11
270CFEB0A539	11	5--19	Male	2
82441676DB1D	12	5--19	Male	8
2FC5BD2D4BA7	12	6--31	Female	0.916667
4728ACFC0BC5	11	5--19	Female	3
4662A2D2B97D	8	5--19	Male	4
9C27433182D9	11	5--19	Male	6
970D03D9D434	11	5--19	Male	4
8DB77F0774B7	13	5--19	Male	4
AFD43C43BBA5	9	5--19	Male	1
CCC5AA00A11A	10	5--19	Female	1
C1055A259E0B	9	5--19	Male	2
3B282F02E3B4	10	5--19	Male	4
2EB599BC0D1A	23	9--150	Female	0.333333
86CB89AA6C7D	9	5--19	Male	3
96D5DD1BAC18	8	5--19	Male	3
FB0426457178	9	5--19	Male	3
3ECB6CDFD812	8	5--19	Male	3
87E6D0BD20C9	11	5--19	Female	4
03F1016EB51A	14	5--19	Female	7
79B8A3D0B1C7	11	5--19	Female	3
DAC7A8B477F9	33	6--31	Female	0.833333
0328F17FC69C	13	5--19	Female	3
0614C4B731D1	13	5--19	Male	2
2C5EF308394A	13	5--19	Male	5
ED913FA61C03	12	5--19	Female	3
2282EDC35F3A	11	5--19	Female	3
F086F90D8480	10	5--19	Female	3
D59CDF5A1AEF	17	5--19	Male	6
DCD3AF3E5D02	16	6--31	Male	0.583333
05DDBE64F0B1	12	5--19	Male	4
2DD376AAD293	10	6--31	Male	0.583333
106A12074CA3	11	5--19	Female	2
7E0855D58B89	9	5--19	Female	3
05F555E29E89	8	5--19	Female	1
8EA7BBADFB42	7	5--19	Female	1
D3DA4401BF68	12	5--19	Male	1
D763BBE1A6D6	10	5--19	Female	1
F1A5BFAF6377	23	5--19	Male	10
C11CF582ACED	25	5--19	Male	4
92877266C14C	15	5--19	Female	8
F4FC1ACF5E30	129	5--19	Male	10
CB5ECF7862B0	137	5--19	Male	10
9C9CD93C6662	20	5--19	Male	5
B5C0F89A9C3F	10	5--19	Male	3
C4ECC7EBEEA3	10	5--19	Female	4
A9D666ABFCB4	12	5--19	Male	6
8925CF8D2F37	15	5--19	Female	4
D971B1BCFF00	19	5--19	Female	4
C3DD98ECAC78	17	5--19	Female	4
76B0F8288506	14	5--19	Female	4
F23760E9A2A4	13	5--19	Male	5
DB5F297089C4	19	5--19	Male	11
2F13D5C49197	9	5--19	Female	8
8536E9A1794A	12	5--19	Female	6
2AE64CB66607	12	5--19	Female	6
9B98BACBD1D2	10	5--19	Female	7
4E9942ECBFD6	14	5--19	Male	6
1033EEFFCBC6	12	5--19	Male	1
E98D41FBF9C8	10	5--19	Male	6
DA789F658DB6	15	5--19	Female	2
4129B1C5066C	13	5--19	Male	6
717342B0D4AB	10	5--19	Female	3
3F54FA19FB7D	17	5--19	Female	9
5CEC1107E9FA	11	5--19	Male	3
A042797C7E9F	9	5--19	Male	3
3CD8BA0ADB44	12	5--19	Female	1
0CD2169F18F6	10	5--19	Female	1
98383118B0B7	20	5--19	Male	12
B7060E57CC34	16	5--19	Male	12
0F39270D3364	10	5--19	Female	4
6D084750204C	10	5--19	Female	4
5194B6A1807D	11	5--19	Male	1
CB8F8141E891	12	5--19	Female	9
8940D5ECF227	11	5--19	Female	9
9E9D2F55699D	13	5--19	Female	9
B5592B6F5696	9	5--19	Male	4
6126D3D88EBC	12	5--19	Male	5
FCBA870D1467	9	5--19	Female	2
BC1E1C6F7358	23	9--150	Female	0.416667
B0EA2B309157	8	5--19	Male	2
F4124660D8DD	13	5--19	Male	4
3A0A5A9E680A	12	5--19	Male	2
60135950D3A9	11	5--19	Male	2
2EEEC4EE83CF	36	8--40	Male	14
48B7DB57E2D4	13	5--19	Female	7
322E6E786A0C	14	5--19	Female	7
C82E35437C32	8	5--19	Male	1
ED9720B6937C	145	9--150	Female	0.0712329
7D166999DE3D	27	5--19	Male	11
43788DEB13F9	11	5--19	Male	5
D9B8CAFDB302	7	5--19	Female	3
802049446E55	12	5--19	Female	4
BAD06256D9C7	13	5--19	Male	3
6AF01ED70DD4	5	5--19	Female	2
F2F5913BAB42	12	5--19	Female	3
59FEDBB60C65	11	5--19	Female	5
B19B5C751F00	24	5--19	Female	8
81627E96A87E	12	5--19	Male	2
762B46DE2FF4	13	5--19	Male	2
83F653D89D76	15	5--19	Female	3
37EE2F871912	11	5--19	Male	3
C863066AFD7B	11	5--19	Male	8
DD53B2FC4BCB	18	5--19	Female	1
26B142512CFE	17	5--19	Female	7
A8E38DEC90A9	12	5--19	Male	1
9BA4D58CD60C	12	5--19	Male	3
C156F74CA159	12	5--19	Male	3
2505BC982F5B	13	6--31	Female	0.666667
90203B76A3AB	9	5--19	Female	7
650A28DFF30D	8	5--19	Female	7
FB5EE06AB4A0	35	5--19	Male	9
B8E7AA4C1B45	56	5--19	Male	9
ADCEB730D5D2	45	5--19	Male	9
FF0F86427F40	10	5--19	Male	2
6CC1CEF86B6C	12	5--19	Female	8
0EAE8CEAB3AD	9	5--19	Female	1
6F4818789400	8	5--19	Male	3
112DF2E2B552	10	5--19	Male	2
CD2A56660BDC	12	5--19	Male	9
7FDB851D5CD9	13	5--19	Male	8
202E446B1B20	20	5--19	Female	8
CFBA190C3319	13	5--19	Female	10
0270C43CE67B	14	5--19	Female	12
C8DC078B1DCD	14	5--19	Male	9
7D37DFBFE1AE	12	5--19	Male	9
96001C583CAA	11	5--19	Female	5
DD01B5668D71	27	5--19	Male	11
2219089AB36D	11	6--26	Female	14
058796874839	6	5--19	Female	3
1C6758592C11	18	5--19	Male	11
0ED1AB48AEE3	15	5--19	Female	5
FD93478C2874	10	5--19	Male	6
127D6D3E1394	12	5--19	Male	6
B2458C6A3FED	13	5--19	Male	6
0D0CAB385601	15	5--19	Male	4
154D39571CC2	73	5--19	Female	4
0190837E3793	8	5--19	Female	6
5330070151F5	11	5--19	Male	2
433B286BA8BF	11	5--19	Male	2
98196F486B5A	14	5--19	Female	3
07FBD7E23B51	13	5--19	Male	3
683B99C83B13	14	5--19	Female	1
DCE53B933C3F	12	5--19	Female	1
885E518713B6	8	5--19	Female	1
81453B1DCFD1	10	5--19	Female	6
98789E305706	11	5--19	Female	3
A0745752990A	15	5--19	Male	11
AD22DAC4007D	15	5--19	Male	3
ABA6718903B0	14	5--19	Male	3
37D214D6691F	12	5--19	Male	5
03C975E65EF7	12	5--19	Male	8
338926C5AF34	12	5--19	Female	4
50FBAF04EB5A	15	5--19	Female	3
A6DBF176D6F6	10.75	6--31	Female	0.833333
05184ED292D3	11	5--19	Female	4
00A9AB9439F4	11	5--19	Male	5
3CAD65525CD8	9	6--31	Female	0.916667
9B2347E6FBFA	10	5--19	Male	5
E6B2DF2E712D	8	5--19	Male	3
B4AC1EAE67EA	11	5--19	Female	3
D768DA857A6C	20	5--19	Male	12
72C77D34D3E9	12	5--19	Female	6
FCFB9BF8F9FF	9	5--19	Male	5
8E51230E251A	13	5--19	Female	9
EF63043B1CFC	15	5--19	Female	3
34A2ED2B4CAD	15	5--19	Female	2
C812675D000A	14	5--19	Male	7
DEF1767888B0	8	5--19	Female	1
6D68632DF3D8	12	5--19	Male	2
5C23D610C621	10	5--19	Male	2
B59E14E05982	11	5--19	Male	3
C541A44B133A	10	5--19	Female	4
A76606924B01	10	5--19	Male	6
1DAF8AA453AD	16	5--19	Female	3
3FB6C50087FF	9	5--19	Male	3
07B7DC3DE7FC	12	5--19	Male	7
0A6DE41F2942	11	5--19	Male	2
51CF10FF6BB5	11	5--19	Female	4
40943F2B97EC	24	8--40	Male	15
A404C345A0E1	27	8--40	Male	15
D244370169F9	9	5--19	Male	7
5A545B22CF24	11.5	5--19	Male	9
AC37846D97F1	10	5--19	Male	3
3773B6EBEB41	14	5--19	Male	3
EF63FBCB6960	11	5--19	Female	1
ACA2C2C96964	15	5--19	Male	4
B9CE47A04C26	20	5--19	Female	10
FEFBF97F02C0	22	5--19	Female	9
B8E969A5834F	11	5--19	Male	3
B4F34339762E	11	5--19	Female	4
E0F994001057	10	5--19	Male	4
B50699FEA914	11	5--19	Male	11
7551DF9A8D3D	13	5--19	Male	8
9199C2D43822	8	5--19	Female	12
1D3354B37AF9	11	5--19	Female	9
710161B1EB3D	12	5--19	Male	5
F9676268CDD6	9	5--19	Female	3
BD3688C23EE7	9	5--19	Male	4
29700AD67442	9	5--19	Male	5
F89E26081C6B	8	5--19	Female	3
9E448A5BF05A	58	5--19	Male	8
9F6343442A21	11	6--31	Female	0.916667
9DE8E0CAC7DC	15	6--31	Female	0.666667
1A8DCA6395C9	10	5--19	Female	1
DE821CCAF456	15	5--19	Female	4
8BFFBED1F977	15	5--19	Female	2
C60EA3226714	9	5--19	Female	4
5F54F0C37559	11	5--19	Female	3
AE18DB5ECF57	22	9--150	Female	0.25
3AE52175724A	12	5--19	Male	3
F379F3DD51EB	7	5--19	Male	3
B86B196F2C90	31	5--19	Female	1
C0FFD75B5C46	10	5--19	Female	4
FF98EA7624D5	17	5--19	Male	7
70C898D595C0	15	9--150	Female	0.25
E830E51E9C6D	29	8--40	Male	15
B0BCBEB4DB78	9	5--19	Male	3
29F545689A4F	11	5--19	Male	4
2F07ACEC2E49	13	5--19	Female	4
175CEF0BDDFC	9	5--19	Female	10
4F75455F1BCE	13	5--19	Male	9
64F45FF3639D	9	5--19	Male	7
62EC0111FD19	12	5--19	Female	3
9172EB9F8C87	15	8--40	Male	13
D1C01DDAFB52	11	5--19	Female	7
80997CAFA08F	14	5--19	Female	8
B8A245445010	13	5--19	Female	9
C47EE2EFDDB4	12	5--19	Female	9
481BA62F1163	10	5--19	Female	5
2012C2393BBC	11	5--19	Female	1
CE8EDD5551BE	21	6--26	Female	14
61A2676DF6D3	23	6--26	Female	14
9005536A5697	39	6--26	Female	14
19EE90C74C95	9	5--19	Female	4
BF439B888334	10	5--19	Female	6
694876BA11C0	12	5--19	Female	4
571F57BC517B	10	5--19	Female	4
2DE0FB0C04EC	9	5--19	Male	3
602B059A8D3F	14	5--19	Female	5
0D39B7E2E0E4	11	5--19	Female	3
DEEF45620070	11	5--19	Female	3
F5782835C7C2	9	5--19	Male	4
0E0122C8DC54	6	6--26	Female	14
1E1930148D27	17	5--19	Female	7
5E14DC6E05A7	72	9--150	Female	0.166667
E089A60815D2	9	5--19	Female	2
DDB770937D08	13	5--19	Male	2
F4C11FF949EE	12	5--19	Male	2
1A94494C2078	7	5--19	Male	1
8C2EBB8A445E	11	5--19	Male	1
70DCE2058109	7	6--31	Male	0.833333
6210E1D5E7F6	15	5--19	Female	1
C879D1EFF3C5	27	5--19	Male	11
2E27BF6B3389	21	5--19	Female	8
CFCDBA6173B5	11	5--19	Male	4
D00FEE97E774	11	5--19	Male	5
057505D1A288	11	5--19	Female	8
FFD1BE9DA0B0	22	5--19	Female	4
8C02E1C389D4	11	5--19	Female	7
C6DAFD337282	20	5--19	Male	6
303303B3C8CC	14	5--19	Male	1
88D788CEAB98	10	5--19	Male	4
296075EEBE56	10	5--19	Female	2
EE9D5E400879	12	5--19	Female	1
0C1D4EA26114	26	5--19	Male	4
48450CAA005A	13	5--19	Male	4
A2CB2B6C55EF	13	5--19	Male	4
67D9C8DC9D37	10	5--19	Male	4
FDC9C76FFE4C	13	5--19	Female	12
66A273EB127A	35	5--19	Female	7
794AE44D4310	10	5--19	Female	1
917C12757062	10	5--19	Female	1
14201627A747	21	8--40	Male	13
27390BF2CB58	13	5--19	Female	4
C42BECB81135	9	5--19	Female	4
811AB89F6075	15	5--19	Male	5
E937F24E0CA5	13	5--19	Male	5
4C52FE21D78F	23	5--19	Male	7
DAE93F6C43E2	10	5--19	Female	10
18AF80745ACE	80	9--150	Male	0.166667
B6A1E126AE0E	12	5--19	Female	1
662FE7668B82	10	5--19	Female	4
42839CE2FA7A	12	5--19	Female	4
240F942639EA	9	6--31	Male	0.833333
2F4C8759A6E5	12	5--19	Male	7
56EEE103AE95	15	5--19	Female	7
97BAD482737E	11	5--19	Female	1
C7A130B2BF30	9	5--19	Male	1
3A07A0701CF2	28	8--40	Male	15
6312B503682B	14	5--19	Male	3
ED8B98370A05	12	5--19	Female	10
050D776A1C5A	12	5--19	Female	11
A65071F188DE	12	5--19	Female	11
716F73CFB712	17	5--19	Male	10
3A318CB40FA1	15	5--19	Male	10
5278BA525C58	16	5--19	Male	10
3509D340167D	13	5--19	Male	4
35C887C69324	20	5--19	Male	10
3E5DB16A2958	12	5--19	Male	7
197A3F58FDF6	10	5--19	Female	8
D40C8F7202C3	12	5--19	Female	9
FA1D8A2F3AAB	42	8--40	Male	16
3B0CEDABAC9C	12	5--19	Male	4
296DD1C33AC5	18	5--19	Female	10
C19AE373376D	11	5--19	Female	10
B24B9EFE5210	18	6--26	Female	16
DB1EF4F56129	30	6--26	Female	16
E4CF5C5D2E20	7	5--19	Female	2
B61A9F918C26	52	9--150	Male	0.0833333
CC9EC1994B90	95	5--19	Male	9
6644BD40DD64	9	5--19	Female	5
679C998444AC	38	9--150	Male	0.166667
56265272FF46	9	5--19	Female	11
F967BBDCAE97	12	5--19	Female	3
4246FC7952D4	10	5--19	Female	1
A8EDF7BA0D50	12	5--19	Female	4
27A76948645B	8	5--19	Male	1
87D64FAE8A0D	10	5--19	Male	4
84D1F8C20B5D	16	5--19	Male	4
384C09943EC6	9	5--19	Female	4
AD52C64C65C9	34	5--19	Female	4
4CF9262C75F7	12	6--26	Female	16
F2C2D4E15D0F	11	5--19	Female	3
395D64D0D1B1	10	5--19	Male	3
4956B4F91516	12	5--19	Female	8
7C166DD30AAE	9	6--31	Male	0.75
9076AB2E81D0	20	5--19	Male	12
CE8DE27F9D89	11	5--19	Male	4
F724F6082309	11	5--19	Female	3
A5239544CE5A	12	5--19	Male	4
8B38301722CB	13	5--19	Male	4
4F3E812DC713	10	5--19	Female	3
368AAE34BA41	10	5--19	Female	5
51CB0688C62C	13	5--19	Female	3
0CCE28718989	11	5--19	Female	3
332ADBA60D3A	25	5--19	Male	11
23D36C81819F	11	5--19	Male	7
A737EF6B4724	9	5--19	Male	7
16C44C3616B6	11	5--19	Male	9
4E547C05F220	65	5--19	Female	9
9164E71B1276	15	5--19	Male	5
E845000AA91C	14	5--19	Female	2
A4A684D5C7FB	10	5--19	Male	6
D2D7DD82AA5D	11	5--19	Male	1
1138DF24886C	14	5--19	Female	4
B8B632315B76	19	5--19	Female	8
BA2C426B1BAD	10	6--31	Male	0.916667
375A4E68F354	9	5--19	Male	2
A69C9A589537	8	5--19	Male	2
2C9409AACF10	15	5--19	Male	4
852ED1EC79CA	11	5--19	Male	1
40B99F1AA703	13	5--19	Female	1
FE53D3E391AC	9	5--19	Female	3
FF42DA7438E7	16	5--19	Male	2
87CBA4261AC5	16	5--19	Female	12
78736F4211BE	10	5--19	Male	3
F4806FC7BB5D	9	5--19	Female	6
8A316C50DC80	16	5--19	Female	3
1BE5680CE603	19	6--26	Female	15
A1436E1A83F2	11	5--19	Male	3
CE3F815325DD	17	8--40	Male	16
73A0D587A30E	11	5--19	Female	2
78FAEFCC743E	14	5--19	Male	9
687DB1357093	16	5--19	Male	10
8698148E9E3A	14	5--19	Female	2
4130CE205654	10	5--19	Male	1
125EC2E819D2	13	5--19	Female	5
3D7F65613EDB	11	8--40	Male	13
AC69C05DBFDF	12	5--19	Female	2
44B446031D56	17	5--19	Male	12
31AA57A56170	13	5--19	Female	12
C101A3367C1C	10	5--19	Female	4
2539F50BCF31	11	5--19	Male	5
496F46DAE83A	21	5--19	Male	8
DC3305EA715F	9	5--19	Female	4
B94013E3A3C0	52	8--40	Male	17
0F9F97B59FC4	37	8--40	Male	17
AAE1D8AF43CD	55	9--150	Male	0.0833333
1D15A0639B3A	9	5--19	Female	2
0001E878FBD2	11	5--19	Male	6
794023138851	57	5--19	Female	5
F9E8AEF40DA8	11	5--19	Female	5
4FA08186F1A7	9	5--19	Female	7
FA9E4556C9E6	12	5--19	Female	3
1C21AD9191D2	10	5--19	Male	5
804D8B282BAE	15	5--19	Female	3
B9CE8AAD6923	13	5--19	Female	7
0EAA60485965	14	5--19	Female	12
794892574C13	9	5--19	Male	2
09036D7EAEB4	8	5--19	Female	1
20FD6FCD2611	13	5--19	Male	5
FFCFB00D6C45	12	5--19	Female	7
22C1E580C89D	10	5--19	Male	1
5E5280F2557F	14	5--19	Male	12
4FAF14E6F685	15	5--19	Female	4
1487FF59FB4A	10	5--19	Female	1
0815E472CA87	11	5--19	Female	1
D0BF9AB6B25D	12	5--19	Male	4
B1C060571F56	10	5--19	Female	5
A57E389B7CFE	11	5--19	Male	2
F0EC0FCE3933	8	5--19	Female	3
7072C87E6514	14	5--19	Female	1
6AB50890CACA	8	5--19	Female	2
D6BCE1AD8B9E	20	6--31	Female	0.5
14A3097679E7	11	5--19	Male	4
6D2C8188ABB3	19	6--31	Male	0.583333
875A9A905F06	19	5--19	Female	3
D75BB6C70351	10	5--19	Female	6
A96F563E2673	13	8--40	Male	13
D8621178BB5D	21	6--26	Female	13
73A9CC4D3912	10	5--19	Male	7
A862FD030FC3	13	6--31	Male	0.916667
9502C1F906C1	12	5--19	Female	11
1BB59A660E1E	13	5--19	Male	10
D184E31B36D7	17	5--19	Female	10
2D55C9C092D8	14	5--19	Female	10
98BF08D8B8C3	9	5--19	Female	1
50A9D98EFF70	30	5--19	Male	3
0850315C399A	12	5--19	Male	2
EB4BF8BBF81D	14	5--19	Female	1
A42A4E5D2ED3	19	5--19	Female	6
B43B4A597162	9	5--19	Male	3
38A27CECF57B	29	6--26	Female	13
706A5A8A067C	14	5--19	Male	7
5B41F0AD6D89	11	5--19	Female	7
708D27A2002E	7	5--19	Female	2
DC6076A3032E	8	5--19	Female	4
83F47CFB4E12	12	5--19	Male	7
6040AE8C73B8	11	5--19	Male	2
286BD0BD1195	8	6--26	Female	14
CE3B9FA3A0D4	9	6--26	Female	14
D03314D0411A	15	5--19	Female	3
EE54B89BF1C0	25	5--19	Male	6
6370833FFC18	58	5--19	Male	6
8084A23E7B22	15	5--19	Male	11
46F2CB634769	9	5--19	Male	1
3C9F81006B6D	12	5--19	Male	4
36A572914D08	7	5--19	Female	1
FDF06B5D3A4D	11	5--19	Female	10
7266409A47B4	10	5--19	Female	10
5F5265B0032D	11	5--19	Male	3
63CB59A87D10	14	5--19	Male	4
F64E44743FAE	13	5--19	Female	12
0AFCC3324BF2	11	5--19	Female	4
CD3217F14136	11	5--19	Male	6
6D1730D872B1	10	5--19	Male	5
32969E431187	25	6--26	Female	13
C7323ABC99B9	11	5--19	Male	10
6E13A3F2E03F	14	5--19	Male	5
73CAE95FAA51	21	5--19	Female	1
9D7DAA64BE93	8	5--19	Female	2
7AB9348F282D	10	5--19	Male	3
6A12E24DA271	13	5--19	Male	1
0A5F27962853	41	5--19	Female	4
EC31A4AA1D9A	23	5--19	Female	4
35706CDB29D7	10	5--19	Male	5
6E7FF1C51D0C	15	5--19	Male	11
D243C77C36F9	12	5--19	Male	6
543C7D9D022A	14	5--19	Male	6
C33E55B18E18	10	5--19	Female	3
28B2D8909AD1	11	6--31	Male	0.916667
495F663F39CA	13	5--19	Male	7
A9E62B4C9D93	11	5--19	Male	6
0B924A435C12	12	5--19	Male	4
56B152ACA6C6	9	5--19	Male	1
5893D49BA441	11	5--19	Male	4
766E39B1658A	16	5--19	Male	6
00DCF10C81C9	7	6--31	Male	0.75
FC3119AFAA18	15	5--19	Female	9
B421CAEFA183	12	5--19	Female	1
B4ED41CF49D7	14	5--19	Female	7
24CD0A1ACB7E	112	9--150	Male	0.166667
AC547E68CC2D	11	5--19	Male	2
AE13B49C56D5	22	5--19	Male	3
F37302005B69	17	5--19	Male	8
9290CA5EDD52	17	5--19	Male	11
BBE7E432C3D9	12	5--19	Female	9
0340B470BEA2	15	5--19	Female	2
097DB2F384A0	10	5--19	Female	3
E72A3C7C4AA0	11	5--19	Male	5
A2027A62D803	19	5--19	Female	9
E56C96451EED	14	5--19	Female	9
DD901D24878C	43	5--19	Male	8
165CECAEA096	12	5--19	Female	12
F7A489857840	27	5--19	Male	6
78BF9AE60842	12	5--19	Male	6
8EA554B80B56	12.4	5--19	Male	6
CCA58EACD877	55	5--19	Female	4
6CC16AA5526D	30	5--19	Female	4
5A1C641C80EA	9	5--19	Female	4
E687E6328032	16	5--19	Female	12
B6494E7F07AE	9	5--19	Female	8
026F84B7CE22	11	5--19	Female	8
7F383B9387BB	9	5--19	Female	2
119D72FDDDFB	13	5--19	Male	5
D1162C5BF96B	13	5--19	Male	3
C608BB6BA6FF	218	5--19	Male	4
1FD51D176290	231	5--19	Male	4
29D6AE9BDCFE	10	6--26	Female	13
57F9FD44C418	10	5--19	Male	7
D5B26CF8CF3F	15	5--19	Male	10
DF32FDFF552F	14	5--19	Female	4
5C0B43EAEF58	10	5--19	Female	3
E3EB30C8F804	15	5--19	Male	3
E7C4EEEAB8BF	13	5--19	Male	1
79FCD7950A75	18	5--19	Female	6
55E0FEC1F35C	56	6--31	Male	0.75
337022FB8119	9	5--19	Female	9
949526D1976F	16	5--19	Male	9
3746C7A8038E	8	5--19	Male	5
A35F564F8F38	10	5--19	Female	3
23DAB8273635	11	6--31	Male	0.916667
A936A9A9F213	9	6--26	Female	13
1DC5D23E7AC9	17	5--19	Male	4
25C6C4B04D84	11	5--19	Male	4
55C721F51026	15	5--19	Female	5
E7FEB20A73D4	11	5--19	Male	2
4C39231C3EB9	68	5--19	Male	11
98D1F45C3DCD	18	5--19	Female	5
8CFE0D6D3926	69	5--19	Female	5
F912272FAF3D	11	5--19	Male	3
A8C8B6854295	12	5--19	Male	3
9136CA3E9AA4	43	5--19	Female	10
94FB459143FA	14	5--19	Female	4
1CE4BCBFD246	14	6--31	Male	0.75
4380B5AAB437	56	6--26	Female	18
E5AF06D3C2CB	127	6--26	Female	18
A518F6FAA895	82	9--150	Female	0.166667
51CF6C6DF70F	10	5--19	Male	5
39799BDA7A73	13	5--19	Female	6
6501E2687FC4	10	5--19	Male	1
7E903A64B043	16	5--19	Female	7
F5588A9EE191	11	5--19	Male	11
47539AE1468A	11	5--19	Female	11
A9C8DFC30336	9	5--19	Male	3
BAC90417C266	16	5--19	Male	1
6AB4CBF1CD01	9	5--19	Female	1
DBBD314DF7C7	10	5--19	Female	1
06FD183F90B2	10	5--19	Female	1
EB32D2C389A7	11	5--19	Female	6
5FAF19BD4284	13	5--19	Female	4
0050832AB36B	13	5--19	Male	9
76DDE17CE725	9	5--19	Female	9
E3A2E406EFD3	10	5--19	Male	1
8196B072DB2A	12	6--31	Female	0.75
45F0DA52E283	14	5--19	Male	1
7CD362741499	10	5--19	Female	3
088CFA67C164	22	5--19	Female	4
4F4A255F76FA	8	5--19	Male	1
C1D3A9706B01	23	6--26	Female	13
D61004C608E5	16	5--19	Female	9
4D4921FB1D99	32	5--19	Male	2
7AF4C45903C3	31	5--19	Male	2
B9EEB3E44DCC	14	5--19	Male	5
212F3D60BC7C	10	5--19	Male	5
CE89276C911E	9	5--19	Female	10
A2F70FFA5A89	13	5--19	Female	6
D050BFEF0DCD	12	5--19	Female	8
01C6414F9436	8	5--19	Male	2
5A6616E5D820	14	6--31	Male	0.75
2DE54B22AFB1	23	5--19	Female	6
6397AC3A6FE5	9	5--19	Female	8
70E04D27B94A	11	5--19	Male	4
50043D850BCE	12	5--19	Male	2
940890D38FA7	12	5--19	Male	3
83CCE33C86E1	13	5--19	Male	2
ACD05AA27464	10	5--19	Male	2
BE676B275851	11	5--19	Male	2
AC36A445C54E	9	5--19	Female	4
D3A88A1E13FE	9	5--19	Female	4
7D4BA4CA760E	22	5--19	Male	8
70CA25C8A78A	11	5--19	Male	1
AF92E192B585	10	5--19	Female	5
7D961ECC8B85	13	5--19	Male	1
34CD3C151696	12	5--19	Male	3
4EFB921CB3FE	15	6--31	Female	0.5
BFA564034119	11	5--19	Female	10
54710304E1AA	11	8--40	Male	14
929A79F10234	36	6--26	Female	13
C8ED55E569E8	24	5--19	Female	5
D9FD736763E0	10	5--19	Female	3
D9803E128424	13	5--19	Male	3
C35A70D43F63	13	5--19	Female	7
0696E064436B	10	5--19	Male	4
7D9C755F7827	12	5--19	Female	5
B85BB500642A	13	5--19	Male	6
416A6B147038	18	5--19	Female	12
B6548E3E1F72	12	5--19	Male	4
B8F1E27BF493	34	8--40	Male	15
C4C2121A789F	9	5--19	Female	1
C275A0766159	16	6--31	Female	0.833333
20ADA389B2B3	7	5--19	Male	1
F688D293B040	35	5--19	Male	12
F266355E6EA5	7	5--19	Female	4
411DE5009DAD	13	5--19	Male	2
3F936A654DF5	13	6--26	Female	13
8F372707AEB9	11	5--19	Male	4
564DD8D4D974	14	5--19	Female	1
5A8CBA8E04B6	8	5--19	Female	6
7FD2CBD8B75A	13	5--19	Male	5
24F6CC273EA9	13	5--19	Male	5
D8E024A07B33	12	5--19	Male	5
90ECE75CA9A5	8	5--19	Female	2
B3C595CD4ECF	12	6--31	Male	0.666667
CA07711D63C4	78	9--150	Male	0.0547945
8982A3B48257	11	5--19	Male	4
548FA7990253	15	5--19	Female	6
A6FB6F366D82	37	5--19	Female	3
7A1FC5850DB6	12	5--19	Female	6
9E759B050DFA	9	5--19	Female	3
5FE7DA72E069	12	5--19	Male	5
5056FE8F928B	15	5--19	Male	10
145538035A7F	9.79	6--26	Female	14
950CCBC3245C	12	5--19	Male	7
044026BAF2AF	12	5--19	Male	4
5AB36603E39F	10	5--19	Female	4
7F924A2E0873	9	5--19	Male	1
E9CC61D4CA86	13	5--19	Female	2
14705855B679	10	5--19	Male	2
E259E3A60BCF	14	5--19	Female	7
762F995AFED4	12	5--19	Female	5
5F26F1CCAC2F	11	8--40	Male	16
E65CADA69156	15	5--19	Male	10
98B5A989C109	11	5--19	Male	1
D6C090EFF946	15	5--19	Male	10
AB7220CCF29A	6	6--26	Female	13
A034AFF30E53	11	5--19	Male	6
6968301DABE6	27	5--19	Female	2
4565FAB7EAAE	11	5--19	Male	1
97D4438800CD	11	5--19	Male	3
329F0DF4036A	17	5--19	Male	10
F49E69627A85	13	5--19	Male	10
FACCB804920F	9	5--19	Female	3
4E287CC17DB0	16	5--19	Female	6
60C18AD3E6F4	12	5--19	Female	2
BE4EFE41EC55	12	6--31	Female	0.75
8885301F5963	13	5--19	Male	10
9A4D87DAE961	14	6--31	Male	0.5
1667F7EF0623	10	5--19	Female	5
1E577938A432	9	5--19	Female	6
1689C3E465E7	11	5--19	Female	2
26EDE1C54EF8	13	5--19	Male	7
F6E1C93B80AA	13	5--19	Male	11
3A0DA61A5BD6	9	5--19	Female	2
5678CF1B5D9E	14	5--19	Male	7
8C716AE1AB1B	20	5--19	Female	8
B41F317CBE7E	34	5--19	Female	8
CFC86718973F	21	6--26	Female	13
998FA706418A	14	9--150	Female	0.416667
CA88052A1F3B	475	9--150	Female	0.166667
77C53D208EF6	10	6--31	Male	0.583333
A86472C8B87D	9	5--19	Male	1
63B3F20BE072	14	5--19	Male	9
3F1292A3BEB1	9	5--19	Female	4
64BDA8F2FF03	11	5--19	Female	12
C1A8CD0AAFD7	38	5--19	Male	11
BA417867D4F1	29	5--19	Male	11
D23EC37979EC	22	5--19	Male	9
AB5231086C99	14	5--19	Male	9
1F4A437287DF	9	5--19	Female	4
EDB0F30DED7B	13	5--19	Female	8
B4E6D328B949	25	8--40	Male	14
9E23C7400EE6	13	5--19	Male	1
823AE97520A8	9	5--19	Male	1
8D0C502A3F29	12	5--19	Female	1
E21B9005F656	10	5--19	Male	1
9DC109EB7D04	16	5--19	Female	11
1E283B7FCCB2	19	5--19	Female	8
71798E2600A6	10	5--19	Female	7
7A8AD9184567	10	5--19	Male	11
BFF7AB88C030	11	5--19	Female	9
B1152E4AA4F1	15	5--19	Female	2
13427E0E4A1D	57	5--19	Male	10
AC4016A5C763	10	5--19	Female	4
516DCF91EEC8	13	5--19	Male	8
35BE33BF6669	13	5--19	Female	6
7666F83CFC5C	18	5--19	Male	6
339272C3E195	7	6--31	Male	0.916667
92256E5BD89F	12	5--19	Female	3
70322CF9961C	12	5--19	Male	9
B02C18014A70	30	5--19	Male	9
835C7BBEA023	13	5--19	Male	7
28EC195927BE	44	5--19	Male	4
EBF73D3DCDE9	26	5--19	Male	4
6BCE7C70B15E	12	5--19	Male	4
00A031D99566	164	5--19	Male	4
CF0BA65C3BBD	7	5--19	Female	3
6FD247E0AC46	11	5--19	Female	6
35C5944AF54D	13	5--19	Female	6
A2F305F3AE95	12	5--19	Female	5
EF947EDE3DE0	20	5--19	Male	11
1C2A082FC8FA	12	5--19	Male	10
F03B89095571	19	5--19	Female	7
6447A56A2407	23	5--19	Female	5
3D7D9C1F2EFC	14	5--19	Female	5
33F088318644	9	5--19	Female	1
F4890794CD94	10	5--19	Female	1
85DBA218717B	15	5--19	Female	2
F057CE173020	23	5--19	Female	1
C7D776EB86CE	29	5--19	Male	12
7372884D16C3	13	5--19	Female	10
7C8E16DDC361	11	5--19	Female	8
2A8058767824	10	5--19	Male	2
2B45A32BCD64	14	5--19	Female	3
DD0F666420ED	21	5--19	Female	3
44BF387AD010	22	5--19	Male	10
9581B5F699FC	11	5--19	Female	7
5EEBEC81B44F	12	5--19	Male	6
175574BA61E3	10	5--19	Male	4
AC3721421FB6	8	5--19	Male	4
CE1270B0B558	20	5--19	Female	3
66C7F4D652BA	8	5--19	Female	5
5EAB2CBDF067	10	5--19	Female	8
F43B160153FC	28	5--19	Male	11
C00BF69C9973	60	9--150	Female	0.416667
BF21B187F93D	10	5--19	Male	4
F604FAF941B6	14	5--19	Male	1
89FF3C92FA97	33	5--19	Female	4
A0B812686E2D	29	5--19	Female	4
45EBEFA7D742	16	5--19	Female	10
D691414BEFEF	19	5--19	Female	7
D4730FC4CAAE	17	5--19	Female	8
787A7F0F21E5	8	5--19	Female	2
C829AD1A8499	10	5--19	Female	10
D7552CDBF141	12	5--19	Female	8
DE80C30E499E	17	8--40	Male	13
D91D4F6A36E9	16	5--19	Female	4
FF30F9F39E91	13	5--19	Male	6
57AD5A810945	11	5--19	Female	8
8E6579DE8C93	11	5--19	Male	10
CE8FEBE1BDF3	26	8--40	Male	15
3F17A7C53D7C	15	5--19	Female	2
C8B73221698C	57	8--40	Male	14
B846EBC53369	52	5--19	Male	6
E1B95BAD8873	44	5--19	Male	6
BCEAC8212683	190	5--19	Male	6
0B22355E2EB5	13	5--19	Male	2
52C7874B2566	29	6--26	Female	14
3FE4F2A1FC3E	13	5--19	Female	9
639F2D86F4D7	15	5--19	Male	8
9CEF7282AE3D	14	5--19	Female	2
B62A51E9263A	13	5--19	Female	5
48D3563659E7	11	5--19	Male	5
A1166B86305C	12	5--19	Male	4
0D87DAA8491F	9	5--19	Female	1
1E682C2F27AD	14	5--19	Male	11
0712D9A1AD18	14	5--19	Male	12
F0FC786D6265	25	6--31	Female	0.5
3F893A04E496	15	5--19	Female	3
856F3D123DA7	11	5--19	Female	7
643875484AFE	13	8--40	Male	15
3F2BADC18C57	11	8--40	Male	15
4511DBF0DDCF	11	8--40	Male	15
855E02577D65	11	8--40	Male	15
CF9866CE5D1A	22	8--40	Male	15
0FF7D4CFFFFE	14	5--19	Female	2
AB81D24E0F40	14	5--19	Male	11
9D01E8F7E43A	14	5--19	Male	11
7C12FA9AF875	19	5--19	Female	5
C7516E83C5F2	9	5--19	Male	2
7B55271AA0B8	9	5--19	Male	2
AF706A516383	11	5--19	Male	2
B872AF9B4E68	15	6--26	Female	13
3F41AF8530F2	21	5--19	Female	12
F10D617D1911	15	8--40	Male	16
4D711DCCDFEB	12	5--19	Male	2
EE9B5920DB8D	9	5--19	Female	1
ED2D04958E03	10	5--19	Male	12
C54AC3DB9728	9	5--19	Female	4
71EF25F67F73	21	5--19	Male	8
CA78B970732F	8	5--19	Male	2
AB4868F0A2FE	12	5--19	Female	6
27E1AD948118	12	5--19	Male	9
060BF02DB525	36	9--150	Male	0.166667
19FCA27330DD	16	9--150	Male	0.416667
34CA9BFE0A92	9	5--19	Female	3
E7D9CABE32C9	14	5--19	Male	6
344939D429FC	9	5--19	Female	1
9FDBA5737AAD	13	5--19	Female	5
4ABF033E4C60	47	8--40	Male	13
C6E29406BB42	9	5--19	Female	4
D4120D7D58CC	12	5--19	Female	12
EB3BA479A8CA	16	5--19	Male	12
38FB350F7AF1	63	5--19	Male	9
9C2CCF59CF9D	47	5--19	Male	9
4B96F43EFB5F	12	5--19	Female	3
DC3B232C47A6	8	5--19	Male	6
3CB33F112FD5	13	5--19	Female	5
0B0E156A72E9	12	5--19	Male	6
7195B0B609B5	12	5--19	Male	10
A58B8E1DC692	13	5--19	Female	10
B23750798C13	11	5--19	Male	2
5817FE25E8D0	15	5--19	Female	7
D45610C16388	7	5--19	Male	6
A6ECCA11F72C	21	9--150	Female	0.416667
657A5DFA461A	10	5--19	Female	7
3FE253C8F2DB	11	5--19	Female	9
03DD770812E6	8	5--19	Male	2
372594884C6D	11	5--19	Male	8
F5529EEFF7DE	28	9--150	Female	0.25
C25222C129D3	35	6--26	Female	14
90B9F17F4B70	12	5--19	Male	5
34F77440D56F	18	5--19	Male	3
87003C5E2242	11	5--19	Male	1
A5F3CA785ADD	12	5--19	Male	3
C083553A880F	11	5--19	Male	2
97F3A04FC3C3	10	5--19	Male	4
D1B5294A52C4	13	5--19	Female	7
6CCD420F0F0E	10	5--19	Female	7
60F271A66671	9	5--19	Female	7
3A0CF359FBA5	11	5--19	Female	1
56828AD7B1E7	11	5--19	Male	6
63E34CD95244	12	5--19	Male	5
AEAA34A2161F	10	5--19	Female	5
14E2F5AAAE29	13	5--19	Female	1
24A487AADA57	13	5--19	Female	7
91BEE6433354	27	5--19	Male	8
A41293C88C71	8	5--19	Female	5
F0BE92BDC5AC	9	5--19	Female	5
29A19A1D7DF4	76	9--150	Male	0.166667
D0DB8E4792C6	41	9--150	Male	0.25
9A3A9BFE8192	18	9--150	Male	0.25
CE0E31410032	21	5--19	Male	10
7F3945E3EAAC	12	5--19	Male	7
1AA4FDC7529E	12	5--19	Female	3
911539D12B54	22	5--19	Male	6
A736CD918DAF	12	5--19	Male	2
DD8AEA5993C0	18	6--26	Female	13
ED94DF53CBCE	8	5--19	Male	3
D2AD7E7923CC	12	6--31	Female	0.666667
D38C8E308576	11	5--19	Female	1
18F5956D476B	8	5--19	Female	4
06910B57E822	15	5--19	Male	10
E1E737DA335F	12	5--19	Male	5
0E11D72C5866	7	5--19	Male	1
C05E0E2F54A6	8	5--19	Male	5
DAA31C566CC2	12	5--19	Female	4
FA58B21B7D35	16	5--19	Male	11
F7982C117CFA	13	9--150	Female	0.25
93342AAE0971	9	5--19	Male	1
97F44327953D	22	5--19	Male	11
DB2F60A698F3	10	5--19	Female	3
903F26688634	12	5--19	Female	1
019B59889916	10	5--19	Female	4
3BDB50E607DC	15	5--19	Female	4
6E41E41EFB0F	171	9--150	Female	0.0219178
661B9AB04E45	15	5--19	Female	9
9CD0514223B4	18	8--40	Male	16
2A381BEB582D	16	5--19	Female	2
ACDEE68DF99E	10	5--19	Male	6
A1F2E06A9CD2	11	5--19	Female	5
AE3A4FC20140	16	5--19	Female	3
4C4560B40340	13	8--40	Male	13
78A815E3409F	20	6--31	Male	0.75
3129B9B47752	11	5--19	Male	9
D606DE538AC0	65	9--150	Female	0.0712329
7C697794506D	11	5--19	Male	3
D82FDA9AA46B	139	9--150	Male	0.0833333
FE3B8D78ADF5	12	5--19	Male	2
946B5869E05A	32	5--19	Female	7
DA1E13CE1FC5	15	5--19	Male	8
61EF54154D15	12	5--19	Female	2
DAD46EA270EA	10	5--19	Male	1
D1AA8373E245	12	5--19	Male	8
F61BBD103F84	17	5--19	Male	11
3084C12C26A8	11	5--19	Male	5
B6CA5DD0A30C	20	5--19	Male	3
B09509E25633	54	5--19	Male	4
817F4BFE7390	31	9--150	Female	0.333333
375D59600428	10	5--19	Male	2
A2A5D2DF0135	10	6--31	Male	0.75
B49C8858A35B	21	5--19	Male	9
FAF4C0EC0A93	18	5--19	Female	11
1B5F8AB9CB42	16	5--19	Male	7
BC92CCC6255E	12	5--19	Female	6
D7E6748906B6	11	5--19	Male	6
E156C3015443	9	5--19	Female	11
0E7320BDAE3D	21	5--19	Male	11
96E738D6FA5E	77	9--150	Male	0.0833333
4A5844AD09F2	14	5--19	Male	9
D61902D9FDD7	10	5--19	Female	9
085B188082FA	17	5--19	Male	12
7B77FBEC43C9	15	5--19	Male	12
3DE576FFCD61	12	5--19	Male	1
AFD8EFFAF871	9	5--19	Male	1
0F1E0DD2FEBE	22	5--19	Female	4
3243A75645AF	12	5--19	Male	5
24AC4487DC41	11	5--19	Male	3
0A4E1F91223F	17	8--40	Male	13
51B0D170DE30	20	5--19	Female	7
27824EFF389D	18	5--19	Female	9
BDEA13D1A1F0	43	5--19	Male	11
D6AE87D33F90	75	9--150	Male	0.0767123
BD832EEAB608	34	5--19	Male	11
2A7B53443E29	12	5--19	Male	3
08CC4EDB8971	10	6--26	Female	14
3EE2CE005CEE	16	5--19	Female	7
96A4748B1CBC	20	5--19	Female	6
28C82C44B63C	13	5--19	Male	1
4976BFF664B3	11	5--19	Male	2
429128960BAA	13	5--19	Male	11
4C5E89E1BBF4	8	5--19	Male	4
D4F5C6B6EAC5	13	5--19	Male	10
88A81A6FA256	9	5--19	Female	1
0593DA150B5A	11	5--19	Female	1
C242C2F01A31	9	5--19	Female	5
7C83764F6D3A	11	5--19	Female	8
054A18174803	11	5--19	Male	1
75029773F203	15	5--19	Female	6
7F66F20E0F35	11	5--19	Male	1
428881715095	54	8--40	Male	15
958F0E9F49CC	13	5--19	Female	8
6BF1BA3D3EB2	30	6--26	Female	15
C7CDB98BCDAE	11	5--19	Female	5
557F6FDBC705	15	6--31	Female	0.833333
3ADE4A00CF00	17	5--19	Male	9
DA33DF0B697F	16	5--19	Male	9
C630BAE95563	10	5--19	Female	12
B924D38103F5	14	5--19	Male	10
3717740BDF3C	14	5--19	Male	5
69DFAAF4D522	10	5--19	Female	6
AD03BD1B02CB	13	6--31	Male	0.833333
0AC5B7F5195F	14	5--19	Male	4
B214A0CEDAA8	15	5--19	Male	7
C881293AA795	15	6--26	Female	15
0A546942CD3F	14	6--31	Male	0.5
4E998E85BF38	13	5--19	Male	10
D3D6E02CB5DF	13	5--19	Male	5
C095302F365C	13	5--19	Male	10
CCB4813E19C2	11	5--19	Female	9
1745CA7A992B	8	5--19	Female	1
9017B6DFE898	14	5--19	Male	11
605288D0230E	9	5--19	Female	1
922E3889F088	9	5--19	Male	5
0B31D3F7A39F	13	5--19	Female	11
16975FF39075	10	5--19	Female	7
5663289FE34F	17	5--19	Male	12
710E444672AC	19	8--40	Male	16
7800653280B3	14	5--19	Male	12
7A02BBD49FF2	59	9--150	Female	0.166667
1D96FFAF1065	11	5--19	Male	2
B9B878382330	27	8--40	Male	15
2061A007431E	27	8--40	Male	15
EE25E3ED3FE9	18	5--19	Female	11
980DA69078AD	35	5--19	Male	6
D79A0A54CBB3	15	5--19	Male	9
BE14FC17D065	8	5--19	Female	10
F5ACFAF19C9D	11	5--19	Female	6
4B6423309561	12	5--19	Female	6
4BE7C21E30FB	12	5--19	Female	6
80564D3A46CB	10	5--19	Female	10
41EC80CA8260	107	9--150	Female	0.0833333
89E524ACBE90	12	5--19	Male	3
2659823028B1	12	5--19	Female	7
B17D6888D11E	10	6--26	Female	15
9F2328413940	9	5--19	Male	1
82974A6243A2	19	5--19	Male	5
66198C799BD7	26	5--19	Male	9
8AFF71AD636D	11	5--19	Male	3
96B737A1DB85	11	5--19	Female	11
534D3382FE70	13	5--19	Female	9
6CEA93E66163	15	5--19	Male	12
DE6419728D44	15	5--19	Female	11
75B0C83FE961	9	5--19	Male	2
AEA6602B202E	11	5--19	Male	3
9EBFFE74942F	18	5--19	Female	2
53643E82381C	13	6--31	Male	0.833333
9EE88C246A51	9	5--19	Male	5
75B765F2F36E	10	6--31	Male	0.75
7922D6EE16A4	13	6--31	Male	0.5
3780E242E421	8	5--19	Female	1
92853EA89E3E	13	5--19	Female	10
11CAA8609F88	16	6--31	Male	0.833333
3AF54FCDB4FA	16	5--19	Female	11
057799CF2C28	17	8--40	Male	16
443122D59C48	13	5--19	Female	12
C84639839B29	19	6--26	Female	13
3B09D7226365	12	6--26	Female	15
7D857893E294	86	9--150	Male	0.0833333
C7F3E41FA344	38	5--19	Male	9
BF424455CCC5	11	5--19	Female	6
[truncated: 78,520 more rows]

## Sheet: Sheet2
De-identified ID	Serum GGT (U/L)	Reference Range	Gender	Age (year)
C2639E875583	40	5--19	Male	11
DC42A3C5A742	36	5--19	Female	3
D15DC0C56C81	32	5--19	Female	7
1FDFCB4EA570	39	5--19	Male	4
23C9D88393A4	24	5--19	Male	10
4F0476EB8886	31	5--19	Female	5
2EC7E1F5F26A	87	5--19	Female	5
5E82CBB11C76	98	5--19	Female	5
EAD3D0315022	84	5--19	Female	5
2F60944E366F	23	5--19	Male	9
8DB99818C791	28	6--26	Female	14
BA7318BE5F9A	27	6--26	Female	14
3D7AF223A117	20	5--19	Male	7
F38C7AC8DF58	33	5--19	Female	7
6BF048E0BE14	23	5--19	Female	1
4D6F12A9FD78	25	5--19	Male	2
08A0CEC573FE	22	5--19	Female	9
01BCDE30B9EA	195	9--150	Male	0.0273973
52837F287AF1	20	5--19	Male	1
423A8F079CE5	87	8--40	Male	15
F103A4C0883F	112	8--40	Male	14
4DAAAFD94FD1	79	8--40	Male	15
30A80FC083C7	37	5--19	Female	4
B485D45D1081	29	5--19	Male	11
BBDDDB6577E4	22	5--19	Male	10
A062F01AC2D5	1121	9--150	Male	0.0219178
4F887D2ED240	64	5--19	Female	11
D208908B1599	23	5--19	Female	6
3FD5F41EA689	20	5--19	Male	12
D2B504162BD9	48	6--26	Female	14
2B493DE84106	31	5--19	Male	2
000431F3D94C	67	6--26	Female	16
81CB9F5BA29B	24	5--19	Male	4
870EE8B8DF2B	57	5--19	Male	6
BC15C6BABF31	73	5--19	Male	2
78BD81038C66	43	5--19	Male	11
AC3AB4F25634	41	5--19	Male	11
8B2C89CD0EA6	24	5--19	Male	12
2D1525DAEB70	43	6--26	Female	15
14A9B379D1CC	38	5--19	Male	10
14EF8CF164C1	34	5--19	Male	10
53FEDB0F1C5D	23	5--19	Male	7
45E2E58CB35F	57	8--40	Male	13
2502C03D4CF6	21	5--19	Male	4
2C824426B3BD	36	5--19	Male	8
43833E99E256	28	5--19	Female	10
40B98F0ABDF3	44	5--19	Male	10
E584AA0062E8	265	8--40	Male	15
55450C645934	372	8--40	Male	15
254ECFBDD8E4	38	5--19	Male	11
239F684C7689	25	5--19	Male	11
A6DEF2BED467	28	5--19	Male	11
7B571399A164	22	5--19	Male	11
2D08AD07B13C	22	5--19	Male	12
6EDEA0785698	1028	9--150	Female	0.25
9ADE6725544F	20	5--19	Male	7
CD35966CC545	22	5--19	Female	12
B270BBB551D8	23	5--19	Female	7
7E19065D43B7	27	6--26	Female	13
DA4EEE325126	28	6--26	Female	13
4A92EB3340EA	21	5--19	Male	10
5978920F1ADF	24	5--19	Female	9
73E26A2D1CE1	53	5--19	Male	11
B52FE678C745	99	5--19	Male	5
3F44858A44A0	54	5--19	Male	7
2D8EFACE7510	306	5--19	Male	1
B7A6C3E92A78	45	5--19	Male	12
54D33A758110	26	5--19	Male	9
4D8A268B1FAA	47	5--19	Female	4
F81F5DFA0696	20	5--19	Male	3
6255700A88C1	20	5--19	Male	4
41475AB891C0	96	5--19	Male	7
70DC53FBAF02	44	5--19	Male	7
A1F2989D6DE5	57	5--19	Male	8
808DCD48FCAE	28	5--19	Male	6
B301B4313045	25	5--19	Female	5
E212EDB6DD51	21	5--19	Female	5
670F6F14FB6B	22	5--19	Male	8
2AA7C50E5A5E	22	5--19	Female	8
08F2547D09CC	25	5--19	Female	6
7CD20BBBB550	412	6--31	Male	0.5
F936B5E4E12C	28	5--19	Female	10
75BEC3B91421	24	5--19	Female	6
549F48B3892C	22	5--19	Female	6
414668A9AD33	47	8--40	Male	15
DFE416F850F2	21	5--19	Male	5
FE5BD39C09D4	22	5--19	Male	9
02090BFBB960	28	5--19	Male	10
42DB1AC79E76	25	5--19	Male	6
398DB4CEE1A5	23	5--19	Male	6
0F5ED5539A41	27	5--19	Male	6
2D1F98C4A0ED	23	5--19	Male	6
6D11E17C62D2	20	5--19	Male	6
EF398A78017A	21	5--19	Female	5
D2AD02DCE1AC	288	6--31	Male	0.833333
AB6BF0883F0D	327	6--31	Male	0.916667
85363714E80D	211	6--31	Male	0.666667
115C9BFA00EE	20	5--19	Male	7
41BF208A2EAB	32	5--19	Male	12
E766F1DAF986	28	5--19	Male	10
7D1E442FE2BD	20	5--19	Male	10
261AF5B244A6	24	5--19	Female	2
744EB103CF26	20	5--19	Female	2
327E81C0BE94	30.71	6--26	Female	15
965ABE1B006D	45	5--19	Male	7
2FAF14B23D3C	34	5--19	Male	7
DAC7A8B477F9	33	6--31	Female	0.833333
F1A5BFAF6377	23	5--19	Male	10
C11CF582ACED	25	5--19	Male	4
F4FC1ACF5E30	129	5--19	Male	10
CB5ECF7862B0	137	5--19	Male	10
9C9CD93C6662	20	5--19	Male	5
98383118B0B7	20	5--19	Male	12
7D166999DE3D	27	5--19	Male	11
B19B5C751F00	24	5--19	Female	8
FB5EE06AB4A0	35	5--19	Male	9
B8E7AA4C1B45	56	5--19	Male	9
ADCEB730D5D2	45	5--19	Male	9
202E446B1B20	20	5--19	Female	8
DD01B5668D71	27	5--19	Male	11
154D39571CC2	73	5--19	Female	4
D768DA857A6C	20	5--19	Male	12
B9CE47A04C26	20	5--19	Female	10
FEFBF97F02C0	22	5--19	Female	9
9E448A5BF05A	58	5--19	Male	8
B86B196F2C90	31	5--19	Female	1
9005536A5697	39	6--26	Female	14
C879D1EFF3C5	27	5--19	Male	11
2E27BF6B3389	21	5--19	Female	8
FFD1BE9DA0B0	22	5--19	Female	4
C6DAFD337282	20	5--19	Male	6
0C1D4EA26114	26	5--19	Male	4
66A273EB127A	35	5--19	Female	7
4C52FE21D78F	23	5--19	Male	7
35C887C69324	20	5--19	Male	10
FA1D8A2F3AAB	42	8--40	Male	16
DB1EF4F56129	30	6--26	Female	16
CC9EC1994B90	95	5--19	Male	9
AD52C64C65C9	34	5--19	Female	4
9076AB2E81D0	20	5--19	Male	12
332ADBA60D3A	25	5--19	Male	11
4E547C05F220	65	5--19	Female	9
496F46DAE83A	21	5--19	Male	8
B94013E3A3C0	52	8--40	Male	17
794023138851	57	5--19	Female	5
50A9D98EFF70	30	5--19	Male	3
38A27CECF57B	29	6--26	Female	13
EE54B89BF1C0	25	5--19	Male	6
6370833FFC18	58	5--19	Male	6
73CAE95FAA51	21	5--19	Female	1
0A5F27962853	41	5--19	Female	4
EC31A4AA1D9A	23	5--19	Female	4
AE13B49C56D5	22	5--19	Male	3
DD901D24878C	43	5--19	Male	8
F7A489857840	27	5--19	Male	6
CCA58EACD877	55	5--19	Female	4
6CC16AA5526D	30	5--19	Female	4
C608BB6BA6FF	218	5--19	Male	4
1FD51D176290	231	5--19	Male	4
55E0FEC1F35C	56	6--31	Male	0.75
4C39231C3EB9	68	5--19	Male	11
8CFE0D6D3926	69	5--19	Female	5
9136CA3E9AA4	43	5--19	Female	10
4380B5AAB437	56	6--26	Female	18
E5AF06D3C2CB	127	6--26	Female	18
088CFA67C164	22	5--19	Female	4
4D4921FB1D99	32	5--19	Male	2
7AF4C45903C3	31	5--19	Male	2
2DE54B22AFB1	23	5--19	Female	6
7D4BA4CA760E	22	5--19	Male	8
929A79F10234	36	6--26	Female	13
C8ED55E569E8	24	5--19	Female	5
F688D293B040	35	5--19	Male	12
A6FB6F366D82	37	5--19	Female	3
6968301DABE6	27	5--19	Female	2
8C716AE1AB1B	20	5--19	Female	8
B41F317CBE7E	34	5--19	Female	8
CA88052A1F3B	475	9--150	Female	0.166667
C1A8CD0AAFD7	38	5--19	Male	11
BA417867D4F1	29	5--19	Male	11
D23EC37979EC	22	5--19	Male	9
13427E0E4A1D	57	5--19	Male	10
B02C18014A70	30	5--19	Male	9
28EC195927BE	44	5--19	Male	4
EBF73D3DCDE9	26	5--19	Male	4
00A031D99566	164	5--19	Male	4
EF947EDE3DE0	20	5--19	Male	11
6447A56A2407	23	5--19	Female	5
F057CE173020	23	5--19	Female	1
C7D776EB86CE	29	5--19	Male	12
DD0F666420ED	21	5--19	Female	3
44BF387AD010	22	5--19	Male	10
CE1270B0B558	20	5--19	Female	3
F43B160153FC	28	5--19	Male	11
89FF3C92FA97	33	5--19	Female	4
A0B812686E2D	29	5--19	Female	4
C8B73221698C	57	8--40	Male	14
B846EBC53369	52	5--19	Male	6
E1B95BAD8873	44	5--19	Male	6
BCEAC8212683	190	5--19	Male	6
52C7874B2566	29	6--26	Female	14
3F41AF8530F2	21	5--19	Female	12
71EF25F67F73	21	5--19	Male	8
4ABF033E4C60	47	8--40	Male	13
38FB350F7AF1	63	5--19	Male	9
9C2CCF59CF9D	47	5--19	Male	9
C25222C129D3	35	6--26	Female	14
91BEE6433354	27	5--19	Male	8
CE0E31410032	21	5--19	Male	10
911539D12B54	22	5--19	Male	6
97F44327953D	22	5--19	Male	11
6E41E41EFB0F	171	9--150	Female	0.0219178
946B5869E05A	32	5--19	Female	7
B6CA5DD0A30C	20	5--19	Male	3
B09509E25633	54	5--19	Male	4
B49C8858A35B	21	5--19	Male	9
0E7320BDAE3D	21	5--19	Male	11
0F1E0DD2FEBE	22	5--19	Female	4
51B0D170DE30	20	5--19	Female	7
BDEA13D1A1F0	43	5--19	Male	11
BD832EEAB608	34	5--19	Male	11
96A4748B1CBC	20	5--19	Female	6
428881715095	54	8--40	Male	15
6BF1BA3D3EB2	30	6--26	Female	15
980DA69078AD	35	5--19	Male	6
66198C799BD7	26	5--19	Male	9
C7F3E41FA344	38	5--19	Male	9
AB15A58543E3	111	5--19	Male	12
5ACD43AFA222	26	5--19	Male	10
FB5F03B786C7	55	5--19	Male	12
697F5B3B73AD	26	5--19	Female	9
770AC1E05385	48	5--19	Male	12
39D61B6B9B52	55	5--19	Male	12
7AC2DB989619	36	5--19	Male	12
B54DE7EB115A	40	5--19	Male	10
86567392D9FB	35	5--19	Female	8
9339605D1D96	20	5--19	Male	8
7721A9BDFDD8	22	5--19	Female	4
AB8ADAF0AC39	31	5--19	Male	11
C6A6C4C13A4F	32	5--19	Male	12
CC4C0718C23F	51	5--19	Male	9
C6EEAF5E71D7	27	5--19	Female	7
D26F001CEBC2	455	8--40	Male	15
29EA7FF2BF58	317	5--19	Female	12
7606A69A8256	21	5--19	Male	11
42AFF0D1A2E9	21	5--19	Male	3
37737B06EC68	29	5--19	Male	10
B18064991738	21	5--19	Male	5
782698D25B3E	30	5--19	Male	5
122BF4AAFCE4	129	5--19	Male	9
F25B5BB5DB8E	25	5--19	Male	6
3D3958CDE37C	35	5--19	Female	4
3828E0E5FC9B	50	5--19	Male	7
93CE80E5423C	24	5--19	Male	12
832970379A0E	24	5--19	Female	8
5B5D73E417E7	33	5--19	Male	10
6B983F868699	308	9--150	Female	0.0493151
152494977526	56	5--19	Male	7
5EAA6ABE3B29	21	5--19	Male	7
E2F7362DB2B0	27	5--19	Male	9
2BD67A74E608	20	5--19	Male	11
8CF03833C1FB	34	5--19	Female	6
F22CDA213A8C	21	5--19	Female	6
CC43CEF72E17	53	5--19	Male	8
15C80FAFA3A3	30	5--19	Male	7
6337ECD9FCC1	25	5--19	Female	3
0B824DB06F4A	20	5--19	Male	10
CF5508EE285D	36	5--19	Female	7
E545A810718A	31	5--19	Female	7
8F1EF76F4AE6	58	5--19	Female	1
9CB3F296FCD7	35	5--19	Female	12
ADF6E9CF1A0B	197	8--40	Male	13
0C9F7E76CBE4	102	8--40	Male	14
E0280DCE42A5	26	5--19	Male	9
6A773152D5A9	26	5--19	Male	12
0E8030E8E464	28	5--19	Male	8
581591CE954B	23	5--19	Female	9
164C4E802406	110	6--26	Female	13
7F23F5B2CC4B	20	5--19	Female	4
5BA00BFE06E5	24	5--19	Female	8
746E4E9686CC	24	5--19	Male	8
71589C281232	22	5--19	Male	7
FBEFDCCD5FE1	20	5--19	Male	7
3E5B75A8906D	40	5--19	Male	11
82718082EC05	20	5--19	Female	9
B5CD44CDAEF9	30	6--26	Female	15
4191FF9E0A91	37	5--19	Male	8
4F63B9EB8342	32	5--19	Male	8
C7296EA70C79	25	5--19	Male	8
EBD418753AE2	27	5--19	Male	12
091BD47E10D1	23	5--19	Male	11
840E1AA47655	27	5--19	Male	8
126FC7446A6D	28	5--19	Female	10
C46AA55301D5	21	5--19	Female	10
BB2E564EBE4A	27	5--19	Female	9
DE04B115D406	21	5--19	Male	6
139EFE550CC3	27	5--19	Male	6
F044AC22B4ED	28	5--19	Male	3
79213A02E4FC	24	5--19	Male	10
8827F613B611	66	8--40	Male	15
D5F86CF75FB1	23	5--19	Male	9
BB64595E8EDB	77	5--19	Male	6
0EA69C1DC7E2	45	5--19	Male	11
395FB6C90D6E	29	5--19	Female	3
BBD8469D91BE	40	5--19	Female	3
9FCCD7118279	69	6--26	Female	15
3E57EA3A189B	23	5--19	Female	8
D4160A83D972	61	5--19	Male	9
01F6C8A16865	22	5--19	Male	12
BF3E0B5D22DA	20	5--19	Male	10
9DDE41B08812	24	5--19	Male	9
FEB77DE66D2D	23	5--19	Male	8
2EB39E130442	32	5--19	Female	7
D1BC0CA8D5CB	37	5--19	Male	7
684FF5CE6A6C	30	5--19	Male	7
328A01AD3953	21	5--19	Male	8
78AAC8A08FF1	81	8--40	Male	16
43D4A5FE646E	20	5--19	Male	2
F221BB0E3E7C	39	5--19	Female	9
CB983130C04D	32	5--19	Male	8
416B72A17144	69	5--19	Male	12
74294510300E	47	5--19	Female	7
AB031F408344	32	5--19	Male	8
09696F586800	33	5--19	Male	8
4FFC3F5ADBE9	67	8--40	Male	15
28B0D02DA36A	25	5--19	Male	7
7DAE611E2E93	25.81	5--19	Female	10
31F59A9435D2	26	5--19	Female	1
840AE60A4C0A	20	5--19	Male	10
730C1EF6A41B	88	8--40	Male	14
7FA1F06B093F	42	5--19	Female	8
81F9601BCBC4	165	5--19	Female	2
7EEF5964EEAE	43	5--19	Male	9
6DAB007A5146	229	9--150	Male	0.0657534
93E05B8E22C7	25	5--19	Male	8
E6B7E3E9477C	25	5--19	Female	7
2F638526652A	151	9--150	Female	0.0219178
609DD2B8C889	30	5--19	Male	12
E30E14613AC4	32.84	6--26	Female	15
08CFE2083D09	21	5--19	Female	10
363F483B948F	20	5--19	Female	10
D2151AFD15F4	24	5--19	Female	11
F35AF9529DA7	31	5--19	Female	11
4A8E2DCA6E71	29	5--19	Female	11
D76386FCD639	42	5--19	Male	12
9D142BFBAE35	20	5--19	Female	9
15F498B1D182	24	5--19	Female	9
9AE0105AA94B	30	5--19	Male	12
7A2156F9F304	22	5--19	Female	10
18B63FC01A94	24	5--19	Male	9
54F1EC733344	20	5--19	Female	12
D6AB7FECEE4D	51	5--19	Male	10
741AB5F75B35	55	5--19	Male	9
004D7A41FB74	22	5--19	Male	4
C37ADF5FC912	68	5--19	Male	4
FFE9C243D689	21	5--19	Male	4
59BAE5D8CAA8	22	5--19	Female	12
6432B667C4B7	29	5--19	Female	12
16BF60047234	28	5--19	Female	12
4AB5A0EEE39C	30	6--26	Female	13
DD42BDFB7042	30	6--26	Female	13
89FC126E04AD	24	5--19	Male	11
1137CAFF90B1	20	5--19	Male	11
E68414528546	22	5--19	Male	12
4D4547C72498	21	5--19	Male	12
C7CA89937C3D	37	6--26	Female	15
E246FCCCC2D2	25	5--19	Female	7
241BB09CE06A	20	5--19	Female	6
0B764973300F	22	5--19	Male	10
FA67B8E72C27	24	5--19	Male	11
99951E47DF82	28	6--26	Female	15
8E7910988CAF	37	6--26	Female	14
DA82D823555E	70	5--19	Female	10
4A85F2D9E68E	123	8--40	Male	14
5FC548A9A3B6	23	5--19	Female	4
E9404AC18D6B	47	8--40	Male	14
ED0C922935AF	21	5--19	Male	6
2C3292117C64	78	5--19	Male	12
2CFEB0240846	59	6--31	Male	0.5
2BC49EAE32F9	20	5--19	Female	5
1ADF5C23D808	20	5--19	Male	7
0F65BE2465DB	22	5--19	Male	9
316B53D16182	27	5--19	Female	10
238EE5B1EA05	20	5--19	Female	11
AA35CC08FAD8	21	5--19	Female	11
B07866B528DB	32	5--19	Male	11
410EC3E161B4	139	5--19	Female	3
086D7CA04AF3	1842	5--19	Female	4
9ECADE8C04BB	31	5--19	Female	4
437F51C11296	1806	5--19	Female	4
669BA334DF92	419	5--19	Female	4
A05AD9BA4529	390	5--19	Female	4
23FB62934A6C	1095	5--19	Female	4
121AB036258D	369	5--19	Female	4
E248BBA43044	21	5--19	Male	9
97CE61C171F6	21	5--19	Male	6
B28C168BE267	32	5--19	Male	9
64226284FEB5	20	5--19	Male	9
39F624962B2F	24	5--19	Male	11
2D1442378A95	36	5--19	Female	10
59B14790D257	34	5--19	Female	10
CD3B40C77A8B	40	5--19	Female	9
1013D7EA06C3	37	5--19	Female	9
952B73376FD2	45	5--19	Female	9
7D33B6F9A3B5	26	5--19	Male	11
898224AC6C6E	58	8--40	Male	14
613389131787	32	5--19	Male	11
54F04540B929	31	5--19	Male	12
A9431E9E85AD	25	5--19	Male	12
FD0782A0337B	32	5--19	Male	12
F3FB0182C1D6	22	5--19	Female	10
54BA4A8AEC8A	27	5--19	Female	11
B5213EA3FC7E	47	8--40	Male	13
201CBC9EB443	20	5--19	Male	11
B86264D91111	27	5--19	Male	9
D565B0135639	29	5--19	Male	8
212AB7D1FD8A	31	5--19	Male	4
A2D51B7190DB	20	5--19	Male	12
A62B69F891C8	20	5--19	Male	12
BA5424D55D25	22	5--19	Male	8
AB41730CAD6D	20	5--19	Male	10
974F2E103C82	20	5--19	Male	10
259DBB330EED	28	5--19	Male	12
A4230E748D8C	39	5--19	Male	11
55343CC64226	34	5--19	Female	7
65F00B14F11E	29	5--19	Male	1
4EBBDEED3872	20	5--19	Male	7
07E82A73B0F1	24	5--19	Male	10
E54F0199706B	85	8--40	Male	15
224A72940D9D	54	8--40	Male	15
D2DEAB13FE03	21	5--19	Female	11
A0FBFEA7189F	25	5--19	Female	10
7D90A9CA7590	44	5--19	Female	9
370ED2E5ABCA	29	5--19	Female	9
385B9AC219BE	48	8--40	Male	13
80D6358D9579	22	5--19	Female	8
C8ECE24AD5BC	20	5--19	Male	12
946DE13B4999	45	8--40	Male	14
1EE2AD996B0A	67	6--26	Female	16
38D835404EC3	31	5--19	Male	11
CBF20A064366	20	5--19	Female	11
E9AF6E7FB393	21	5--19	Male	12
0A5A59A3034C	26	5--19	Male	9
CCAF98DED8B6	24	5--19	Male	12
4396CA91A277	65	5--19	Male	10
6E1303CBEF56	48	5--19	Male	10
10A2A2D61982	41	5--19	Male	11
A7AF93C9BE45	21	5--19	Male	11
599C0CA7D4E9	20	5--19	Male	11
27197B262E1E	23	5--19	Male	10
F48311928AED	25	5--19	Male	9
1A296BBC51DF	20	5--19	Male	8
6B6BD7B0BD3F	49	6--26	Female	15
2DEF480A61B2	54	6--26	Female	16
6A688AC85783	30	5--19	Male	12
6D88BECFFE8D	42	5--19	Male	11
995C19324AB0	25	5--19	Female	10
64307B92CD84	32	5--19	Male	11
DE8308B5C0A4	22	5--19	Female	12
417979398515	27	6--26	Female	13
2FBEC0670DE5	27	6--26	Female	13
922463FB668E	20	5--19	Male	11
114ECBB85FDE	39	5--19	Female	10
DC37CF8CDD7A	36	5--19	Male	12
3E54E796DE31	35	5--19	Male	12
91C6A6AD96BF	30	5--19	Male	12
FDDBA8CD2419	20	5--19	Male	6
242EACC32185	27	5--19	Female	11
5276A0303F81	24	5--19	Male	11
C790C55B0098	20	5--19	Male	6
50F89D9C5F0F	20	5--19	Male	9
1A1E0AF61A2E	66	6--26	Female	13
89A8870A5C9E	24	5--19	Male	6
F50A4879DB54	25	5--19	Male	3
F545505897E7	66	5--19	Female	9
2526DD6228FB	27	5--19	Female	12
E965B2AA6678	30	5--19	Male	10
312AA1D2CAD7	28	5--19	Male	10
CC8FB87F3F6C	34	5--19	Male	9
666ED1235D68	24	5--19	Male	9
E9655251E1FE	25	5--19	Male	9
4AAFBB0E7B0B	24	5--19	Male	9
FB83EAC390A8	30	5--19	Female	11
C390F09291F3	20	5--19	Female	10
9597D42DFE07	31	5--19	Female	12
02EDC93D08C3	20	5--19	Female	1
939774EA8A58	31	5--19	Male	12
BD432ECD5484	20	5--19	Female	9
4C54E8337DEF	29	5--19	Male	5
1F9B3B8334CA	29	5--19	Male	12
D440CEAA396F	26	5--19	Male	12
0BA6EAE1CBF8	24	5--19	Female	10
5BD572A5A9BD	20	5--19	Female	9
302AE973B853	35	5--19	Female	9
12273F33AB50	21	5--19	Female	12
1C1055A5B230	26	5--19	Female	10
9A3CB038B311	20	5--19	Female	10
DA9FD0FF8357	22	5--19	Female	10
2EC0321FFA3F	21	5--19	Male	11
CC6005D221AA	21	5--19	Female	9
79D82DED9FB5	30	5--19	Male	12
4B44AC47E548	33	5--19	Male	12
76A743A24CB9	20	5--19	Female	6
21544D9D5E7B	22	5--19	Female	6
CA896B91C087	40	5--19	Male	4
929CBBC45CE8	20	5--19	Female	2
F1D638E53786	27	5--19	Male	11
BF4031469DEE	30	5--19	Male	6
EF1EE548EE28	22	5--19	Male	7
3CC5B9B10A83	23	5--19	Female	8
E085CB759E09	40	5--19	Male	11
0589FC7198CC	21	5--19	Male	7
1B8D8CE831B8	29	5--19	Male	8
9F4F772724FD	21	5--19	Male	9
B2BD11CADFFA	24	5--19	Female	8
7C652D88DC79	62	5--19	Male	10
3A832D15695E	60	5--19	Male	10
16E23B861E0B	34	5--19	Male	9
28400927F792	28	5--19	Male	9
C2C86AE473B2	42	5--19	Male	9
B1189DF27F53	40	5--19	Male	9
FA26C2674854	41	5--19	Male	9
6D7E7A5C67C2	23	5--19	Male	9
165BD287E0B4	28	5--19	Female	8
36D2985D725F	51	5--19	Male	8
4D7F708E91AF	93	8--40	Male	17
84C3DE934AF3	34	5--19	Male	11
87A5046242CF	39	5--19	Male	11
96A7E90B6D01	20	5--19	Male	10
91FF20001EE1	51	5--19	Male	11
F8E007353F99	21	5--19	Female	7
DE1198E5FCC4	32	5--19	Female	8
0F38C7BDFFCE	23	5--19	Male	12
8A7438D573B7	23	5--19	Male	11
DEE9332772E8	22	5--19	Male	11
598AED9A76EA	22	5--19	Male	12
07B1324107E9	20	5--19	Male	11
CB179CDCB212	22	5--19	Female	8
ACC3507161D9	49	8--40	Male	13
90B52CEA3FE1	21	5--19	Male	12
35F6121844F8	20	5--19	Female	4
A3CEE36799F3	21	5--19	Female	8
EBA853635E3D	33	5--19	Male	9
82C3909B99B0	21	5--19	Male	8
2A983C03CF7B	26	5--19	Female	9
06BA05230208	22	5--19	Male	8
BAAA2BE1B685	22	5--19	Male	11
17CE0CA30F8A	22	5--19	Male	11
F786F5A2D40A	52	5--19	Male	4
D4FD5B691386	45	5--19	Male	4
066910A3E472	32	5--19	Male	4
F1535562D009	55	6--26	Female	13
21DF9E01AE22	62	6--26	Female	13
7B1B4EB4AF1B	51	6--26	Female	14
2E3EFB15D567	118	5--19	Male	11
A5DA2D6B3D7A	109	5--19	Male	11
F3E55130311D	94	5--19	Male	11
E74328EE6EC8	204	5--19	Male	11
1F53AD302E26	98	5--19	Male	11
74C4D985048D	102	5--19	Male	12
6B59AF4B399D	62	5--19	Female	10
5751EB949EEA	48	5--19	Female	10
F478C2CAD4BB	39	5--19	Female	9
7455A1AF885B	95	8--40	Male	18
869144835A1E	23	5--19	Female	5
03BDADAE7F17	34	5--19	Female	12
8E95395CA594	20	5--19	Male	6
4C9579D55010	121	5--19	Female	6
824859245221	91	5--19	Female	6
4F9850DCA9E9	62	5--19	Female	6
ED34E7F9A988	31	5--19	Female	8
E059BD768662	21	5--19	Male	2
5446E61B84A3	20	5--19	Female	8
3633FFAB2292	26	5--19	Male	7
E1657E1E9D42	88	5--19	Male	10
A63711015392	41	5--19	Male	11
561478D5D308	22	5--19	Female	11
E251E375BD87	34	5--19	Female	9
AB86EEF566DE	21	5--19	Male	8
CB3F547252EC	49	5--19	Male	9
0C513D2E9F66	53	6--26	Female	15
48F2CE86200A	20	5--19	Female	7
4AA51F59AF35	28	5--19	Male	10
FE161A85BD91	554	9--150	Male	0.25
2FCAC1ABE4BF	20	5--19	Male	11
AB7FAD55F84E	42	8--40	Male	13
CFEE5F735A5E	45	8--40	Male	14
9BEB13F2CC38	22	5--19	Male	3
A9EBEA9EA0C1	33	5--19	Male	5
F6B49ECF7787	25	5--19	Female	10
50DF9DD5CE68	20	5--19	Male	10
F34CB80BBCC9	24	5--19	Male	10
E8307AEABF04	25	5--19	Male	8
B5553E3CEF78	24	5--19	Male	8
0824B25A0CC8	38	5--19	Female	4
E7E36627DD5D	26	5--19	Female	4
3A7AE845AEFF	22	5--19	Male	11
AAF52D31E1E0	22	5--19	Male	11
E84E58B9B2FE	22	5--19	Female	9
C2D3B8D18E64	25	5--19	Male	10
56D1966BA5A2	29	5--19	Male	9
A8C3B4AE7189	20	5--19	Male	11
1F5F5E99E3EB	35	5--19	Male	9
A97F94988C88	29	5--19	Male	11
99CC337FFCB4	34	6--26	Female	13
A9402ACA0E9D	27	5--19	Female	11
998682CE4597	29	5--19	Male	10
3DFFD77EB1E6	24	5--19	Male	8
3D1631AC7807	25	5--19	Male	9
FDB7476C145A	67	5--19	Female	9
31E4039997D7	20	5--19	Male	11
7C4DB16D119A	609	6--31	Female	0.666667
3FDA193EFC2D	45	8--40	Male	15
ADC3D4FF727D	22	5--19	Female	10
71D75222ECD2	20	5--19	Male	11
DDB36B234479	27	5--19	Female	11
8E37A1572C75	25	5--19	Male	9
5C68FCF16D0C	27	5--19	Male	1
382B5877AC4F	27	5--19	Female	10
AB93F3E59053	21	5--19	Male	5
16A02FD7F2EC	31	5--19	Female	8
6F7C59EE8F1C	26	5--19	Female	11
80378D4FCCE3	39	5--19	Male	1
E5A6ECC54CB2	34	5--19	Male	10
5B9A812D8697	24	5--19	Male	8
239280F7D506	22	5--19	Male	7
2C8C704711CD	21	5--19	Male	9
C85D2EE80D71	25	5--19	Male	10
BE680CDCF22E	21	5--19	Male	1
1514279CADED	20	5--19	Male	1
5935D50C53CD	28	6--26	Female	13
56099F052DD2	30	5--19	Male	10
4E7858F81C0E	62	5--19	Male	11
32CE9FECEEB5	42	5--19	Male	11
98B05E5176D0	23	5--19	Female	1
8A6EC3817FF6	47	5--19	Female	10
F2B717CCAE11	34	6--31	Female	0.583333
1F0B23F08921	68	6--26	Female	14
2C433776C924	31	5--19	Male	11
8D0C4B00DEB8	20	5--19	Male	12
65B0E311AE04	26	5--19	Male	12
0D9F4B7278F3	30	5--19	Male	12
3BBDBF55D019	36	5--19	Male	12
9FCABAD49646	24	5--19	Male	12
0436552B631D	27	5--19	Male	12
99CC1C78C3BA	40	5--19	Male	1
522EC47E665D	20	5--19	Female	7
877D37F423E1	28	5--19	Female	9
2BBCB489C18E	44	5--19	Male	6
3EB0B24081DD	86	5--19	Female	4
D341BB8E6364	34	5--19	Female	4
99FD609CBB4B	37	5--19	Male	11
715BB706B95D	28	5--19	Male	11
8BD75371D4BB	24	5--19	Male	11
1B1FEBD02D60	23	5--19	Male	11
4CE3C12FEE2E	23	5--19	Male	11
68FB5541497F	23	5--19	Female	11
6801DFA12FDD	21	5--19	Male	9
B8EA9A9135DC	23	5--19	Male	11
1416A4C6CA0F	54	5--19	Male	10
DC6D21F9BBBB	26	5--19	Male	12
15D6F2F0AC65	41	5--19	Female	9
8DA0C16E330F	20	5--19	Male	11
696462303A08	40	5--19	Male	12
3F65857F8C30	22	5--19	Female	8
15FB9D0A684D	20	5--19	Female	12
F005F78AA6A4	34	5--19	Male	11
430CF415542C	24	5--19	Male	9
583FFF76B625	30	5--19	Female	10
A8EC88647C38	21	5--19	Female	11
B95161D5D203	25	5--19	Male	1
C24710BA5FF2	29	5--19	Male	11
A6DED4734BBC	22	5--19	Female	6
4E19FB8301DF	322	5--19	Male	9
CEE37F31BAE1	20	5--19	Male	2
36F5DF4DDC1E	207	5--19	Male	1
4B858CEF351C	24	5--19	Male	11
127FA9CC3822	22	5--19	Female	11
75A715FEB835	29	5--19	Female	5
5784096C0243	75	8--40	Male	15
5181E32E6A42	40	5--19	Female	2
D550509EF3E9	58	8--40	Male	13
2D0A793350AD	26	5--19	Male	10
DDF616EA9859	33	5--19	Male	10
7ECC7B5BDEB3	47	8--40	Male	13
F47198180C80	24	5--19	Male	5
C468BF82F3DE	22	5--19	Female	8
F251AFAC487B	24	5--19	Male	11
8E55C8ED01AA	32	5--19	Male	2
84942AEE25AF	30	5--19	Male	11
857C7407B948	23	5--19	Female	8
417B18682DE9	21	5--19	Female	12
706D401815A1	24	5--19	Female	2
F37612E5D5F7	20	5--19	Female	2
587E859C49A6	21	5--19	Male	8
8EBC16731653	20	5--19	Male	9
D85FC453B7E0	21	5--19	Male	9
76CB28D3BD8A	26	5--19	Male	9
5121C6BCA865	21	5--19	Male	11
9B657FAE42A3	56	5--19	Female	10
C40212A42FB3	28	5--19	Male	10
483D35A2798E	37	5--19	Female	12
DF151640BA52	43	6--31	Female	0.5
54270E92EBC4	29	5--19	Male	10
47EC6A6EDA62	26	5--19	Female	10
14FADA5BE17B	20	5--19	Female	10
C95C260DC1B0	24	5--19	Female	9
60CA2E177638	31	5--19	Female	12
FEFA23DC28FC	24	5--19	Female	12
6DF59A2470ED	20	5--19	Female	12
E20B0DD8D893	20	5--19	Male	10
357439882D61	36	5--19	Male	11
8E0792127989	31	5--19	Male	12
FF0D08FCEA67	80	5--19	Male	12
1AEA4C5C4631	40	5--19	Male	12
0D0BCE970C3B	38	5--19	Female	2
DB09A49143D9	88	5--19	Male	8
64926112A1C8	30	5--19	Male	6
1A03ACBD219C	361	9--150	Male	0.333333
EE14A767C7A7	498	6--31	Male	0.5
B0AB4717155C	294	6--31	Male	0.583333
8B14A0164888	34	6--26	Female	14
0803B9D9DCA9	52	8--40	Male	13
554A19682FA8	35	5--19	Female	10
BEB4A107A2D9	24	5--19	Female	9
DDDC889C4ED0	21	5--19	Female	3
E5969C9BF75B	29	5--19	Male	11
2AD331BD2889	103	5--19	Male	9
E0444A46662A	53	8--40	Male	14
714C8534F8A0	29	5--19	Male	8
A4848B833EC5	42	5--19	Female	2
CB2B49A9439F	22	5--19	Female	2
A651600E9DE6	23	5--19	Female	2
5AE78A5CDB32	21	5--19	Female	2
F06070859F02	21	5--19	Male	11
B9084F174813	37	5--19	Male	12
E297E7E31042	42	6--31	Male	0.5
43B33D72032C	24	5--19	Female	9
E73E73EF425C	43	5--19	Male	10
CD05C82691B8	21	5--19	Male	11
8EAF2D1604CA	28	5--19	Male	9
F88769FACAD5	32	5--19	Male	8
4B015FFFF911	24	5--19	Male	11
B874868EDF3E	196	5--19	Female	6
863F9F8018D7	22	5--19	Female	10
93C1F314CBEA	20	5--19	Male	10
A91E5E355E8B	38	5--19	Male	10
F8B30484538F	23	5--19	Male	5
DBA3AD3BCED5	40	5--19	Male	10
80E748A768B8	35	5--19	Male	10
2BA51A3C888A	33	5--19	Male	9
D2EC01220284	26	5--19	Female	9
203022CAD695	29	5--19	Female	9
374731D4AE28	44	5--19	Female	9
9A2082A19C1A	33	5--19	Male	12
B06C5C625299	20	5--19	Male	10
C4517C970A40	37	5--19	Male	8
57949BFDB355	20	5--19	Male	8
4343BB9ED25A	30	5--19	Female	6
C32C3B1BDBA1	26	5--19	Female	6
88AA2FB54AF9	31	5--19	Male	10
4B32806FF4C1	52	5--19	Female	12
63F80553BEA1	20	5--19	Female	11
F0DB456DA4E8	25	5--19	Male	12
1AAA6DAFE72C	34	5--19	Male	9
38C8D4B9D4A1	34	6--26	Female	14
39A9F08A6D2F	28	6--26	Female	15
3C24AFD5CEF6	20	5--19	Male	12
870ED519B505	23	5--19	Male	8
1F51C07350C4	22	5--19	Male	8
0F68B6A53E22	20	5--19	Male	5
8EB5BF43FCA5	44	5--19	Male	11
8C7F9D988807	47	5--19	Male	10
1B5F410707D6	27	5--19	Male	11
9D9E234586B2	177	9--150	Male	0.0833333
244F98D894EF	28	5--19	Male	12
FF0D16C31F4C	26	5--19	Male	8
2CEA9D59748C	34	5--19	Male	9
9C637839BBB6	27	5--19	Male	11
E2DF3CF9B370	58	8--40	Male	13
DDF992637816	86	8--40	Male	14
1437A48D02FA	24	5--19	Male	12
F8512B801888	20	5--19	Male	12
5CC6749B8180	76	5--19	Female	1
B139D8DDCF29	24	5--19	Female	9
1B348FF5CD51	23	5--19	Male	7
804A9523085C	37	5--19	Male	9
E4C4DABAC29D	28	5--19	Male	9
41AF4536CE13	28	5--19	Female	9
88FF411C0B5B	43	5--19	Male	12
82AF22C05DCD	20	5--19	Female	6
48C7A0784925	110	8--40	Male	14
034340D5EDF2	47	5--19	Female	1
FB11B5712005	29	5--19	Female	11
16457BBE2FAF	31	5--19	Female	11
F9133577CDA2	25	5--19	Male	12
1A1140354346	34	5--19	Female	12
9CBDE6A90B70	22	5--19	Male	12
9AB00CDF6445	51	6--26	Female	14
8B81F87DCF59	23	5--19	Female	10
2C210A6936CD	21	5--19	Male	10
BEF1A6AC4D69	49	5--19	Male	10
A375D02B063B	40	5--19	Male	9
58AC99A6C64A	34	5--19	Male	10
451F39FA8F56	30	5--19	Female	12
37C1D0D1B79E	25	5--19	Male	9
444A43466DF4	23	5--19	Male	9
793A0E0D561C	29	5--19	Female	1
9C445AAF1B0E	29	5--19	Female	1
DDA0EBC182D7	31	5--19	Female	1
FE51EF70E920	24	5--19	Male	11
44C51BB038A9	21	5--19	Female	8
717517CFC55B	23	5--19	Male	10
817049E3B5E9	26	5--19	Male	4
986047C129DC	32	5--19	Male	4
FCDBEBCF74D5	39	5--19	Male	4
4B67775C1D47	57	5--19	Male	4
000D82BCB94C	364	5--19	Male	4
E7B5036BD3DE	28	5--19	Male	4
4BA96515C7AE	24	5--19	Male	1
BEE3A7F493E8	21	5--19	Female	9
8765832DAFCE	34	5--19	Male	8
0816A824188E	21	5--19	Female	10
E2B35792601F	170	9--150	Male	0.0833333
FF9AF30F921F	27	5--19	Male	10
2C059A50B008	26	5--19	Male	5
6AAFEB968C98	28	5--19	Male	6
BC29A81E7DBF	23	5--19	Female	8
93F8BD0E53F5	23	5--19	Male	8
58AFEAA7C096	29	5--19	Male	8
D9B20E8AE8D1	20	5--19	Male	10
E32D38E14EE2	57	8--40	Male	13
199BFE9C5658	23	5--19	Male	6
9363B7C8E421	23	5--19	Male	10
C9495B4A0B6B	23	5--19	Male	6
F53D73ECDFFA	23	5--19	Female	12
454E2BF1CF2C	22	5--19	Female	8
5148856D0D02	44	5--19	Male	8
AA8B7936F040	20	5--19	Female	10
66C06A87ADCD	22	5--19	Male	11
7D80478BC786	39	6--26	Female	16
0358C25A607F	35	5--19	Male	11
4F695D6B7FE7	22	5--19	Male	10
2F7FB4E4E608	21	5--19	Male	7
01D4D07630DC	27	5--19	Male	12
C2BCFB6E35CB	27	5--19	Female	8
F3AF055C409D	83	8--40	Male	15
FBC97423C15A	71	5--19	Male	10
34D0CCE5C3E6	126	5--19	Male	10
93924B277573	114	5--19	Male	9
30809B4CAB41	73	5--19	Male	9
11A4A4966F31	26	5--19	Male	8
64C6A0BA0D0C	23	5--19	Male	10
B37A87994C38	20	5--19	Male	11
B5798BF97B11	51	5--19	Male	10
F77F115E21BF	25	5--19	Male	8
C361D28CF5B7	22	5--19	Female	6
AA503CA75DD3	44	5--19	Male	12
717561C961DC	21	5--19	Male	12
78D00962A03E	22	5--19	Female	11
02CC869386A4	175	6--31	Male	0.5
8276A65C4AD8	221	6--31	Male	0.5
79DD1CC322D5	40	6--31	Male	0.583333
9FAF887C0CE0	28	5--19	Male	11
C78CB54C5F46	22	5--19	Male	12
54A1810D5091	26	5--19	Male	10
4218D8811578	42	5--19	Male	11
66DADBBC9913	43	5--19	Female	10
7BBD6FDADFF3	21	5--19	Male	11
E9F45CED7C0A	28	5--19	Female	10
79ACBC6E004D	92	5--19	Female	11
209C0EF78085	21	5--19	Male	7
7A7716FB2D87	26	5--19	Male	10
2838C00B4616	26	5--19	Male	11
656A9308C672	48	5--19	Male	11
BE59531716AF	42	5--19	Male	5
78726E535635	25	5--19	Male	9
B16ADE3B8AED	73	8--40	Male	15
158025C6553C	20	5--19	Female	6
62A2E925A72B	21	5--19	Male	12
310B28B79A39	28	5--19	Male	10
BAABB514B23E	26	5--19	Male	8
6627431DDDCD	28	5--19	Male	10
E2C7EECC4AF4	21	5--19	Male	4
0606DAD7FB16	24	5--19	Female	5
5C8EF8A9D760	219	9--150	Male	0.0833333
F131EF840685	25	5--19	Female	6
488F7ED1A9A1	23	5--19	Male	8
3ED08D7B1E02	27	5--19	Female	10
FA9C2608EC73	104	8--40	Male	15
438DCE8600F1	182	9--150	Female	0.0833333
1D351F75A5CC	23	5--19	Male	5
270E274C5593	47	8--40	Male	15
21B19E1A5D3D	24	5--19	Male	8
CFFA30307445	21	5--19	Male	11
611FBC21F92B	43	8--40	Male	14
616EA63CE906	56	5--19	Male	1
005B35915F62	80	5--19	Female	7
F7890F0D5BEB	23	5--19	Male	8
1AA01BBD438F	32	5--19	Male	9
EF89F5C15CE3	27	5--19	Male	9
E42F1C19144A	24.22	5--19	Male	9
0CA0B3353B45	71	5--19	Male	12
E83729F5B79D	38	5--19	Male	11
9A30FF12B5E3	112	8--40	Male	15
370C2F8F8081	50	8--40	Male	15
E9324F201A2F	48	8--40	Male	15
5F5F66FAECF8	46	8--40	Male	15
27B49A4F52A1	22	5--19	Female	6
E56BBA361A2D	26	5--19	Female	9
25E8F72A6192	72	5--19	Female	12
B97F36A52AAD	39	5--19	Male	11
60143A2E8614	20	5--19	Male	10
18EE6F0CE9A5	25	5--19	Male	11
27B5AC678EE0	83	5--19	Female	2
10C56F45A0DD	20	5--19	Female	11
AEBF789267FB	27	5--19	Male	11
E8902ED4CA9D	75	5--19	Female	3
8C6ECCF0D4FC	25	5--19	Male	9
77725B6A9230	21	5--19	Male	9
F4D8EFB06E78	44	5--19	Male	12
C87B1C621BA0	148	8--40	Male	13
3C97CA5F2FE2	24	5--19	Male	8
7BC9313B4D21	33	5--19	Male	8
FCE5A6125057	42	5--19	Male	8
17F45C7C3CC3	40	6--26	Female	15
63BE3204169B	28	5--19	Male	10
39DA07ECB937	29	6--26	Female	15
0D25DFC6E4CB	22	5--19	Male	11
CFBACB75845A	33	5--19	Female	1
3BDEFB7D1CD0	21	5--19	Male	11
F2AB19C1F48D	32	5--19	Male	11
0DA40CE78E51	21	5--19	Male	11
723DE469853F	238	5--19	Male	11
CE509EFDD17B	55	5--19	Female	8
32D28D42EA13	35	5--19	Male	7
828763FDF9A2	38	6--26	Female	14
28999C1CAD87	21	5--19	Male	10
A6814FE64145	26	5--19	Male	11
B39B77F20D1F	43	5--19	Male	10
0FFE93E80161	35	5--19	Male	10
6FA1A7014167	23	5--19	Male	7
5700E5BDF2B1	21	5--19	Female	7
6AEDC4582078	20	5--19	Female	10
3FA24DC0B085	21	5--19	Female	5
DC0C5EF61B68	308	9--150	Male	0.166667
5A20AE0C91DC	25	5--19	Male	10
A162C59F0489	21	5--19	Male	10
251F433FFC7E	20	5--19	Male	10
45DBDB7334DC	32	6--26	Female	14
0A4292F49285	25	5--19	Female	8
20E6A3F3C19E	104	8--40	Male	16
545450CDFC16	24	5--19	Male	12
319A1F3FD0B3	45	5--19	Male	10
528C382B3746	59	5--19	Male	3
A36B9F32015D	30	5--19	Female	7
B8D12C07F53A	65	5--19	Male	7
B96982F1C471	345	5--19	Male	10
8FE533F594DD	28	5--19	Female	3
A3AB47BB534D	20	5--19	Male	11
7F2BE30C9E86	195	5--19	Male	7
CE3EF9ECB41B	26	5--19	Male	8
A834A2CA1F27	22	5--19	Male	11
1792C92769C0	35	5--19	Male	3
215AA6372B71	54	5--19	Male	4
ADA89E94EF42	23	5--19	Male	11
BA8B5AEF9B21	43	5--19	Male	11
688FC6BBA23F	113	5--19	Male	12
0B49AD5721D8	99	5--19	Male	12
F879F73ED7C5	21	5--19	Male	8
035CA8BCE2A7	23	5--19	Female	7
7C40F74A2C2A	26	5--19	Male	8
0C07579A384E	24	5--19	Female	8
8C92DA53ED5A	58	5--19	Male	10
66B44476F696	39	5--19	Male	9
79E8C8336800	27	5--19	Female	12
4AB852E20E56	25	5--19	Female	9
5BF33183FD16	30	5--19	Male	12
1B67B6DEF337	20	5--19	Female	5
93D590BD5551	24	5--19	Male	8
AC204FEA9A01	20	5--19	Male	4
898C0E992EFA	23	5--19	Male	7
3A2BFCDDD65D	50	8--40	Male	13
501F6EC00247	26	5--19	Female	5
7F4EE7E69DF3	25	5--19	Male	3
806896C50A32	20	5--19	Female	5
69AB68F771B5	31	5--19	Male	9
48E29A7AD10D	28	5--19	Male	8
6260E43DA249	26	5--19	Female	9
D5355C369174	21	5--19	Male	10
338A2CB30D17	22	5--19	Male	10
7ED31F471A4A	81	5--19	Female	4
19FDE8C1176B	20	5--19	Female	4
DD51F7887AC0	24	5--19	Female	3
C958C1F1140F	23	5--19	Female	4
75C6C32844F1	34	6--31	Male	0.5
7CE1871FFF31	24	5--19	Male	3
B448AF0B4E82	36	5--19	Male	5
CB77DFD17622	24	5--19	Male	5
89E5D3E387CC	20	5--19	Male	5
B7A7E5B8D60C	29	5--19	Male	6
9FEF16507B1D	29	5--19	Male	12
D795E5CDAA08	43	5--19	Female	6
4DAF596B8EC7	26	5--19	Female	6
42DA917570B5	26	5--19	Female	7
7D67D2DB7CD6	27	5--19	Female	7
64595A1F0046	25	5--19	Female	7
0CE0A989E6DB	26	5--19	Male	10
8B95DCCAF53E	101	5--19	Male	4
D3C6E3BC82F4	24	5--19	Male	10
479060472528	55	8--40	Male	13
F3873BBD5B1A	63	8--40	Male	13
6E6958F23700	60	8--40	Male	13
F817C32E3C40	33	5--19	Female	1
522E4D95F2EE	26	5--19	Male	2
B4FEF54A9B26	85	5--19	Male	1
8E4BDC1C00FC	74	8--40	Male	14
678AB8628902	32	6--26	Female	16
A86E81ACA13B	121	5--19	Male	10
84BF7CC14401	72	5--19	Male	10
B562432E88A3	24	5--19	Male	5
A19F4C280185	23	5--19	Male	1
2BF7DAE321FD	23	5--19	Male	9
B592BCF4F639	59	5--19	Male	11
E073371EE19A	31	5--19	Male	11
3743C69E3DFE	22	5--19	Male	7
ACB80D089D79	30	5--19	Male	5
B23A71A73476	49	5--19	Male	10
6D15A0C5F0A2	21	5--19	Male	8
4AC3B021CCB5	47	5--19	Female	9
11BFBB8411B3	30	5--19	Female	9
36D71A8C09A2	21	5--19	Male	11
8425017D90C6	23	5--19	Male	11
2082E8A1C413	22	5--19	Male	9
A62F5FFBA652	24	5--19	Male	12
DE7ECA7CA165	498	5--19	Male	4
F7D0BFDE1F0A	77	6--26	Female	16
7CC732EE483E	21	5--19	Male	1
2888724CF30A	118	5--19	Female	5
06A13B24454F	48	5--19	Female	5
326C1680783E	21	5--19	Male	11
CE676635F481	143	5--19	Male	11
D26840BDE658	44	6--26	Female	14
740DECB64EC1	44	5--19	Male	10
198DB48F2514	33	5--19	Male	10
E9AE47F4DAD2	30	5--19	Male	10
3BCF0AC06DCB	28	5--19	Male	10
19D9928DD72E	22	5--19	Female	5
32A4D9551667	24	5--19	Female	9
416C0DC2C084	21	5--19	Female	9
6920F5339180	676	5--19	Male	3
890919DD14C4	21	5--19	Male	4
512DEA15A625	24	5--19	Female	5
B44A2FD93033	29	5--19	Male	10
0B50D5D39B2D	27	5--19	Female	8
40001BADDB7B	50	5--19	Male	8
6A654E47B12A	29	5--19	Female	7
C916C2991E7C	21	5--19	Male	9
41406E65FC89	26	5--19	Male	7
EBD63B15B6F4	20	5--19	Female	12
D4D86F83CAD4	20	5--19	Male	12
9E240BE04FBC	20	5--19	Male	6
D283BE411CBE	29	6--26	Female	17
C2F1F747E3F1	33	5--19	Male	8
BDDDEAB21CB3	20	5--19	Male	11
7CE44933FE55	22	5--19	Male	9
FE890B79A0F4	28	5--19	Female	1
B772CBE96AB0	62	5--19	Female	3
BE7C4A9EED29	20	5--19	Female	3
2650C72D8F0E	51	5--19	Male	10
E22C96B9E9B9	32	5--19	Male	10
F380F6D05186	65	5--19	Female	1
E2066EBD8358	23	5--19	Male	10
DE18EA6FA008	20	5--19	Male	10
A88673A1BF04	35	5--19	Female	2
F5F4F27B4EE4	24	5--19	Male	10
743A8FF3B804	20	5--19	Female	9
65331169D8AB	22	5--19	Male	8
66014A0BE80E	29	5--19	Female	2
A90634B28CFA	45	5--19	Male	9
30235915C45B	34	5--19	Male	4
DCF4452346C0	43	5--19	Male	2
22AAE2D1EFF0	44	5--19	Male	4
AFDC85F84FC5	28	5--19	Female	9
CD8821DF223F	28	5--19	Male	8
32BAB76A7A18	30	5--19	Male	12
92161ECFFD39	26	5--19	Female	6
BC29D8E66CEB	33	5--19	Female	7
E77F28512943	29	5--19	Female	10
E98DC7082A66	31	5--19	Female	10
1DBCCC7556CE	55	5--19	Male	7
9114F01B2CF1	24	5--19	Female	9
07576E843A82	20	5--19	Male	12
6A989C144C8F	29	5--19	Male	11
D4EC3AB4B828	64	5--19	Female	5
D34B44A339DD	258	5--19	Female	4
760344F9E870	33	5--19	Male	9
4396665A8E55	41	5--19	Male	8
50F7A6F37B78	25	5--19	Male	8
91EACA7471DA	108	5--19	Male	8
B9D94C7065CE	23	5--19	Male	10
B447ADA987A1	21	5--19	Female	9
D975AF0063E8	29	5--19	Female	4
586BB041E8E9	57	5--19	Male	10
E342E0B3F43D	21	5--19	Male	10
89451857BBCA	28	5--19	Male	11
6875539388A8	24	5--19	Male	11
13CE59CF7319	32	5--19	Male	7
2651FDB78E02	21	5--19	Male	10
D11DCA737AE0	20	5--19	Female	3
400A265343B2	29	5--19	Male	10
057C23092B22	21	5--19	Female	8
DC72187A446F	27	5--19	Male	12
1404A711CA08	21	5--19	Male	10
2A65FE9E0341	48	6--26	Female	17
34F699BF8A9B	23	5--19	Male	11
E630E8EF3577	29	5--19	Male	8
227FED5AB2EA	22	5--19	Male	11
A1DBA7B9A50A	24	5--19	Male	8
787F9F3E25EB	73	5--19	Male	12
F705FB7CADF8	23	5--19	Male	12
B30AD7F7A528	33	5--19	Male	12
CB1491B7156A	21	5--19	Male	9
5B47D1C70513	22	5--19	Female	7
E2584102FEBB	23	5--19	Male	12
2F95BD16E74D	25	5--19	Female	10
20FA25036920	34	5--19	Female	10
CDA1A8E9A7B5	22	5--19	Male	1
3FABF8E6869E	20	5--19	Male	2
BD0B91E768FD	202	9--150	Male	0.25
B7E0B7354B87	25	5--19	Male	9
4F1AA7149DD5	33	6--26	Female	15
BE4868D13768	22	5--19	Male	10
110BA3411E54	24	5--19	Male	12
3F204D1A03BD	30	5--19	Male	12
9BBE3C75BF95	20	5--19	Male	7
5C1BEF888908	41	5--19	Male	11
C24B7D9ACE85	51	8--40	Male	15
0806ED5D2ED6	21	5--19	Male	12
89DFC70F4008	59	5--19	Male	11
78FEAA3982FB	32	5--19	Male	9
EDC9F0089482	45	5--19	Male	11
3FDC66266984	44	5--19	Male	6
5E41D3DB5472	30	5--19	Male	9
4D15AC4C8ADF	30	5--19	Male	12
3894763DD861	21	5--19	Female	12
8FD6170220A6	31	5--19	Female	9
62E50B6D3A9E	22	5--19	Male	9
13CD8C4E7969	41	8--40	Male	13
53BF3E9BAF9B	76	5--19	Female	9
C08A61347935	38	5--19	Female	9
4829EA54091A	20	5--19	Male	10
D2EB52D8E195	23	5--19	Male	10
F2A37EC0E13C	27	6--26	Female	14
ED81BB0DDD43	41	5--19	Male	8
5F0FB1E45D25	27	5--19	Female	3
6A1D0EC3F4A5	31	5--19	Male	1
9DC23734B0F2	20	5--19	Male	12
DB7E7CA2E828	48	8--40	Male	14
7842A633B70B	24	5--19	Male	10
56ED048F5478	25	5--19	Male	10
4C32D06D02CF	30	5--19	Male	12
A02A0C4EE1B2	20	5--19	Male	12
C5D592389F42	24	5--19	Male	10
A85BCDB82155	24	5--19	Female	11
D0F73B60814E	26	5--19	Male	11
6B9D42FBCADD	22	5--19	Female	6
96CAED2B071A	20	5--19	Male	10
AD5B9620399C	61	5--19	Male	12
CFCB9A39AA2B	23	5--19	Female	7
1BEEE7AAB29B	29	5--19	Male	11
1CD432C9BB6E	26	5--19	Male	6
F68C6EF5EA65	59	5--19	Male	10
9683A22FEE9F	36	5--19	Female	9
A21A16609ABA	22	5--19	Male	5
FA8E1CB7FA66	31	5--19	Male	3
D7A91A04EEE0	26	5--19	Male	3
B52FE952CD60	22	5--19	Male	9
2CD0855AFCD5	35	5--19	Female	12
C3315002B540	32	6--26	Female	15
FEBFF3468F4C	27	5--19	Male	12
13EF908D1403	92	8--40	Male	15
788EBC5BB0C2	32	6--31	Male	0.583333
F878D99946D5	44	5--19	Male	11
958459BEC851	22	5--19	Male	10
626F77F4540C	33	5--19	Male	11
D3B6914A8344	28	5--19	Male	11
0F460B41E911	44	6--26	Female	13
DEDBFF1B913B	27	5--19	Male	12
4056DB3E92B5	21	5--19	Female	11
C616BE234F53	91	5--19	Female	4
80D90E2E2840	28	6--26	Female	13
CD5B4E9697CF	20	5--19	Male	11
0CDDD14118F4	23	5--19	Male	12
BE195F55DCDD	26	5--19	Male	11
6DD8640979FC	63	5--19	Male	10
0BAAF712D1FB	44	5--19	Male	9
C8A26A03430C	21	5--19	Female	12
67C8231A7663	61	5--19	Male	10
D95322E356FF	32	5--19	Male	10
C07D857675EE	42	5--19	Male	10
D239161FEBC8	32	5--19	Male	12
07140B3BA2F1	51	8--40	Male	15
8AC4D82D456E	20	5--19	Female	9
326855D9E638	21	5--19	Male	9
66B3308059D1	23	5--19	Male	11
BDBE96E6204F	37	5--19	Male	12
47A4CC643EB9	29	5--19	Male	12
38604AEB0B89	380	5--19	Male	9
940FAF4B26BD	22	5--19	Male	9
9D1D9A77E59F	24	5--19	Male	9
C01CB2F72D7A	23	5--19	Male	9
62AFD7C8A994	28	5--19	Female	9
8FF10BC64BFB	55	5--19	Male	12
78E36C5E9532	47	8--40	Male	13
1782865AB67A	23	5--19	Female	9
40D20D9A59E5	23	5--19	Male	12
46823DC0D7E0	20	5--19	Female	9
8FC597EF173B	32	5--19	Female	7
66D6D28417AD	33	5--19	Male	4
DF388E490030	27	5--19	Male	7
721CC94016A7	20	5--19	Female	11
B90A55042C5D	73	5--19	Female	5
DC68EAB1B967	32	5--19	Female	5
658CC5E593BF	20	5--19	Male	10
FE47EDCE8E4D	27	5--19	Male	10
9CC5C59FC299	21	5--19	Male	11
88C089BECD6E	33	5--19	Female	8
F0701CC68952	315	9--150	Female	0.166667
357F303A4398	26	5--19	Male	11
31102FA948F4	41	8--40	Male	14
AC1F04E64BDE	56	8--40	Male	15
4DC0352B846C	24	5--19	Male	12
223CA808085B	21	5--19	Female	11
2F9AC601FDEC	22	5--19	Male	11
3F13FF519006	24	5--19	Male	7
5D8572A4AE4B	23	5--19	Female	7
A76E7A881F5A	25	5--19	Female	11
B1E6AFFB7AA9	39	5--19	Male	10
ACFA9251A362	37	5--19	Female	9
2D14201FD630	38	5--19	Male	1
74358C1A9EED	23	5--19	Male	6
912DBFCFD5A0	22	5--19	Male	11
4A6206A54513	27	5--19	Male	8
8820C629BCC1	39	5--19	Male	8
E4726009515E	32	5--19	Male	12
AC72284BA39E	56	8--40	Male	14
CF947C38733C	39	5--19	Female	10
0B36ACC9B97F	20	5--19	Male	12
429CA1871CE8	23	5--19	Female	9
E193A2EA7ECC	47	5--19	Male	9
0070BCF9F044	38	6--26	Female	13
5726AD7397E9	25	5--19	Female	10
CDB7EF20738D	67	5--19	Male	9
99EBBB5A0A90	20	5--19	Male	10
A6167B4C9A9E	36	5--19	Male	5
F575C61B7531	24	5--19	Female	6
0E98ACA800B2	32	5--19	Male	10
ECAEEDE9614C	72	5--19	Male	9
4C793CC09310	42	5--19	Male	11
F44677D2DC0D	22	5--19	Male	12
9C2D6A4D1A32	187	9--150	Female	0.0833333
D5805D128D70	225	9--150	Female	0.166667
7B1C26D19BCA	555	9--150	Female	0.25
B2E776C25140	20	5--19	Male	10
027E532B7556	38	5--19	Male	1
8D3C912DF3F6	21	5--19	Female	4
0FF8886A86D3	26	5--19	Female	8
4B595A7CA1BB	29	5--19	Male	7
9EE63C216AE5	67	5--19	Female	8
F9922E637352	26	5--19	Male	10
51E00DBCFF20	24	5--19	Female	9
A35B85F266AE	22	5--19	Female	11
7063F802BF50	29	6--26	Female	14
5BF17815748D	24	5--19	Male	9
21D6F2094E90	26	5--19	Male	11
58AF46715DE4	20	5--19	Female	11
A872FB5D72B0	29	5--19	Male	11
F7609D60F1BE	61	8--40	Male	13
DB299BBA6775	26	5--19	Male	11
87BCDA716AA8	26	5--19	Male	8
3E6A4457ADD5	21	5--19	Female	9
AB19043EB09E	412	9--150	Male	0.0465753
F6A205C6D4A5	25	5--19	Male	6
E43CDFE9A4A7	43	5--19	Male	9
EF29F7D18E8E	30	5--19	Female	6
29C659A65159	52	5--19	Male	7
07BA0399EAC8	27	5--19	Male	12
CDD4A951930B	95	5--19	Male	11
CF5A90E96A42	21	5--19	Male	6
197E3DCCF8D4	23	5--19	Female	8
479C512E5370	30	5--19	Male	3
D100E421F31C	23	5--19	Male	10
8393409FC62D	30	5--19	Female	10
AAA0A67B2BD7	22	5--19	Male	5
3BAFD3AD52B3	23	5--19	Female	6
2C44597C1B65	21	5--19	Male	11
BCE3C77B744D	41	5--19	Male	9
3D559CDB3E20	23	5--19	Male	6
56D243D5EA5D	20	5--19	Female	9
81FA590E890A	24	5--19	Female	10
37264311AC87	20	5--19	Female	2
A807389D0DEA	24	5--19	Male	12
9A1764C32D7F	30	5--19	Male	11
BD135543A147	32	5--19	Male	11
84629BF6672E	39	5--19	Male	10
1F30738DE9F4	20	5--19	Male	10
11D5E78B0BC3	132	5--19	Male	4
3F5A77C4C6B5	22	5--19	Female	9
B74A75C496A8	68	5--19	Female	9
7943C518E2A3	27	5--19	Male	11
B2B1B53D6119	169	5--19	Male	8
AEB422141ADC	61	5--19	Male	8
FAD5E1D77213	69	6--26	Female	13
BD5702B42511	74	6--26	Female	13
44284DB2C3F1	22	5--19	Male	8
5628F3178CEF	25	5--19	Female	11
8D1931EC55E0	20	5--19	Female	11
A830EC0E20E3	24	5--19	Female	11
92F03CCDC02E	24	5--19	Female	12
895FA1E15454	26	5--19	Female	2
B1DF2A43FD6D	22	5--19	Female	8
C55AC82FE4AD	67	5--19	Male	11
CDEA084918F6	25	5--19	Male	11
F2801EB06A87	21	5--19	Male	6
FFB76248C024	23	5--19	Male	11
53D369C82CDA	25	5--19	Female	7
10EBEF177D3E	46	8--40	Male	13
7137C32F960F	20	5--19	Female	9
78E146C92885	21	5--19	Male	10
791862471EEE	21	5--19	Male	10
5DB24FECDF9E	21	5--19	Female	3
E2EC260B364D	27	5--19	Male	11
FB8EC6EAE0D3	26	5--19	Male	10
E9AA18AFD04B	20	5--19	Female	4
A929DB9F3F73	26	5--19	Male	10
EC43992D421C	123	5--19	Male	7
944D135684CA	33	5--19	Male	10
55A50073C3B1	20	5--19	Female	10
538EC5A7D95B	27	5--19	Male	10
07627BD42075	46	5--19	Female	10
2ABFAA806553	22	5--19	Male	8
D8BD30F5C5C5	21	5--19	Male	11
8CAF3E8858D8	48	5--19	Male	11
6655CADA2CE0	20	5--19	Female	6
E7025C8023E7	26	5--19	Female	8
91FE8CAD5D6F	48	5--19	Female	4
9487CFAC4AED	28	5--19	Male	11
58B38B6F2109	43	5--19	Male	12
BD99F86EAFC7	21	5--19	Male	9
26BB939401E1	25	5--19	Male	12
ED3A16836D69	81	5--19	Male	6
278CA92782C5	37	5--19	Male	4
4E8CAE2D9878	27	6--26	Female	15
312AF43B76C9	41	5--19	Male	12
40B918DF20FC	28	5--19	Male	6
9C20240D4D81	22	5--19	Male	8
1EE6764DF74D	25	5--19	Male	12
79B05C8A6ACD	25	5--19	Male	10
0DA3124B80EA	21	5--19	Male	9
0281782BEFA1	33	5--19	Male	10
DEFBDB35E07C	21	5--19	Female	8
60AB3F6904AF	21	5--19	Female	11
F5AC9A82B85F	20	5--19	Male	7
FEA6575053C0	26	5--19	Male	6
819B15DBCF46	29	5--19	Male	12
6BEACDE7E3B1	23	5--19	Female	4
B5EC8FD91951	28	5--19	Female	8
0389905847D0	67	8--40	Male	14
127E14A672EE	22	5--19	Male	9
B8C3C0C131A3	24	5--19	Male	11
BA79D8D00BF2	54	5--19	Male	11
7B03B5A36B47	31	5--19	Female	9
685C84BD5057	33	5--19	Female	7
9E65FE48CD19	41	5--19	Male	7
DD7B67D04965	47	5--19	Male	10
44D074A0CF02	42	5--19	Male	8
B2B64A418D8B	32	5--19	Female	5
EB350CF99BB7	54	8--40	Male	17
3463158D71EA	42	5--19	Female	9
517BB6DF1ACF	21	5--19	Female	8
FDEDF8C3B400	42	6--26	Female	14
B09CE7252163	24	5--19	Male	7
3113F2BD4CBD	36	5--19	Male	1
34C23E25FF7D	71	5--19	Male	9
4206621C2D55	52	6--26	Female	16
727210917576	23	5--19	Male	12
6ED02AA6A3E9	29	5--19	Male	11
C2487305372A	42	5--19	Female	4
1BC945A5F129	171	9--150	Female	0.0833333
86AD8061AE08	107	8--40	Male	15
E40ADA76925A	21	5--19	Female	7
342DFF98036E	20	5--19	Female	7
EAD98E3B4C9D	21	5--19	Male	7
91907E0A2218	21	5--19	Male	12
26321EB4F758	22	5--19	Male	5
DFB368A2610D	29	5--19	Male	7
AE2DB1DC740E	36	6--26	Female	15
FAA4D1E8E1AE	23	5--19	Male	8
0A4A6B751C1A	20	5--19	Female	8
BB03922C3A75	23	5--19	Male	9
9438204CFF86	29	5--19	Male	9
79E1F6DABEE8	63	5--19	Male	11
B207184E7D00	24	5--19	Female	11
83E0BADF62F9	25	5--19	Male	10
46436F5F40E1	25	5--19	Female	10
D6D70A40E9E7	127	5--19	Male	7
F9A24866369E	20	5--19	Male	12
4566F8306EA0	32	6--26	Female	16
E202A7B6C924	66	6--26	Female	13
B31F8A515533	50	6--26	Female	13
EE6B1BFE5241	26	5--19	Male	9
FE32FB063A09	27	5--19	Male	8
BA1410890D57	29	5--19	Male	12
D2960232E813	71	8--40	Male	16
1FD1D8883F66	20	5--19	Male	10
56661787A725	28	6--26	Female	15
3C7B3ADBB439	29	5--19	Male	8
31FA8516F0FA	30	5--19	Male	11
CDB1FA74466F	24	5--19	Male	11
D1DD9BA11019	27	5--19	Male	9
4198879E81AC	41	5--19	Female	10
06DA9A663D35	21	5--19	Male	2
4F0C9FC7FC65	23	5--19	Male	12
F3E6210669B9	25	5--19	Male	7
7333CADB6416	22	5--19	Male	12
59B769A36286	23	5--19	Male	8
A20B7D08ABCC	26	5--19	Female	4
171929F0AFEC	21	5--19	Female	11
9735A4EAE7A2	23	5--19	Male	2
DA39BA2D182F	21	5--19	Male	11
B8D463DBCB8E	38	5--19	Female	7
D1AB1482E6D9	33	6--26	Female	17
D12258EEAE3C	38	5--19	Male	9
61E84A4216C8	48	5--19	Male	12
38A058C905F5	23	5--19	Female	7
12CAEE63CF8A	20	5--19	Female	7
C9BCFBDE4268	31.77	5--19	Male	10
CFDBD0385A26	52.74	8--40	Male	15
B0BF5E144173	31.14	5--19	Male	12
41A2AB2FDEE4	27.3	5--19	Male	9
DDC04B440D8D	29	5--19	Male	10
64234EB83BB4	27	5--19	Male	12
45EC229E2E19	20	5--19	Male	11
03ED42E14756	34	5--19	Male	12
135A2D9B1BEA	20	5--19	Male	11
DB08D25BDEE4	22	5--19	Female	4
948D59BF9C29	25	5--19	Male	9
552AEA2FEFB6	21	5--19	Male	10
FDC392BA7A12	98	5--19	Male	12
106B7DB460C7	28	5--19	Male	7
E32E651A1287	25	5--19	Male	7
20D7983B907B	32	5--19	Male	9
D2F159A680C3	36	5--19	Male	9
ADD4C234B89C	21	5--19	Female	10
3D208F3F249D	25	5--19	Female	6
D59C7ABE9ED4	22	5--19	Female	6
8ADA26473ACB	87	5--19	Female	10
4040671198CE	92	5--19	Female	10
AB7467E8A58B	28	5--19	Male	11
26E36C59026A	21	5--19	Female	3
52CAAF37049E	84	6--26	Female	14
104E5B0D8E52	51	6--26	Female	14
6611D0EC25C3	64	6--26	Female	16
E6681FD1A0BD	29	5--19	Male	5
CD9D89E0549C	21	5--19	Male	5
12EF9D9D0842	33	5--19	Male	8
A84A47902A3C	37	5--19	Male	8
3956AD7A06F0	35	5--19	Male	8
EAA73ACA0315	25	5--19	Male	5
B6913E983F35	26	5--19	Male	5
7A50049317E9	25	5--19	Female	12
4BB95CC58694	28	5--19	Male	7
B76E574525AA	24	5--19	Male	11
9EDCAB5B6EF6	31	5--19	Male	11
8E158FD28016	36	5--19	Male	10
A98942DC823F	22	5--19	Female	1
5B22ACCD09E3	40	5--19	Female	1
1580ABA14485	33	5--19	Female	1
C6BE8DF6E82D	37	5--19	Female	1
AC87264C4767	20	5--19	Male	9
54D37674F0FB	21	5--19	Male	9
3E82A6EE5C70	21	5--19	Male	11
53DF289CAD49	20	5--19	Female	1
4BF6A946D2B3	20	5--19	Male	12
0F73E7D7EA09	344	9--150	Male	0.333333
9AD8C1E7E5BD	491	9--150	Male	0.333333
3EAD69B4DBA7	309	5--19	Male	2
90F6633FFA87	67	5--19	Male	11
B02FE3488F12	54	5--19	Male	11
93BE06D460B5	176	9--150	Male	0.0246575
64F584873766	20	5--19	Male	7
AECF5567DDD2	22	5--19	Male	10
BB8CDAB16ECF	33	6--26	Female	13
59AAE7AF4156	56	6--26	Female	13
124F6EEAC739	41	6--26	Female	13
8CFCA0E0B720	23	5--19	Female	2
37D9651F4016	20	5--19	Male	4
311EBFD7F59A	24	5--19	Male	9
5E4921FD7EBA	338	5--19	Female	6
910E89A07D5B	229	5--19	Female	6
2771FD17F905	125	5--19	Female	6
E72C7F64A52F	102	5--19	Female	6
9D41CAB523B6	89	5--19	Female	5
C11F67531847	59	5--19	Female	5
70D26FB1E2B4	49	5--19	Female	3
EC595979DE4E	61	5--19	Female	5
01B0A7B355E2	67	5--19	Female	9
F82F55CB1DEE	54	5--19	Female	9
04BA163F9EA0	41	5--19	Male	8
127A52D448BB	24	5--19	Male	11
966E78F3D34E	73	6--26	Female	16
59997CE00446	136	6--26	Female	16
40E65A4C24F1	106	6--26	Female	16
5E5B1600D739	44	6--26	Female	16
73DA520BC79F	35	6--26	Female	13
5D7CFA34F838	31	6--26	Female	13
7ACF17AAE761	27	6--26	Female	16
6A18E57A9728	79	6--26	Female	16
AE1B62282581	72	6--26	Female	16
A0DF35E262B3	78	6--26	Female	16
60CE5D90FEB8	92	6--26	Female	15
9D29C507571B	24	5--19	Female	11
D90079AFC328	22	5--19	Female	11
9A19C43DD04C	23	5--19	Female	11
0CBE7917BFA0	24	5--19	Female	11
6308E3E53F7F	25	5--19	Female	11
6A4AF93D66A8	31	5--19	Female	11
F0E3A3BAFD4C	24	5--19	Female	11
80A31AB1D6B8	22	5--19	Female	11
62492B3DB61F	21	5--19	Male	12
596F28153B24	56	5--19	Male	9
0BB603C792AA	42	5--19	Male	9
1D69BC670E43	76	5--19	Male	9
942E4BD7AD4A	32	5--19	Female	8
693DD80510F1	221	6--31	Female	1
A487577F053B	80	5--19	Female	1
2A3248498E5E	126	5--19	Female	1
087BD2695467	57	5--19	Female	1
D4FD287E70C4	44	5--19	Female	1
9334858F4150	51	6--26	Female	14
A2DD543E3F1C	47	6--26	Female	14
96CC59ED97E6	94	6--26	Female	14
20B711B5B17A	155	9--150	Female	0.0833333
C31DF0AABA77	21	5--19	Female	3
4D9F7B95DE60	27	5--19	Male	7
A4DC8448DD7C	30	5--19	Male	7
5237E9291303	64	8--40	Male	16
92E7E2613C89	43	5--19	Male	10
6CE0E1B33A33	34	5--19	Male	10
65046C638AD3	21	5--19	Female	10
36AD2BE78832	33	5--19	Female	4
417CF7584849	26	5--19	Male	10
68214D12C1B3	21	5--19	Male	2
B65D34FD16AE	34	5--19	Male	2
F7ED5A090554	67	5--19	Male	2
40F4B5DFF9A4	47	5--19	Male	2
9D3548E5CF64	21	5--19	Female	5
98F8B7F9530B	21	5--19	Female	5
AFE68E320827	25	5--19	Female	5
148BCCC9FF33	59	5--19	Female	8
4457C030969C	38	5--19	Female	8
37B1D2AC1426	96	6--26	Female	13
FA1B410796BE	21	5--19	Male	9
4E1A43907EBB	43	5--19	Male	7
D7F75DB3D916	31	5--19	Male	7
95B74168F7E2	52	5--19	Female	1
A0852731BA77	35	5--19	Female	1
BD4632EA5241	25	5--19	Male	9
61F9F6A559A4	22	5--19	Male	7
208C309282BC	107	5--19	Male	9
815B8D4E41CF	86	5--19	Male	1
92CD19909DD5	53	5--19	Male	1
4F518345CA23	23	5--19	Female	9
D606CC5400BC	36	5--19	Male	3
DF404EADEBF5	49	5--19	Male	11
C88AF385AAC3	42	5--19	Male	11
37599E3ED42E	23	5--19	Male	2
F523F79A1829	45	5--19	Female	2
1DDE966A5F9A	249	5--19	Female	2
2D3FABBADB10	63	5--19	Female	2
2D3FABBADB10	49	5--19	Female	2
4535BA561576	57	5--19	Female	2
06163C89A5FC	153	5--19	Female	2
8EB82A7FCC1C	232	5--19	Female	2
45CE6E2B13B7	223	5--19	Female	2
AA047386EA9B	427	5--19	Female	2
0B12FC7BBA9F	478	5--19	Female	2
073B25F98F15	31	6--26	Female	14
812012AF0095	29	5--19	Male	9
E0E9B5B1AD14	20	5--19	Male	12
2768A0DAEBA4	231	5--19	Male	11
97460490FAEC	27	5--19	Male	8
2BA6A14060C7	26	5--19	Male	8
BDFF405DE70B	233	5--19	Male	3
B67C94E42A9C	229	5--19	Male	3
B67C94E42A9C	221	5--19	Male	3
D4CAF2F4549B	233	5--19	Male	3
863ADE5AB8EB	29	5--19	Female	10
B91EAFFA6AE9	40	5--19	Female	11
432A289C950E	30	6--26	Female	15
95B1FF08FF28	20	5--19	Female	6
1E9807AD8B89	24	5--19	Female	10
BA35A286B09F	69	5--19	Male	12
CC8ACC9248D8	317	9--150	Male	0.166667
DA4CE6BEC5CD	28	5--19	Male	4
65287A8FB009	27	5--19	Male	4
EE946E418A29	33	5--19	Male	11
DB0C854B26DB	20	5--19	Male	3
96EE4B5644A7	241	9--150	Female	0.0833333
839A8E3DC681	241	9--150	Female	0.0767123
B12A9C07ED1C	27	5--19	Female	10
A7CB0393D666	32	5--19	Female	10
D200796D2255	22	5--19	Male	1
CE01B671EDB8	20	5--19	Female	11
81E3F55EAD01	22	5--19	Male	11
BC87F6F50011	22	5--19	Female	6
C5F7882C0708	43	5--19	Male	6
C5F7882C0708	44	5--19	Male	6
3C45CA5A71B8	33	5--19	Male	6
79622A7C3C16	34	5--19	Male	6
D19CEABB4862	28	5--19	Male	6
62A22C85A802	24	5--19	Male	6
CABB43B36234	22	5--19	Male	6
FDA26D2FC2D0	21	5--19	Female	3
B13AB38EEDCA	659	9--150	Female	0.00273973
E7AFD5FE794A	168	9--150	Female	0.0383562
CA0E045B2552	25	5--19	Male	1
F71619D4DF96	185	9--150	Male	0.166667
C414885680F1	497	5--19	Female	2
77A759C93EA8	378	5--19	Female	2
C8411FB2B6B3	167	9--150	Female	0.416667
534BE264137B	28	5--19	Male	10
2049B407AFB9	27	5--19	Male	4
A1CA21722AFF	53	5--19	Male	4
2B582EDA38B3	51	5--19	Male	4
3DF20A620D2B	386	9--150	Female	0.0833333
D8DE701EC92F	475	9--150	Female	0.0833333
4BBA4D727874	340	9--150	Female	0.0833333
7BA5B2C94E83	228	9--150	Female	0.166667
211276CE5FD2	865	9--150	Female	0.333333
C8866FF1DBA6	598	9--150	Female	0.333333
F928B365EE18	769	9--150	Female	0.416667
A291AC8EA36E	633	9--150	Female	0.416667
4B407B13AD33	390	9--150	Female	0.416667
FD96A726D284	472	6--31	Female	0.5
8669C754A644	455	6--31	Female	0.5
C05E5B59784F	580	6--31	Female	0.75
C3E999E433A9	356	9--150	Female	0.0164384
07AC100A4108	20	5--19	Male	4
535BA3184BC1	35	5--19	Female	5
3D89BB6EFB1B	32	5--19	Female	5
150E848EE8CD	25	5--19	Female	1
F8A8FD2C282F	31	5--19	Female	1
2E8493A8F523	40	6--31	Female	0.5
7084D06CCA11	43	6--31	Female	0.5
B1EDDF17DF4A	133	6--26	Female	13
C63032DD01F7	98	6--26	Female	13
1CC2D1134BB7	115	6--26	Female	13
C7DA61C0F353	25	5--19	Female	1
3161D6192B2E	46	5--19	Male	9
6D023F9D74A8	103	5--19	Male	9
7F300916C0C2	101	5--19	Male	9
7414D3EBE8D6	82	5--19	Male	9
64618AF913E0	26	5--19	Male	3
183C265D8EF3	27	5--19	Male	3
4375D424C2F3	35	6--26	Female	13
D2098B716108	33	5--19	Male	10
D6092E4746EB	33	5--19	Male	10
B2777F496E12	28	5--19	Male	11
DE0C88C098E7	28	5--19	Female	6
0FABA2FEC838	39	5--19	Female	6
752B85742082	32	5--19	Male	2
7D6AD1F8FFD4	67	5--19	Male	2
5205F97BEAE7	20	5--19	Male	6
FB6DE2F6ACE7	20	5--19	Male	6
281304E3C725	22	5--19	Female	11
309A09CBE4A1	24	5--19	Female	11
C9A541768730	26	5--19	Female	12
4218E4C33696	20	5--19	Female	12
D86E51FED562	21	5--19	Male	7
068DDCFFB353	31	5--19	Female	7
18AC537179B5	38	5--19	Female	7
805A9DC18100	25	5--19	Male	11
A9095EEA2DE9	45	5--19	Male	4
2344C62542E2	41	5--19	Male	4
3A15B2CDA110	47	5--19	Female	1
C238B5D16D63	46	5--19	Female	1
BAB16B2933B6	22	5--19	Male	9
E29631F41293	100	5--19	Male	11
88B48AA36AD2	22	5--19	Male	12
FE80B9938786	20	5--19	Male	1
A35FB9CDECE6	23	5--19	Male	8
3910D4C0060C	23	5--19	Male	8
B79651284D4A	21	5--19	Female	8
92BDA3F55F30	176	9--150	Male	0.0684932
FBA738754A3D	363	9--150	Male	0.00821918
E3528C4D828F	175	9--150	Male	0.0109589
0B72E76A969F	671	9--150	Female	0.0849315
1C7413FAA977	21	5--19	Male	2
066D2DDF6E27	33	5--19	Male	2
06AA511B3B87	38	5--19	Male	2
82832FD5A9D0	40	5--19	Male	2
688C41900938	30	5--19	Male	10
B73FC43D433C	56	5--19	Male	10
D2E623A42830	88	5--19	Male	10
3C7A68D1F9C1	71	5--19	Male	10
1754792F7A84	43	5--19	Male	1
FCA35937A1F1	112	6--31	Female	0.666667
F22D4965C156	344	6--31	Female	0.666667
8DE3272113ED	313	6--31	Female	0.666667
0C0686A68438	82	6--31	Female	0.75
61B53BDA9CFA	126	8--40	Male	16
5FB96FFE98AE	145	8--40	Male	16
848A8A416E14	29	5--19	Male	1
816D477DE487	20	5--19	Male	1
06B09DD75C7D	23	5--19	Male	1
7FF60C2D3A0D	21	5--19	Male	11
F2E565266483	24	5--19	Male	12
7E6FD826C166	38	5--19	Male	12
4A2A63B51947	64	5--19	Female	10
1C3BDEE556D7	24	5--19	Male	11
4E4AA07C09D6	23	5--19	Male	11
7C6658FEE205	150	5--19	Male	2
114235C2FC7F	98	5--19	Male	2
D73599B84D3C	103	5--19	Male	2
176304DF65F3	74	5--19	Male	2
A30707B4D9F9	68	5--19	Male	2
C96C68DE4779	124	5--19	Male	2
4EEE7EED1240	47	5--19	Female	12
6F8B85222F8A	28	5--19	Female	12
E4353F0A8624	114	5--19	Male	6
60371A17274B	83	5--19	Male	6
B472D3C1F79E	66	5--19	Male	6
75C939634B69	252	9--150	Male	0.0328767
B514E9276C26	279	9--150	Male	0.0109589
20999FCCF54D	21	5--19	Male	6
FA5957B43E6E	89	5--19	Female	12
ABA69D311B67	241	5--19	Female	12
FCFD01D82D43	134	6--26	Female	14
E6BB4C89A17D	82	6--26	Female	14
92DCBFBE22EB	65	6--26	Female	14
F112D88AADEE	20	5--19	Male	11
704BFE8169CB	20	5--19	Male	11
3CAD6706439D	43	5--19	Male	11
E59023BBBC41	41	5--19	Male	11
FBB1DBBFC46D	26	5--19	Female	11
4F236B3D47FE	57	5--19	Male	1
4D3718D6FA81	26	5--19	Male	1
734FD80304FB	22	5--19	Male	1
EA017843D0C9	20	5--19	Female	6
DC4FF8EF0AEB	25	5--19	Female	4
E25B44756303	42	5--19	Female	4
B16D62E990DB	48	5--19	Female	4
DC8D9815FF82	38	5--19	Female	4
7A3D5E2948CE	31	5--19	Female	4
E1EC8F7A70A9	83	5--19	Male	2
1C44D529DAFC	67	5--19	Male	2
390107E4542F	46	5--19	Male	2
4BF3B7342C5D	37	5--19	Male	10
3813475F572D	23	5--19	Male	12
74AB25EB9020	31	5--19	Male	1
A35B797D5B92	28	5--19	Male	12
B906CB0BE6FD	27	5--19	Female	5
2A0FBC7EE1C0	96	8--40	Male	15
46D9A4661CFB	20	5--19	Male	7
E115374CF849	22	5--19	Male	3
6E3AD758D1E6	194	5--19	Male	5
5BC4EBEE203B	149	5--19	Male	5
A32C3CD85CA2	78	5--19	Male	9
6C608EBC124B	315	9--150	Female	0.0833333
3DC9F69EFDB5	198	9--150	Female	0.0833333
BD7617A2EC4B	20	5--19	Female	8
3B80CBCCBB97	269	5--19	Female	3
EF49B747839E	20	5--19	Female	10
9BFDC16521D7	337	9--150	Male	0.0821918
34FB04EBFD54	38	6--26	Female	16
AD3A0468C1F9	92	6--26	Female	14
F537223D4832	25	5--19	Male	11
8502F8DEC0FC	25	5--19	Male	11
9EECF2AFDB11	29	5--19	Male	11
8FD1BA7EAF27	41	5--19	Male	3
51D785ACF7CE	24	5--19	Male	6
374D69B9C0AF	47	8--40	Male	16
39EEAD10C3CB	21	5--19	Male	5
F7343DC159AD	260	9--150	Male	0.0833333
FDCCA8DB2C6F	24	5--19	Male	11
4F1D2A995F4C	39	5--19	Male	11
EA3B73A6B44A	21	5--19	Male	8
0BBAFAAEC123	22	5--19	Female	3
AAA40C2967CF	25	5--19	Male	1
843A8130D8A8	26	5--19	Male	7
657907E71E53	28	5--19	Male	7
D7194CF7BCC8	190	9--150	Male	0.0833333
97581B703433	187	9--150	Male	0.0833333
B3BCBFED4DFB	21	5--19	Female	1
631DC01BB74C	31	6--26	Female	15
0955BFD7F1B3	26	5--19	Male	9
F8A1B13FE17C	20	5--19	Male	8
A79F9B35EB50	102	6--31	Female	0.583333
434D4867C357	55	6--31	Female	0.583333
8F75C79E9D34	38	5--19	Male	8
B74668AC8AAD	44	5--19	Male	8
5AD2294A7765	49	5--19	Male	8
68111F3BBDA3	32	5--19	Male	8
092D90958F2C	21	5--19	Male	2
A077FD89B4AA	21	5--19	Female	2
40B7E3AC3D9A	22	5--19	Female	5
00DE20E303D6	34	5--19	Female	5
59CE3B8D6587	410	5--19	Female	10
D1AFDD2C3446	64	5--19	Male	10
079510987571	46	5--19	Male	10
873B48C49E25	47	8--40	Male	16
C9C2186E1E96	34	5--19	Female	12
A92DFAB7EA6A	34	5--19	Female	12
2D8289293506	27	5--19	Female	12
77C71035DE0C	46	6--31	Female	0.916667
4234935CC7BC	61	6--31	Female	0.916667
5EB76F741AF4	32	5--19	Female	12
C078AECDC0E9	155	9--150	Female	0.166667
5F8884458B8B	173	9--150	Female	0.166667
21E617FEE5BB	1615	9--150	Male	0.0328767
C58FFB2C1C44	1664	9--150	Male	0.060274
1ED85CA6ADCE	417	9--150	Male	0.166667
99E0B6176A1F	521	9--150	Male	0.166667
D52D5B28129A	428	9--150	Male	0.166667
A87978989A7A	20	5--19	Male	11
7B9E93D0795D	38	5--19	Female	10
8A6DEF1B4910	40	6--26	Female	16
DE3C1C7E6D69	39	6--26	Female	16
6E2AD6D71B7C	25	5--19	Male	6
12C08A0797B2	98	5--19	Male	12
36F4C822CCEB	21	5--19	Female	12
A6A48415074E	94	5--19	Female	12
1A3CA9A5B6C3	49	5--19	Male	9
D7AC1FDF44EA	52	5--19	Male	9
96CC1304B848	35	5--19	Male	8
68A987BF854F	37	5--19	Male	8
F28F048A842D	31	5--19	Female	9
3A40B8B3D216	35	5--19	Female	9
F85284930C39	24	5--19	Female	9
40A1ABE6BABC	26	5--19	Female	2
C521D9277518	116	5--19	Male	12
29DA94E0894F	54	6--31	Male	0.5
D14818A6CF21	40	6--31	Male	0.5
0CDACDF47887	23	5--19	Male	12
83243439B498	34	6--31	Male	0.833333
EEDB5CC156C4	50	8--40	Male	13
BDCD151362AE	96	5--19	Female	9
78B75523DB95	22	5--19	Male	10
32897F43E33A	75	8--40	Male	14
CB75BE73A7E3	70	8--40	Male	14
E5DE8BE9C85E	63	5--19	Female	3
F2F42A818A0A	46	5--19	Female	3
64DE9B5F9410	35	5--19	Female	3
4608C532B6C9	21	5--19	Female	1
DDFFE6A38BF6	172	9--150	Male	0.0438356
E823175818FE	47	5--19	Female	12
F48D688132FD	169	5--19	Male	10
CF20202E0A38	70	5--19	Male	11
F3A3632DF54D	59	5--19	Female	2
C29ADA0D57BD	67	5--19	Female	2
F3516103294E	51	5--19	Female	2
755D5D50AFE7	40	5--19	Female	11
6B52380FAE96	37	5--19	Female	11
3427D013723A	28	5--19	Female	11
4CB3E280F14D	59	5--19	Female	11
8DEC17B5F653	22	5--19	Male	11
3DFD5D7F1221	21	5--19	Male	8
3C01BF39A0F8	59	5--19	Female	3
80A76AF84887	60	5--19	Female	3
2E1592CF72D2	39	5--19	Male	11
D07FA58AA569	24	5--19	Female	3
2DF69E253363	1179	9--150	Female	0.0833333
FCC4986BFA04	990	9--150	Female	0.166667
B11888FC3182	606	9--150	Female	0.25
E2855B4EFA02	25	5--19	Male	12
B9DFDBA06AC0	1036	9--150	Male	0.25
F786FC7598C6	33	5--19	Male	12
897708E8A5AF	22	5--19	Male	11
CC3E75BFD17A	22	5--19	Female	9
BB9E5403D4CC	27	5--19	Male	8
9AA663414001	29	5--19	Male	5
337471607691	28	5--19	Male	5
FECD20248131	44	8--40	Male	13
BAD1751D96ED	20	5--19	Male	6
E70FF3100957	26	5--19	Male	8
8CF9370BDEBD	23	5--19	Male	8
7E32E144DABC	20	5--19	Male	6
5D4A6A7E5A49	21	5--19	Male	9
2395142C8698	21	5--19	Male	9
964F982A83CD	24	5--19	Male	9
71BE56567576	21	5--19	Male	6
99962ACD1FC4	24	5--19	Male	12
BBB72229FD39	21	5--19	Male	11
6B00815B7D7D	47	5--19	Male	11
0B5EBD895A7D	39	5--19	Male	11
DB49E4330988	25	5--19	Male	4
7721D20DDB9B	25	5--19	Male	10
A655391EAE66	26	5--19	Male	10
82EFB9D329D2	33	5--19	Male	10
A4E9FE2EB09F	106	5--19	Male	10
F58EDD293756	31	5--19	Male	9
6D6F17A73FAD	21	5--19	Male	12
1961EEE1FD14	23	5--19	Male	9
212ED7C7A4F8	26	5--19	Male	1
DF712CAF94E1	538	5--19	Female	1
6DD11B3863FF	274	5--19	Female	1
C137A701EA7C	769	5--19	Female	1
C31672BBB2A5	30	6--26	Female	13
237564A1A51F	23	5--19	Male	9
2F9A7C17CA6D	22	5--19	Male	9
69E3D705E92E	23	5--19	Male	9
7767E9BC0146	82	5--19	Female	11
7629BC3236E2	23	5--19	Female	10
EB7080138C20	40	5--19	Female	10
E1FAE7E9BD02	26	5--19	Female	5
B692A5DF4123	25	5--19	Male	10
8E862AF7AD5D	126	5--19	Female	3
CC0079D8FD45	85	5--19	Female	3
EE8B208CEBDA	186	9--150	Male	0.0273973
E166BC3044E3	27	5--19	Male	10
719ADA711D1D	85	5--19	Female	12
6D4296F9D6C5	43	6--26	Female	14
B897ED3739A3	24	5--19	Male	10
DA1E9CF3AD63	41	5--19	Male	11
5AAD3FFEEDDC	24	5--19	Male	8
362E3BC9C8B3	24	5--19	Male	8
4EB2CF64A7BE	73	5--19	Male	11
FC28C90BD6E4	57	5--19	Male	11
84E6B42CACF6	69	5--19	Female	3
85BA60A65112	20	5--19	Male	1
FBB6463A2CB8	161	9--150	Female	0.0273973
B4E568DCCC58	28	5--19	Male	10
001AEB2F3985	30	5--19	Female	7
89821EEE02D0	36	5--19	Female	7
37D24609D18C	60	5--19	Male	6
C101C3174FEA	660	5--19	Male	1
2BC90D88FA36	42	8--40	Male	15
AF2DC12BC4C9	22	5--19	Male	5
29251001B667	22	5--19	Male	5
76806BAF452C	20	5--19	Male	5
62BBFC04F286	25	5--19	Male	9
1BDA451FEEB4	20	5--19	Male	5
27D6729CD122	25	5--19	Male	5
BF55BBC3D1AF	83	5--19	Male	1
DBC70A15AD19	125	5--19	Male	1
02815D49887E	43	5--19	Male	1
A4FC37F459EF	62	5--19	Male	8
41B028E77675	69	5--19	Male	8
92E3A8C747CD	169	5--19	Male	9
4CF8DE23F83A	49	8--40	Male	16
85D1F2E3DE4B	20	5--19	Male	10
9156DC275066	28	5--19	Male	6
CFE492FAD2FD	25	5--19	Male	6
3144209B5CAB	23	5--19	Male	6
00EFE3846885	21	5--19	Male	6
9449BAEAA47E	34	5--19	Male	8
85AF6576DC6F	22	5--19	Male	8
7099B9536FFC	50	5--19	Male	12
DA55936B6FC3	44	5--19	Male	12
89C0A19FAFE3	25	5--19	Male	6
AD21B146445C	35	5--19	Female	10
D7A3B936EEFB	25	5--19	Female	8
1DB57F3BDD41	166	5--19	Male	8
D77BBAA230E3	91	5--19	Male	8
3D8FE21FA8F5	30	5--19	Male	10
52A63D0FCA61	38	5--19	Male	10
9A613789C6FE	24	5--19	Male	10
03E36FAFB775	25	5--19	Male	10
92B743FB37CE	20	5--19	Female	3
11BBB3064BFF	23	5--19	Male	2
BAF814503709	20	5--19	Female	6
93E8FD097292	60	5--19	Male	7
7AE3457D0CD2	24	5--19	Male	9
C3C8B1E69A67	23	5--19	Male	9
11700130FA7D	20	5--19	Female	5
81B9835008C0	20	5--19	Female	5
B2F157CB6740	24	5--19	Male	12
A254D9C80079	27	5--19	Male	11
3CC117E9C733	33	5--19	Male	11
B42985023730	45	5--19	Female	5
BFA52C1FE613	48	5--19	Female	5
46A8FE92DF60	21	5--19	Female	5
E3CA48D8DFE5	39	5--19	Male	8
A3A918183588	34	5--19	Male	8
DDEA22A09603	29	5--19	Male	9
20B3AA321763	32	5--19	Male	9
11BFBCCF5DEA	25	5--19	Male	7
77D93E0D28A0	25	5--19	Male	7
0D89C62D51D9	20	5--19	Male	3
3A6FC1AD020B	22	5--19	Female	6
E54C9DCF35C4	27	5--19	Female	6
201A3D113CDC	20	5--19	Female	5
97AB91395718	22	5--19	Male	6
14F9008447AF	33	5--19	Male	8
291823BD3D00	23	5--19	Male	6
9C32217D33C9	21	5--19	Male	6
3353D51E1BDC	49	8--40	Male	13
[truncated: 9,088 more rows]

## Sheet: Sheet3
De-identified ID	Serum GGT (U/L)	Reference Range	Gender	Age (year)
F1B059591FE5	19	5--19	Female	5
E7AF0ED99175	11	5--19	Male	4
CF4217BA404F	13	6--31	Female	0.583333
78B73F241F87	14	5--19	Male	11
7DC045D1778D	13	5--19	Male	11
89440574919E	14	5--19	Female	3
BECAAA6A1A72	9	5--19	Male	7
11D88C490D3A	11	5--19	Female	4
3357345BDDFE	9	5--19	Female	4
CE9D6257BB97	10	5--19	Male	2
9ED7F241735F	16	5--19	Female	2
7E51C27C7433	22	6--26	Female	13
1532DED29BD8	23	6--26	Female	13
77EAEBCB1320	14	6--26	Female	13
42B744E49A1A	17	6--26	Female	14
286E6B9772AA	37	8--40	Male	13
AE259BD8B1B3	8	5--19	Male	2
88D23A938232	13	5--19	Male	2
687C817A4FFE	11	5--19	Male	5
E271B451C599	24	6--26	Female	13
85995AFE89BC	16	6--26	Female	14
597CC73186B5	10	5--19	Female	1
805C8A48DFF6	14	5--19	Male	7
1F1D7EA62955	13	5--19	Male	10
0A755155EEA6	9	5--19	Female	1
99915BEA0067	13	5--19	Male	4
E94555F2A2F1	28	8--40	Male	15
626CBDB9D124	9	5--19	Male	2
B89EDB16C376	14	8--40	Male	13
498E0CA96834	12	5--19	Female	6
638BA7417B28	10	5--19	Female	5
44BEC30F80D6	11	5--19	Female	4
932A16B6BD1D	11	5--19	Male	12
DD25F2E6339B	14	5--19	Male	6
8F361D971574	7	5--19	Female	2
604BDCE5B9FE	9	5--19	Female	2
461022E7AF6B	9	5--19	Female	2
765F7B20F166	13	6--31	Female	0.583333
2454C5E16C86	9	5--19	Male	1
2427E403EC17	12	5--19	Female	3
60797803DDBE	13	5--19	Male	1
FE8C374AF972	10	5--19	Male	4
5ED740ED1C55	11	5--19	Male	3
1811233E1F06	13	5--19	Female	5
E3F2A0144D87	13	5--19	Female	5
7B34379E9FDD	12	5--19	Female	1
20CB2D71B1BA	12	5--19	Female	3
BAFE7D93FDCD	10	6--31	Male	0.583333
6F4E2D123216	11	5--19	Female	10
51126D4B8CD3	16	5--19	Male	5
8FBB1DA97937	15	5--19	Male	10
11DB106CA271	11	5--19	Male	3
A1DD5DD691C8	12	5--19	Female	2
34D5B1B356C9	10	5--19	Female	2
94D84CFD4688	11	5--19	Female	1
8B41097F9226	14	5--19	Female	5
BC003B32401A	10	5--19	Female	3
669367A2E1F3	10	5--19	Male	3
9F31CD165DAF	11	5--19	Female	2
0F04E1117857	10	5--19	Male	8
5C6564F279EB	15	5--19	Female	3
52FD8D0001B1	13	5--19	Male	6
6E5EADEF8AF6	13	5--19	Female	2
A656376E5231	10	5--19	Male	6
D4D238653E28	13	8--40	Male	13
33DD964BAC29	12	8--40	Male	13
5B9E3B09E5C5	13	8--40	Male	14
6D22CD3F88DC	12	8--40	Male	14
204276DB67D4	12	8--40	Male	14
8E7C6B7CF983	9	5--19	Male	3
B20025765DF4	11	5--19	Female	3
6CBE8852ABBA	11	5--19	Female	1
A47591070975	5	5--19	Female	10
0139005572CD	12	5--19	Female	2
341F73822951	11	5--19	Female	10
C1AD1558C483	9	5--19	Female	2
648778BB1253	11	5--19	Male	5
8229D563D404	12	5--19	Male	3
C7F2ACF2D060	18	8--40	Male	15
2FA3598CBA98	13	5--19	Female	3
99ADD0DD320F	13	5--19	Female	8
DAFC3E079533	12	5--19	Male	7
7BC7C9F5BF2F	14	5--19	Male	7
0AD618C237D8	10	5--19	Male	5
704AB8F7A00A	9	5--19	Female	1
DEC6829334D3	10	6--31	Female	0.916667
F62E63976775	12	6--31	Female	0.75
4F02FDEE6C4E	9	5--19	Female	2
935E906760C0	11	5--19	Female	5
E531CD990EFB	13	5--19	Female	6
AC559C2DDCE5	17	9--150	Female	0.333333
671BAC34CA8D	14.42	5--19	Male	8
28788407A897	12	5--19	Female	4
CA69E61648C6	12	5--19	Female	2
FDC84041FA93	8	5--19	Male	5
5D422002D99A	11	5--19	Male	2
9727C7DF7C4A	9	5--19	Male	5
3894005450D9	14	5--19	Female	4
3E0E74DCB2CC	13	5--19	Female	4
085C65AC6724	8	5--19	Male	1
84CFFA7C1E2D	11	5--19	Female	8
E58FD2E727DA	12	5--19	Male	6
A2BC8862AE07	12	5--19	Male	1
7CCBF16EDA57	9	5--19	Female	4
AE2A698AE54C	9	5--19	Male	8
A64F78EB3B83	11	5--19	Male	2
81134E3C9155	17	5--19	Female	5
C2455628DB71	7	5--19	Male	3
BC770865C386	12	5--19	Male	2
5FEB1B05E4EE	18	8--40	Male	13
B3749070A94A	13	5--19	Female	8
5C78D822B321	9	5--19	Female	5
35B30A358E62	11	5--19	Male	3
23160EA6E57E	12	5--19	Female	8
325BEADC6826	10	5--19	Female	3
CF869A640AAB	10	5--19	Male	5
BE62BB5D3452	10	5--19	Male	10
2AED67447BF1	9	5--19	Male	10
E654382E6997	9	5--19	Male	10
86A7F1A6F022	9	5--19	Male	9
C9E4B346BAE2	9	5--19	Male	9
108A9F06B9BF	12	5--19	Male	3
DA26478C3C53	15	5--19	Male	7
5C0F465DA1F8	11	5--19	Female	3
7301BFF766E7	18	5--19	Female	8
2CCC0D8B02CA	12	5--19	Female	5
767D350D60D7	11	5--19	Male	1
0DF3894632DE	9	5--19	Female	3
D9DEAB2B1659	10	5--19	Female	3
C381DA6FD2B0	7	6--31	Male	0.583333
6652EA42E600	15	5--19	Male	8
2C2CAA66F1F7	9	5--19	Female	4
C633DCE4FF23	13	6--31	Female	1
7D48D59B6EF1	14	5--19	Male	2
490A4758F662	15	5--19	Male	4
BF349A06F308	13	5--19	Male	4
C439AE8786F6	12	5--19	Male	3
618C13EC101D	13	5--19	Male	7
5D5B4B0543F8	10	5--19	Male	6
E26338192B03	8	5--19	Male	3
7A3A173EF386	13	6--31	Female	1
F9484AA3F279	18	8--40	Male	14
C2F2E8BA74EC	12	5--19	Female	2
DFA2BFF3D4DB	16	6--31	Female	1
F29DE9228147	19	6--26	Female	16
0B0F7A7710D2	10	5--19	Female	3
F2D470AF85E5	11	5--19	Female	3
79917936B95B	13	5--19	Female	3
1BAADA15A30F	10	5--19	Male	5
78EE9BC5F1AD	13	5--19	Male	9
5B6A2066D5BF	10	5--19	Female	4
BC6C970B27D6	9	5--19	Male	12
BDE55558D6E2	8	5--19	Female	1
5CADA97EDFF4	12	5--19	Female	2
966E16D072BB	14	5--19	Male	4
2D2F9B09413B	10	5--19	Female	3
E56B5A1AA515	9	6--31	Male	1
DC42FACBEF87	8	5--19	Male	2
FCF9851AA989	9	5--19	Female	3
1C1FEDE82D57	7	5--19	Female	3
F7A187887966	11	5--19	Male	4
478EE8F9A1C0	10	5--19	Female	3
67F2802B73BB	8	5--19	Female	12
1CB23FADD041	15	5--19	Male	3
7CD40DB1810F	10	5--19	Male	3
9E5641744062	15	9--150	Female	0.0833333
5F78A0939232	9	9--150	Female	0.25
CDCCDEF6CA50	13	5--19	Female	10
58DE544BD9C5	11	5--19	Female	3
382E2500C323	14	5--19	Male	3
92726BAFBDB0	10	5--19	Male	1
F61B7115855F	11	5--19	Male	1
B1666BB79A4F	14	6--31	Male	0.666667
5C4859C09107	11	5--19	Male	5
D32E977F7007	9	5--19	Male	6
97E1B59C27FC	17	5--19	Male	8
C11AC443DEDA	11	5--19	Male	2
0C5EF7673C60	6	5--19	Male	8
01064FE9B318	10	5--19	Male	1
019D6E987AAA	13	5--19	Male	11
2F09F848979E	11	5--19	Male	8
0A7813BF3A3F	14	5--19	Female	9
D3B5F1AD9C6D	9	6--31	Male	0.5
26014CAAF2E2	10	5--19	Male	3
ECC0F051CA3B	12	5--19	Male	4
0AA1FEE8835C	12	5--19	Male	9
781BCAFA7A75	10	5--19	Female	3
FF52B619F476	12	5--19	Female	4
C4BCBA639658	17	5--19	Male	5
8D292D94172D	16.18	5--19	Male	6
42DDF28E7E0A	13	8--40	Male	13
450F0717AB6D	11	5--19	Female	9
2857D03BFE04	16	5--19	Male	7
C25091AA3D47	10	5--19	Female	8
AC81D0A416B3	8	5--19	Female	7
2838DCD3ABAA	13	5--19	Female	4
DFAB1C1A4DE5	8	5--19	Female	1
45EA22835D81	13	5--19	Male	4
16DC0AA3D800	16	5--19	Male	5
3AAE9458B0DE	11	5--19	Male	3
24A918134AE5	11	9--150	Female	0.25
366450C7FAB8	9	5--19	Male	2
CB50007C3F42	11	5--19	Male	3
FC8BE46E8535	141	9--150	Male	0.0833333
138CF2152DB9	10	5--19	Male	1
924FB824FCBD	13	5--19	Male	1
6A30046CDD52	11	5--19	Female	7
31625D3C28E4	14	5--19	Female	4
9C55B3C3A9BC	8	5--19	Female	1
5437DA845C6F	14	5--19	Male	10
CBF1F0A9475B	11	5--19	Male	4
104DE262BEF8	41	9--150	Female	0.166667
5C696F093E83	9	5--19	Female	12
ABD06CF855C7	9	5--19	Male	2
BDAE045F91BB	13	5--19	Female	9
4D42C07D4F6D	13	5--19	Female	9
E97659766841	14	5--19	Male	1
F10C4229B26A	14	5--19	Male	6
F773B0F15AD7	10	5--19	Female	1
5BD78FC4CD4D	14	5--19	Female	6
EFF9E5772F1A	7	5--19	Female	3
25BF1536C6E5	8	5--19	Male	1
74F13ACF92B0	11	5--19	Female	6
542FDC25689E	9	5--19	Female	1
9C8D6EBB821C	14	5--19	Male	3
FE4271A981F8	20	6--31	Male	0.5
F22ADB4F8CA8	11	5--19	Male	8
C8808922598A	19	5--19	Male	5
FFB6FAEB727A	19	5--19	Male	5
CDF002A73A5D	9	5--19	Female	4
4931A662284F	9	5--19	Male	1
0731405F512A	9	9--150	Male	0.416667
1BF20E2EE934	5	5--19	Male	1
15EF3F4FC1E2	16	5--19	Male	6
5ED845EFE103	22	8--40	Male	14
7AA71C86430C	20	8--40	Male	14
93C59B363963	15	5--19	Male	2
AE358FB220BE	11	5--19	Female	7
D83D38FD62F3	9	5--19	Male	1
9864AD32DDA5	9	5--19	Female	11
0CAE147F6C93	11	5--19	Female	11
3C3EB63EF7DB	8	5--19	Male	9
0DC1F851DE07	19	5--19	Male	8
F2C1587E479C	11	5--19	Female	3
4508DCFB20DE	7	5--19	Male	5
2436132EF87F	31	6--31	Male	0.833333
1A37D3FE2DF9	11	5--19	Male	6
EC48C2085197	11	5--19	Male	5
324004B06625	10	5--19	Female	2
E095E11A5B8D	12	5--19	Male	5
F289298DD7E7	9	5--19	Male	5
86935B53062D	19	5--19	Male	9
AEC61834C2DC	10	5--19	Male	7
A0FB728BB098	15	5--19	Female	7
31B3F6E1F366	11	5--19	Female	3
69A0D7A23275	12	5--19	Male	8
FBFD5755B419	11	5--19	Female	3
757EAFD64A3A	10	5--19	Female	5
D423D22AE208	5	5--19	Female	5
4E0C29EB243B	12	5--19	Male	11
B9D1268C5B7F	11	5--19	Female	3
6704BD42F266	9	5--19	Male	5
5D548A229769	19	5--19	Male	3
0AA02465568C	14	5--19	Female	1
5EFF3227D804	14	5--19	Female	2
02E297976FAA	19	5--19	Male	9
E0DF18BB08E5	12	5--19	Male	2
A04B5CDBE797	15	6--31	Male	0.5
DF683585344B	13	5--19	Female	9
8445454F2F32	9	5--19	Female	1
CCEBEB6DF2B3	10	6--31	Male	0.916667
DB7FB1319824	11	6--31	Male	0.75
EBA051891578	14	5--19	Male	4
749C29F6C625	13	5--19	Female	3
F32629BFE0A8	9	5--19	Male	1
9AAB6FF16ACA	11	5--19	Male	1
C415D9DDCCE7	10	6--31	Male	0.666667
C430BAAB0C05	13	5--19	Male	3
B0F76F7D3CD2	14	5--19	Male	3
AA85A9BE2FBD	11	5--19	Female	7
0CA5601D2DBD	9	5--19	Male	2
CD54F5304A67	10	5--19	Male	6
9B35BBEEA7AF	9	5--19	Male	5
6096CF528AC0	7	5--19	Female	2
BD17D611E68A	15	5--19	Male	6
DC80BFD72D59	16	6--26	Female	14
2BEA762D0E2C	15	5--19	Female	5
D0737A10DE04	9	5--19	Male	2
2ECE8CF5B7DA	13	9--150	Male	0.333333
836FC92F826E	9	5--19	Male	3
E08A8E060300	9	5--19	Female	4
A16B553298CD	9	5--19	Female	5
B62A0D0AFC72	11	6--26	Female	13
085F44DE1932	14	5--19	Female	1
33267861EBBD	17	6--31	Male	0.583333
2BFC597A9A68	12	5--19	Female	3
2BA1049F2C93	8	5--19	Male	2
5C7D414BA74C	20	8--40	Male	14
FD20DC0C2DDE	11	5--19	Male	5
6108D6617E34	19	6--26	Female	14
3C919061ABA0	23	6--26	Female	15
EA5C1717233D	20	6--26	Female	15
538C2210F4BD	10	6--31	Female	0.666667
B2DA6702D7F6	12	5--19	Male	5
9D32DB476434	12	5--19	Male	4
27C01ECFCF57	6	5--19	Female	1
AF8729C5628A	133	9--150	Male	0.0219178
7E80111663D5	8	5--19	Male	5
80F07B58D4CD	9	6--26	Female	13
1A4C277AF67F	12	5--19	Female	1
020692CBA04B	8	5--19	Female	2
4017887BD83B	14	5--19	Female	2
E2427E61F265	10	5--19	Male	2
CD2480D2B9DC	16	5--19	Female	11
D2FA267AE70D	11	5--19	Male	6
D4A722B9AC67	5	5--19	Female	2
8704ECC31193	16	6--31	Male	0.583333
539055157556	12	5--19	Male	2
8610B7FB1761	11	5--19	Male	2
F90A95D1C8B1	11	5--19	Female	2
6E265475FC6A	11	6--26	Female	13
A4F1A9042C76	8	5--19	Male	1
03FF6E964988	7	5--19	Female	1
6739C8A7D78C	6	5--19	Female	3
FE6A20D4DAE6	15	5--19	Male	1
C39A02C883DF	13	5--19	Male	6
14715C21E86C	17	5--19	Male	12
AF15EF8E03E1	13	5--19	Female	1
D689451BFD0E	17	5--19	Male	6
2E33536FE47F	9	5--19	Male	3
5D9CF954E6CA	7	5--19	Female	1
6B9F1C464653	11	5--19	Male	2
C67C17CA1E38	10	5--19	Male	2
DEED9D7D4F56	16	5--19	Female	2
2B2001F93840	19	5--19	Female	2
29E0826B1666	9	5--19	Male	1
DD7081ECD22D	12	6--31	Male	0.916667
4CECCB6B5FB4	10	6--31	Male	0.583333
79BFD4339DDB	10	5--19	Female	2
E8880E6AE6CB	11	5--19	Male	2
94AF0864166D	12	5--19	Male	2
DF1A9C64B19A	9	5--19	Male	1
BFE05861FE53	15	9--150	Female	0.416667
947D977E8E66	58	9--150	Male	0.25
25B68FF417DA	9	6--31	Male	0.833333
8F86A8109B9D	14	9--150	Male	0.333333
E41E1F42B0A6	10	5--19	Male	3
B853043174D4	13	6--31	Female	0.916667
A8755CA2292B	12	5--19	Male	4
B44952F72B92	9	6--31	Male	0.916667
D80F443859A9	11	5--19	Male	3
6FAF7D3A1B4D	12	5--19	Male	3
A597F63831AD	7	5--19	Male	3
BD6041E36009	8	5--19	Male	3
FC34AFC796F3	12	5--19	Male	3
8171827775FF	40	9--150	Male	0.25
B1A7E51C19D9	25	6--31	Male	0.583333
C62A8C683D04	11	5--19	Female	5
1083B5BEFD82	14	5--19	Male	1
5644FA5A2A5B	13	5--19	Female	6
F818C32346B9	8	5--19	Female	2
6993AA482EE3	10	5--19	Female	3
1714724071D7	14	5--19	Female	3
91284FA5534D	10	5--19	Male	1
E3BC2528ACB7	13	5--19	Female	1
8688D7CDD8B9	18	5--19	Male	1
76EC903F2E24	9	5--19	Male	11
C86E25066DB8	10	5--19	Female	5
309A68FDE95C	9	5--19	Female	5
5BCA2B68A783	22	9--150	Male	0.333333
408E0325703F	6	5--19	Female	1
494D3EA5C6DB	26	6--31	Female	0.5
435201F709FB	13	5--19	Female	1
F313B202D03B	12	5--19	Male	6
8600BA54EDE1	11	5--19	Male	5
297B230432F0	15	5--19	Male	5
6645379CB90C	16	5--19	Female	3
286ACBD0C51F	6	5--19	Male	1
8F5A5853F570	13	5--19	Male	3
4C04EAB29FD5	16	5--19	Female	11
DC97316DF1AB	9	5--19	Male	1
D9CC991C81CE	7	5--19	Male	4
D4241180CC0B	13	5--19	Female	1
B4EFA3E3C0F8	14	6--26	Female	15
09DB8D88DCAB	10	5--19	Male	6
8FE26F66315D	9	5--19	Female	4
00B1AB0B876A	9	5--19	Female	3
BD4C2F306B9C	9	5--19	Male	1
AC4C0996C41E	8	5--19	Male	3
289DFC303518	10	5--19	Female	1
A698F53AE3F7	10	5--19	Female	1
1BE658CBD0BC	17	5--19	Male	9
BDC2DC13F704	22	9--150	Female	0.416667
99DE51408ED3	9	5--19	Female	7
A4FE1282B4C7	12	5--19	Male	1
919D59B64BE8	12	5--19	Male	7
634F74123113	10	5--19	Male	2
22C43A204787	39	8--40	Male	15
2FB3FD5F5851	13	5--19	Female	5
AFF00F697CDC	13	5--19	Male	5
FAB1E6226FD0	14	5--19	Male	1
7A23E5FA4AE9	14	6--31	Male	0.666667
6397DC787DA3	16	5--19	Female	6
EC376B844F23	15	5--19	Male	12
22A0E2027273	18	8--40	Male	13
1ADC79621642	13	5--19	Male	10
DA2B5EF07E7D	18	5--19	Male	7
AB5C5305D759	14	5--19	Female	9
1B10E3AC2B8F	10	5--19	Female	1
56161FFAA712	12	5--19	Female	5
0D6E8E8C1D9F	9	5--19	Female	5
609B58405238	19	5--19	Male	9
EE9A28380D06	11	5--19	Male	9
1B1EAF3DDD46	12	5--19	Male	9
359165D44970	13	5--19	Male	9
DED61375DB30	11	5--19	Male	9
A0F531FC8D6D	12	5--19	Female	9
BDE7F9A97A51	13	5--19	Male	1
1959BF9121A3	19	5--19	Male	12
4B1103CD2228	15	5--19	Male	5
671750A289FB	15	6--31	Male	0.666667
259E70060795	35	9--150	Female	0.166667
2B182B8818C4	12	6--31	Female	0.833333
639F9EB445BB	9	6--31	Female	0.916667
8798C2977071	21	9--150	Female	0.25
D2BFE12650DC	10	5--19	Male	2
976FD83182DA	11	5--19	Female	1
C0E416227350	48	9--150	Male	0.00273973
E9E2E45FFC31	13	5--19	Male	3
03E181AD81DA	13	5--19	Male	4
7BA21C9D8127	14	5--19	Male	4
C3F8D92F8F9F	13	5--19	Male	4
4B9607B372A9	12	5--19	Male	4
A25A0792684C	14	5--19	Male	4
8567D3D63970	13	5--19	Male	4
0655A8C77B63	16	5--19	Male	4
349C02795086	15	5--19	Male	4
9A71C37AD7EE	16	5--19	Male	4
0F9EAD166FAF	16	5--19	Male	4
CBA71C18B8E3	16	5--19	Male	4
9CF11507EF16	17	5--19	Male	4
579710BA8BAD	18	5--19	Male	4
35C22994EAB7	17	5--19	Male	4
0AC2A1C6EA7A	19	5--19	Male	4
E9D90E9784D0	32	9--150	Male	0.00273973
FB59211EC77C	18	5--19	Male	11
8D9BAB3A2AB7	9	5--19	Female	10
A2DD0D37A08A	10	5--19	Female	11
7F049FFCB97E	11	5--19	Female	11
E22BCA47CCE5	12	5--19	Male	3
D55D354A8772	20	6--31	Female	0.5
4A3C812FF460	16	5--19	Female	10
8B6AA4F4752D	13	5--19	Female	2
C5EE240CC6C8	9	5--19	Female	3
72465ADE1BD5	9	5--19	Male	6
1A537CFBE922	12	5--19	Female	6
E6D012FA1D0C	17	5--19	Male	12
AFE7F479BAA7	17	5--19	Male	12
D05BE5147141	18	5--19	Male	12
D64EE877CC9A	11	5--19	Male	6
5D51DA3267ED	11	5--19	Female	2
100134C502DA	14	5--19	Male	3
46D5A4A7177F	11	5--19	Male	3
89F0F41DD26C	9	5--19	Female	11
D9AAE7ECEE1B	100	9--150	Male	0.0833333
70A7839F4710	20	6--26	Female	14
8266A3AB5B2F	12	5--19	Male	3
E289E84D4F18	8	6--31	Female	0.916667
07D86D2841FA	12	5--19	Female	12
4F6C93454B11	16	5--19	Male	5
8409377572D4	9	5--19	Male	1
9EAF84F35C9B	10	5--19	Male	1
51525313FF2A	12	5--19	Male	1
6FC8A0B97F6F	14	6--31	Female	0.583333
21C53DA6B7F3	7	5--19	Male	1
555A32A4A22A	9	5--19	Male	1
2313C2D9935C	15	5--19	Female	3
34959D01C2B3	17	5--19	Male	11
8EF4FACB83C8	10	5--19	Female	1
C27073E819C4	9	5--19	Male	3
E5D8D7122B09	12	5--19	Male	4
052A5703420A	12	5--19	Female	7
614D30368559	16	5--19	Female	12
59E5D38D69ED	12	5--19	Female	2
0BE9648DE6D1	10	5--19	Female	12
F06F3A737AB8	14	6--31	Female	0.666667
2992C24D8D02	11	5--19	Male	4
6F8DE481AAD1	9	5--19	Female	6
7E842C7FD159	8	5--19	Female	4
657F71A1D55B	9	5--19	Female	5
E284C261FB8C	30	9--150	Female	0.333333
1B09AAC4C04E	13	5--19	Female	1
0706D4225B67	66	9--150	Male	0.0833333
843548BE0F48	15.06	5--19	Male	11
C43C0C679E8D	13	5--19	Male	6
3FD4669FD9AD	34	8--40	Male	13
F6A36CC6E97F	14	8--40	Male	14
8620D264A4C6	9	5--19	Male	5
94E1406B8A10	9	5--19	Female	1
4276979E5760	11	5--19	Male	6
6F32FA4936B4	10	5--19	Female	4
630862613CB9	14	5--19	Female	10
950B290D9A59	11	5--19	Female	3
A8F91C1BFF2C	9	5--19	Male	6
F0B86CA2C9C7	16	5--19	Male	7
610F7A8B04FF	10	5--19	Male	6
1125F2D56A76	12	6--31	Female	0.5
8A1B0C4174BB	17	5--19	Female	6
4784434C1402	15	5--19	Female	7
8B6B6766542F	9	5--19	Male	2
7DD5E6C2D3F0	17	5--19	Male	9
55B8AF6A8B7C	8	5--19	Female	11
6067D5C074A1	10	5--19	Female	11
7FA776E110E6	12	5--19	Female	1
1388D237984B	15	5--19	Male	11
396222FD887A	16	8--40	Male	14
3B5DF1451A3D	16	5--19	Male	10
077E448A01D0	10	5--19	Male	4
47EB80410142	10	5--19	Female	3
202655E724AB	12	5--19	Male	7
D81A93145FAC	11	5--19	Male	7
A526FC762D30	12	5--19	Female	8
4681F1536218	11	5--19	Female	10
25D6966754EE	17	5--19	Female	1
EA0B60951860	10	5--19	Female	3
3BDC66D64C77	11	5--19	Male	7
AFCF508DAAC5	12	5--19	Female	10
62E19E55C369	13	5--19	Female	1
DE9614C8D9A9	17	5--19	Male	3
0CB74A38388D	14	5--19	Female	6
35D262E3B62D	11	5--19	Female	8
484EF20EC7C3	12	5--19	Male	4
5A3F02F1B016	12	5--19	Female	10
B7E1E6A23581	11	5--19	Male	1
06EDD2AD3C5E	10	5--19	Male	4
CC17C3DBF68C	10	5--19	Female	7
076A667A23DF	9	5--19	Female	3
A03C13A1991C	15	5--19	Male	6
5667B680D849	13	5--19	Male	7
87C33DD5A956	8	5--19	Male	4
851E547AD188	9	5--19	Male	4
144AF23EA8B3	11	5--19	Female	1
E6802DD27739	12	5--19	Male	8
F283A65624F8	12	5--19	Male	11
F5496D2091D2	11	5--19	Female	4
33847E65CFBD	17	5--19	Female	3
32FD4AA74DB8	14	5--19	Male	6
F44A019A22C6	10	5--19	Male	2
63115391D03C	9	5--19	Female	4
B04BC9937256	10	5--19	Female	4
D4CA0AF8BD75	11	5--19	Male	4
4264F7FE234D	8	5--19	Male	7
05B34FF89A79	9	5--19	Male	4
9F0203E0C972	13	5--19	Male	3
4C7C52FBB276	8	5--19	Male	4
93A99E7B0E76	14	5--19	Female	6
735B212EF607	12	5--19	Male	6
6EA8C450727A	13	5--19	Male	1
89FECE2DF4B8	14	5--19	Male	2
E60736177BBA	11	5--19	Female	5
E6C3EB5D0E2A	15	5--19	Female	7
47F71FA9E2B3	12	5--19	Female	7
B0A31E2AD666	16	5--19	Female	5
A20D2DF9DAF8	7	5--19	Male	4
CADF787FD603	5	5--19	Male	4
8E315064A5BA	12	5--19	Male	9
B6A2219692A4	11	5--19	Female	5
4B62C40CB5EB	8	5--19	Female	7
94B3771F3946	17	5--19	Male	8
09D19921ED58	14	5--19	Male	7
41E43C900334	19	5--19	Female	10
5A2AF1697F96	19	5--19	Male	8
2AD32BF21156	12	5--19	Male	6
2FF1191F1ED8	10	5--19	Male	5
68CDA3871870	11	5--19	Male	7
C75440A1032D	12	5--19	Female	4
5F168DE04B81	10	5--19	Male	5
88A9D0326491	17	5--19	Female	5
5D0BF6D7C7AE	17	5--19	Male	6
34A63C342C80	10	5--19	Male	3
0E669686BBFC	11	5--19	Male	4
C879AD8280E4	12	5--19	Female	8
21E554CDD83A	14	5--19	Female	4
2CB9E48846E8	9	5--19	Female	6
4DA2FCCE5B62	14	5--19	Male	6
6B0695E7D8AA	16	5--19	Male	3
F0A6A2D5E831	15	5--19	Male	6
1D2D58F2C9A2	12	5--19	Female	3
32135F171A20	17	5--19	Female	3
6C793126B727	10	5--19	Female	3
DFF16384A030	8	5--19	Male	4
A16BF802E878	11	5--19	Female	5
526F21927D65	11	5--19	Male	4
79C45ECFF2B1	12	5--19	Male	6
E33E4E4DFB55	15	5--19	Female	9
F44F665C4C24	11	5--19	Male	3
193D8294769F	11	5--19	Male	5
7320DF6023CB	11	5--19	Female	1
2EDE13D70823	11	5--19	Female	5
A918A66D9A24	10	5--19	Female	3
F3BD726EB8CB	10	5--19	Male	3
ABD557864C61	11	5--19	Male	3
D61922A659C3	11	5--19	Female	4
5CEC0135E490	17	5--19	Male	4
3443D7FBE26A	10	5--19	Female	1
1DBE142C6159	11	5--19	Female	6
648C4367F420	14	5--19	Male	5
B0D47143B5FE	19	5--19	Female	7
4E8977BFEEFC	10	5--19	Male	2
A29E77449C45	15	5--19	Male	5
89B0F85ECAB3	10	5--19	Male	3
E1B3B5C7AB4F	14	5--19	Female	8
F068758C8553	11	5--19	Female	7
98ECD29EC452	11	5--19	Male	7
2972E4EEE913	16	5--19	Male	7
2E8ECA54DE7F	19	5--19	Male	8
698D27FCCBAF	12	5--19	Female	3
4F95E8F63C0F	11	5--19	Male	2
7C57CFD242FA	12	5--19	Male	7
9989284FE359	11	5--19	Female	9
68A43AC7B05A	14	5--19	Male	3
68C6CB902B8F	11	5--19	Male	3
1C140591C6CF	9	5--19	Male	4
97D7721293F9	13	5--19	Female	4
504C32E7D30D	11	5--19	Male	9
D69387F7F16C	12	5--19	Male	4
06631AB27FE4	12	5--19	Female	10
5B01E688F837	12	5--19	Female	9
FE520240E937	12	5--19	Female	9
EB2A92A7E366	17	5--19	Female	12
E270BE96787A	12	5--19	Female	2
4B127C4C6F0B	10	5--19	Female	2
383EC1FCDBB7	11	5--19	Male	6
70C31C89F9DF	10.7	5--19	Male	1
B35E5BE09102	11	5--19	Female	2
1BF10A88DD10	10	5--19	Female	6
2F130B0BDBA2	10	5--19	Male	2
5B4E877F6A9A	10	5--19	Male	1
7DC0ED8EF491	11	5--19	Female	1
CA29B7169EB0	14	5--19	Female	4
A69AB184FD26	14	5--19	Female	3
35F4CE23F922	10	5--19	Female	3
9E9AE7F01511	14	8--40	Male	14
2DFF993B96D6	15	5--19	Male	3
BBB0C6BF0962	9	5--19	Male	1
C77D45742A17	9	5--19	Female	3
4121E6A21D25	9	5--19	Male	2
338F1F0F4538	17	5--19	Male	7
30B7CC4AB319	12	5--19	Male	2
F1F8F852BEFB	9	5--19	Male	6
3B47BF7D2786	13	5--19	Female	1
2B0DC327CAE5	9	6--31	Female	0.916667
84BA2FFCFB86	11	5--19	Female	6
656352F305BF	12	5--19	Female	6
E05ACAB75100	11	5--19	Female	7
20DC888166F2	14	5--19	Male	8
75A3FDCEA3D3	13	5--19	Male	3
F2B209324DDD	11	5--19	Male	4
2BBD279EAD47	7	5--19	Female	1
AF59203F21FA	11	5--19	Female	6
D1EE825F42E1	8	5--19	Male	2
8BBE2CA592B7	12	5--19	Female	8
06F0F045760C	14	5--19	Male	11
B54B52F223C2	9	5--19	Male	4
A7514139AFE5	12	5--19	Female	7
599A21518AFA	16	5--19	Male	6
41FD279D98BA	12	5--19	Male	6
DC2B2781ECD5	10	5--19	Female	4
4478F40B0934	12	5--19	Female	6
6DE21FE474B0	14	5--19	Male	8
B90D7BA0B706	15	5--19	Male	11
9FE91EBF744E	12	5--19	Female	1
4C6C42215509	17	5--19	Male	3
D808E7EDD039	10	5--19	Male	3
80EDCDF8C11F	11	5--19	Female	10
2E8E832AD105	9	5--19	Female	5
76B6F25BEF10	11	5--19	Male	1
BD64602B20EA	10	5--19	Male	6
734D1D17B10C	11	5--19	Female	3
F5495D4F66D8	9	5--19	Female	3
539664566FEA	10	5--19	Female	6
C691A68F759C	14	5--19	Female	3
A5936ED84CB0	13	5--19	Female	12
B7EDCCAFD3A9	16	6--26	Female	16
84CC56E4D7BF	15	5--19	Female	1
7B3E20CBF917	12	5--19	Female	4
A612F4FD831E	6	5--19	Male	6
DC62E035B448	15	5--19	Female	6
CC2888B94BA2	13	5--19	Female	6
08A539623F55	13	5--19	Female	6
689C7F1F0ED1	14	5--19	Female	6
078E204E4690	14	5--19	Female	6
8A5D999FCAA1	16	5--19	Male	2
767EF1290FCC	14	5--19	Male	9
6A494F798C59	12	5--19	Female	4
5DEEA45147B1	10	5--19	Male	2
D8C58EE79276	11	5--19	Male	3
92E7E7609981	12	5--19	Female	12
295047031879	15	5--19	Male	2
64465CA448C4	13	5--19	Male	9
00675975CFC9	12	5--19	Male	5
768A382135CE	14	5--19	Male	1
34FB06C08073	13	5--19	Female	7
38BC026EC90D	14	6--26	Female	13
547FA0E5F970	13	5--19	Female	4
000DFBAA4923	12	5--19	Male	3
A6CB6818450C	13	5--19	Male	9
AF2BA84AC1E5	14	5--19	Male	7
767F48BCFEEB	13	5--19	Female	5
DE270FFA88EE	16	5--19	Female	9
6CB4F893318B	13	5--19	Female	8
7A5A8794346C	9	5--19	Male	7
F7A26AB59C49	19	5--19	Male	11
2E4FB4141622	10	5--19	Female	3
43BE218CB43E	13	5--19	Female	3
2E32CE061BCF	12	5--19	Female	3
DDCBA91B7061	17	5--19	Female	4
DE6FCF8CBFCD	14	5--19	Female	4
7C988EE87549	13	5--19	Male	4
F6E1E7DAE803	14	5--19	Male	4
3C3F28D77F8B	17	6--31	Male	0.666667
C2E015A45194	10	5--19	Male	3
B8901340A291	9	5--19	Male	4
1AE14420693C	9	5--19	Male	4
0DDD9F69267A	9	5--19	Male	2
1FCE00198C98	14	5--19	Female	10
1217B1B40B17	16	5--19	Male	7
04ED9CAA4273	10	5--19	Female	5
485FE4730CFD	19	5--19	Female	8
593651FF641F	12	5--19	Female	3
D891BF02C8C6	12	5--19	Female	11
7FD079D9406B	16	5--19	Female	4
29E41E9786D7	9	5--19	Male	9
B008107C071B	13	5--19	Female	4
523F28FFC204	9	5--19	Female	11
71DC37899A04	9	5--19	Male	2
236E51A2C5C9	10	5--19	Male	2
4EF781B807BE	10	5--19	Male	2
11593B4EE987	9	5--19	Male	6
8B815CA2C051	10	5--19	Male	7
00CFB09CB80E	10	5--19	Female	2
499A78EF0D9F	15	6--31	Female	0.5
378CEC739336	13	5--19	Male	8
1123ED7EE357	12	5--19	Male	7
8E984AC213B4	13	5--19	Female	3
9C8B96E0E46A	16	5--19	Male	11
1FF5A98FDD2F	10	5--19	Male	3
9E99EA2C4785	19	5--19	Male	9
FE4A1207A8EC	8	5--19	Female	4
37DBAEF0D844	24	9--150	Male	0.25
50621F8C661B	8	5--19	Male	1
A3816B204205	10	5--19	Female	6
2AC6A4314CF7	19	5--19	Male	12
73E54FAD1951	11	5--19	Female	2
A145240A7DCB	9	5--19	Male	3
90EDE38F4648	11	6--31	Female	0.583333
D63267309987	10	5--19	Female	12
F50508FB011E	10	5--19	Female	3
DDD07D45A9D8	14	5--19	Female	5
A428D0398E9F	11	5--19	Female	5
4B94A8E9C83B	11	5--19	Male	1
78F38201F51C	18	5--19	Male	4
A0B5548A1FD0	12	5--19	Female	10
80BA89D4CDD5	14	5--19	Male	6
F7AE4B8E9EFE	13	5--19	Male	4
5AA02F93AFFD	18	5--19	Male	12
C9D504ABC361	10	5--19	Female	2
2C876E23C01C	10	5--19	Male	4
91E1A2077E78	8	5--19	Male	3
1970403D618F	19	5--19	Male	11
C9A5F8C458E0	18	5--19	Male	11
FA48EB419B1B	15	5--19	Female	7
4183961D2C17	10	5--19	Male	1
F146D559CCFC	13	5--19	Female	4
185185230CC4	13	5--19	Male	11
E60771E8010D	14	5--19	Female	10
35FC602058F6	8	5--19	Male	2
57143049EC1E	11	5--19	Female	8
CB5A769E5EDD	10	5--19	Female	9
F47A9AAD4C27	9	5--19	Female	1
06FE4D79CB07	19	5--19	Male	3
555EB4199DB8	12	5--19	Male	10
BA18BB2BC8DE	11	5--19	Female	4
16410BFF050E	11	5--19	Female	12
D6BF3EA18B99	10	5--19	Male	4
2A7017108B45	14	5--19	Male	2
4FE5624F6BD8	10	5--19	Male	12
D3CFCEC7E3A2	10	5--19	Female	6
48E633F78B24	12	5--19	Male	1
D6B687FEBB7A	11	5--19	Male	3
A9FB2E5DB66D	11	5--19	Male	7
686EFAFC7D4C	14	5--19	Male	6
E2B5084DD6AE	9	5--19	Female	5
D395FD20CC32	9	5--19	Female	6
C205669441BF	12	5--19	Female	9
76A2BD112481	13	5--19	Male	4
469961ECB8B9	10	5--19	Male	5
539743F81D7C	12	5--19	Female	2
A1E054845483	11	5--19	Female	3
12D279FB8377	13	5--19	Male	6
52719AF04B96	13	5--19	Male	6
67B64EAF1EFA	12	5--19	Male	6
0FC4B9D0DDFA	11	5--19	Male	5
7EDFF8A350F7	18	5--19	Female	4
36897567C944	12	5--19	Male	6
39AA48F7FAB7	12	5--19	Female	5
77C490EFCCC2	10	5--19	Female	5
086FD0A31439	11	5--19	Female	5
30170C996C97	12	5--19	Female	5
076481E882C2	12	5--19	Female	5
04C48474CA09	16	5--19	Male	9
D19391B912A5	11	5--19	Male	4
B155786F6DDC	12	5--19	Male	4
A832FB8BE881	14	5--19	Male	4
9E3421C23358	13	5--19	Male	6
F57FAA46D521	10	5--19	Female	4
55EC6D8595CD	13	5--19	Male	2
5645C8839767	11	5--19	Male	5
6A4336C9194E	10	5--19	Male	5
DEE6D697CD3B	14.69	5--19	Female	9
AC17A0753353	13	8--40	Male	15
41F0103C1ECD	8	8--40	Male	15
8FC3D3B7F89F	9	5--19	Male	3
F7FC9F74F7E6	8	5--19	Male	6
70D262E5D552	9	5--19	Male	1
B6964734CFC7	8	6--31	Male	0.833333
A40C9BCFD1A4	9	6--31	Male	0.75
F12E1A0FFECA	10	5--19	Female	5
2F4BB3F89F5D	10	5--19	Female	6
EE2C274090C4	12	5--19	Female	9
8CA65AED800E	13	5--19	Male	4
8C793F0B6BC5	10	5--19	Male	3
40E15F1E4F52	9	6--31	Female	0.583333
E71FE4407905	13	6--31	Male	0.916667
9152EC01FBE7	11	5--19	Female	12
183085062F23	13	5--19	Male	9
0CB63D8D64D0	11	5--19	Male	5
F88C3E16CCEF	9	5--19	Female	2
C45CAB99093E	10	5--19	Female	5
B04D7D2BC9F7	13	5--19	Female	5
3D0A5D6C1C24	12	5--19	Female	5
64F0FABA66B0	12	6--31	Male	0.75
964C5D5331F7	9	5--19	Female	1
9BFFE4287253	11	5--19	Female	4
804A1655A1E4	11	5--19	Female	5
B3B604E6465F	13	5--19	Female	1
DF10D2AC1CE7	11	5--19	Female	2
300D22517AE0	10	5--19	Female	3
7E9740507CD7	9	5--19	Female	2
A2C919725889	13	5--19	Male	5
3FAB16ACDD36	10	5--19	Male	1
8C34B83EA051	12	5--19	Male	7
2160660D0EA4	38	8--40	Male	14
347165CE0CB8	12	5--19	Female	2
E92458ADBA88	15	5--19	Male	11
88DCC4A111E9	11	5--19	Female	3
7A8D04ABD03D	12	5--19	Female	4
3F18FFA29F24	10	5--19	Male	5
7CD2340B822C	10	5--19	Male	2
EFA233A07EE3	11	5--19	Male	3
29CD1E1CFFEC	8	5--19	Female	3
917D7F41294C	8	5--19	Male	6
E4B52652B924	11	5--19	Male	4
8943A0F8CF02	23	8--40	Male	13
15CD08655252	12	5--19	Male	6
AADB4DF2203A	12	5--19	Female	2
2B7D453A5608	13	5--19	Female	6
5C8B207E9FF0	10	5--19	Male	5
CFACBDC4D877	7	5--19	Female	3
5498A0198BF0	12	5--19	Male	4
D41EEDA8B23D	9	5--19	Male	1
9CA99C6C2517	13	5--19	Male	4
AE3A49DD68D4	15	5--19	Female	10
81AE79D4C6AE	15	5--19	Female	4
483A7B776510	10	5--19	Male	1
4C7A321F67E5	11	5--19	Female	6
8B12E35A970D	26	6--26	Female	13
B50A87927D11	13	5--19	Female	12
278611EECD36	12	5--19	Female	3
2951D8129D79	13	5--19	Female	4
8247D929CAC0	10	5--19	Male	10
F3432DFFB216	9	5--19	Male	10
5973675C5AF4	19	5--19	Male	10
ABD531AF0C49	15	5--19	Female	5
8918010BA5BE	12	5--19	Female	5
E09ECB2F95B3	12	5--19	Female	5
A02210039637	15	6--26	Female	14
5AB71972B813	15	6--26	Female	15
8A4EFE7985A6	16	5--19	Female	3
A053E85E002D	13	5--19	Female	11
6B4A78D859CA	12	5--19	Female	11
42BA84F9D339	9	5--19	Female	10
637FA01D77FA	12	6--31	Male	0.833333
FBC4D578C585	13	5--19	Male	9
B1715856823C	14	8--40	Male	13
97BD3B6C0634	12	5--19	Male	5
C844218E5A09	35	9--150	Male	0.166667
BF61B9243445	14	5--19	Male	6
32D8AB767AE6	13	5--19	Male	12
0E8955CD16B6	9	5--19	Female	2
5624C5038D9F	9	5--19	Male	3
10EFBD74A2CC	11	5--19	Male	3
B39FCF75D648	7	5--19	Female	4
980828FCAB5E	16	6--31	Male	0.833333
EE394DB015E5	13	5--19	Female	4
D7B552B02C95	7	5--19	Male	1
C02665A58FE0	10	5--19	Male	5
52FC28E82CCA	14	5--19	Female	2
19E931A34034	10	5--19	Female	2
3980443C841C	9	5--19	Male	4
39AB715325A3	12	5--19	Female	3
4D6599689C29	10	5--19	Female	11
270CFEB0A539	11	5--19	Male	2
82441676DB1D	12	5--19	Male	8
2FC5BD2D4BA7	12	6--31	Female	0.916667
4728ACFC0BC5	11	5--19	Female	3
4662A2D2B97D	8	5--19	Male	4
9C27433182D9	11	5--19	Male	6
970D03D9D434	11	5--19	Male	4
8DB77F0774B7	13	5--19	Male	4
AFD43C43BBA5	9	5--19	Male	1
CCC5AA00A11A	10	5--19	Female	1
C1055A259E0B	9	5--19	Male	2
3B282F02E3B4	10	5--19	Male	4
2EB599BC0D1A	23	9--150	Female	0.333333
86CB89AA6C7D	9	5--19	Male	3
96D5DD1BAC18	8	5--19	Male	3
FB0426457178	9	5--19	Male	3
3ECB6CDFD812	8	5--19	Male	3
87E6D0BD20C9	11	5--19	Female	4
03F1016EB51A	14	5--19	Female	7
79B8A3D0B1C7	11	5--19	Female	3
0328F17FC69C	13	5--19	Female	3
0614C4B731D1	13	5--19	Male	2
2C5EF308394A	13	5--19	Male	5
ED913FA61C03	12	5--19	Female	3
2282EDC35F3A	11	5--19	Female	3
F086F90D8480	10	5--19	Female	3
D59CDF5A1AEF	17	5--19	Male	6
DCD3AF3E5D02	16	6--31	Male	0.583333
05DDBE64F0B1	12	5--19	Male	4
2DD376AAD293	10	6--31	Male	0.583333
106A12074CA3	11	5--19	Female	2
7E0855D58B89	9	5--19	Female	3
05F555E29E89	8	5--19	Female	1
8EA7BBADFB42	7	5--19	Female	1
D3DA4401BF68	12	5--19	Male	1
D763BBE1A6D6	10	5--19	Female	1
92877266C14C	15	5--19	Female	8
B5C0F89A9C3F	10	5--19	Male	3
C4ECC7EBEEA3	10	5--19	Female	4
A9D666ABFCB4	12	5--19	Male	6
8925CF8D2F37	15	5--19	Female	4
D971B1BCFF00	19	5--19	Female	4
C3DD98ECAC78	17	5--19	Female	4
76B0F8288506	14	5--19	Female	4
F23760E9A2A4	13	5--19	Male	5
DB5F297089C4	19	5--19	Male	11
2F13D5C49197	9	5--19	Female	8
8536E9A1794A	12	5--19	Female	6
2AE64CB66607	12	5--19	Female	6
9B98BACBD1D2	10	5--19	Female	7
4E9942ECBFD6	14	5--19	Male	6
1033EEFFCBC6	12	5--19	Male	1
E98D41FBF9C8	10	5--19	Male	6
DA789F658DB6	15	5--19	Female	2
4129B1C5066C	13	5--19	Male	6
717342B0D4AB	10	5--19	Female	3
3F54FA19FB7D	17	5--19	Female	9
5CEC1107E9FA	11	5--19	Male	3
A042797C7E9F	9	5--19	Male	3
3CD8BA0ADB44	12	5--19	Female	1
0CD2169F18F6	10	5--19	Female	1
B7060E57CC34	16	5--19	Male	12
0F39270D3364	10	5--19	Female	4
6D084750204C	10	5--19	Female	4
5194B6A1807D	11	5--19	Male	1
CB8F8141E891	12	5--19	Female	9
8940D5ECF227	11	5--19	Female	9
9E9D2F55699D	13	5--19	Female	9
B5592B6F5696	9	5--19	Male	4
6126D3D88EBC	12	5--19	Male	5
FCBA870D1467	9	5--19	Female	2
BC1E1C6F7358	23	9--150	Female	0.416667
B0EA2B309157	8	5--19	Male	2
F4124660D8DD	13	5--19	Male	4
3A0A5A9E680A	12	5--19	Male	2
60135950D3A9	11	5--19	Male	2
2EEEC4EE83CF	36	8--40	Male	14
48B7DB57E2D4	13	5--19	Female	7
322E6E786A0C	14	5--19	Female	7
C82E35437C32	8	5--19	Male	1
ED9720B6937C	145	9--150	Female	0.0712329
43788DEB13F9	11	5--19	Male	5
D9B8CAFDB302	7	5--19	Female	3
802049446E55	12	5--19	Female	4
BAD06256D9C7	13	5--19	Male	3
6AF01ED70DD4	5	5--19	Female	2
F2F5913BAB42	12	5--19	Female	3
59FEDBB60C65	11	5--19	Female	5
81627E96A87E	12	5--19	Male	2
762B46DE2FF4	13	5--19	Male	2
83F653D89D76	15	5--19	Female	3
37EE2F871912	11	5--19	Male	3
C863066AFD7B	11	5--19	Male	8
DD53B2FC4BCB	18	5--19	Female	1
26B142512CFE	17	5--19	Female	7
A8E38DEC90A9	12	5--19	Male	1
9BA4D58CD60C	12	5--19	Male	3
C156F74CA159	12	5--19	Male	3
2505BC982F5B	13	6--31	Female	0.666667
90203B76A3AB	9	5--19	Female	7
650A28DFF30D	8	5--19	Female	7
FF0F86427F40	10	5--19	Male	2
6CC1CEF86B6C	12	5--19	Female	8
0EAE8CEAB3AD	9	5--19	Female	1
6F4818789400	8	5--19	Male	3
112DF2E2B552	10	5--19	Male	2
CD2A56660BDC	12	5--19	Male	9
7FDB851D5CD9	13	5--19	Male	8
CFBA190C3319	13	5--19	Female	10
0270C43CE67B	14	5--19	Female	12
C8DC078B1DCD	14	5--19	Male	9
7D37DFBFE1AE	12	5--19	Male	9
96001C583CAA	11	5--19	Female	5
2219089AB36D	11	6--26	Female	14
058796874839	6	5--19	Female	3
1C6758592C11	18	5--19	Male	11
0ED1AB48AEE3	15	5--19	Female	5
FD93478C2874	10	5--19	Male	6
127D6D3E1394	12	5--19	Male	6
B2458C6A3FED	13	5--19	Male	6
0D0CAB385601	15	5--19	Male	4
0190837E3793	8	5--19	Female	6
5330070151F5	11	5--19	Male	2
433B286BA8BF	11	5--19	Male	2
98196F486B5A	14	5--19	Female	3
07FBD7E23B51	13	5--19	Male	3
683B99C83B13	14	5--19	Female	1
DCE53B933C3F	12	5--19	Female	1
885E518713B6	8	5--19	Female	1
81453B1DCFD1	10	5--19	Female	6
98789E305706	11	5--19	Female	3
A0745752990A	15	5--19	Male	11
AD22DAC4007D	15	5--19	Male	3
ABA6718903B0	14	5--19	Male	3
37D214D6691F	12	5--19	Male	5
03C975E65EF7	12	5--19	Male	8
338926C5AF34	12	5--19	Female	4
50FBAF04EB5A	15	5--19	Female	3
A6DBF176D6F6	10.75	6--31	Female	0.833333
05184ED292D3	11	5--19	Female	4
00A9AB9439F4	11	5--19	Male	5
3CAD65525CD8	9	6--31	Female	0.916667
9B2347E6FBFA	10	5--19	Male	5
E6B2DF2E712D	8	5--19	Male	3
B4AC1EAE67EA	11	5--19	Female	3
72C77D34D3E9	12	5--19	Female	6
FCFB9BF8F9FF	9	5--19	Male	5
8E51230E251A	13	5--19	Female	9
EF63043B1CFC	15	5--19	Female	3
34A2ED2B4CAD	15	5--19	Female	2
C812675D000A	14	5--19	Male	7
DEF1767888B0	8	5--19	Female	1
6D68632DF3D8	12	5--19	Male	2
5C23D610C621	10	5--19	Male	2
B59E14E05982	11	5--19	Male	3
C541A44B133A	10	5--19	Female	4
A76606924B01	10	5--19	Male	6
1DAF8AA453AD	16	5--19	Female	3
3FB6C50087FF	9	5--19	Male	3
07B7DC3DE7FC	12	5--19	Male	7
0A6DE41F2942	11	5--19	Male	2
51CF10FF6BB5	11	5--19	Female	4
40943F2B97EC	24	8--40	Male	15
A404C345A0E1	27	8--40	Male	15
D244370169F9	9	5--19	Male	7
5A545B22CF24	11.5	5--19	Male	9
AC37846D97F1	10	5--19	Male	3
3773B6EBEB41	14	5--19	Male	3
EF63FBCB6960	11	5--19	Female	1
ACA2C2C96964	15	5--19	Male	4
B8E969A5834F	11	5--19	Male	3
B4F34339762E	11	5--19	Female	4
E0F994001057	10	5--19	Male	4
B50699FEA914	11	5--19	Male	11
7551DF9A8D3D	13	5--19	Male	8
9199C2D43822	8	5--19	Female	12
1D3354B37AF9	11	5--19	Female	9
710161B1EB3D	12	5--19	Male	5
F9676268CDD6	9	5--19	Female	3
BD3688C23EE7	9	5--19	Male	4
29700AD67442	9	5--19	Male	5
F89E26081C6B	8	5--19	Female	3
9F6343442A21	11	6--31	Female	0.916667
9DE8E0CAC7DC	15	6--31	Female	0.666667
1A8DCA6395C9	10	5--19	Female	1
DE821CCAF456	15	5--19	Female	4
8BFFBED1F977	15	5--19	Female	2
C60EA3226714	9	5--19	Female	4
5F54F0C37559	11	5--19	Female	3
AE18DB5ECF57	22	9--150	Female	0.25
3AE52175724A	12	5--19	Male	3
F379F3DD51EB	7	5--19	Male	3
C0FFD75B5C46	10	5--19	Female	4
FF98EA7624D5	17	5--19	Male	7
70C898D595C0	15	9--150	Female	0.25
E830E51E9C6D	29	8--40	Male	15
B0BCBEB4DB78	9	5--19	Male	3
29F545689A4F	11	5--19	Male	4
2F07ACEC2E49	13	5--19	Female	4
175CEF0BDDFC	9	5--19	Female	10
4F75455F1BCE	13	5--19	Male	9
64F45FF3639D	9	5--19	Male	7
62EC0111FD19	12	5--19	Female	3
9172EB9F8C87	15	8--40	Male	13
D1C01DDAFB52	11	5--19	Female	7
80997CAFA08F	14	5--19	Female	8
B8A245445010	13	5--19	Female	9
C47EE2EFDDB4	12	5--19	Female	9
481BA62F1163	10	5--19	Female	5
2012C2393BBC	11	5--19	Female	1
CE8EDD5551BE	21	6--26	Female	14
61A2676DF6D3	23	6--26	Female	14
19EE90C74C95	9	5--19	Female	4
BF439B888334	10	5--19	Female	6
694876BA11C0	12	5--19	Female	4
571F57BC517B	10	5--19	Female	4
2DE0FB0C04EC	9	5--19	Male	3
602B059A8D3F	14	5--19	Female	5
0D39B7E2E0E4	11	5--19	Female	3
DEEF45620070	11	5--19	Female	3
F5782835C7C2	9	5--19	Male	4
0E0122C8DC54	6	6--26	Female	14
1E1930148D27	17	5--19	Female	7
5E14DC6E05A7	72	9--150	Female	0.166667
E089A60815D2	9	5--19	Female	2
DDB770937D08	13	5--19	Male	2
F4C11FF949EE	12	5--19	Male	2
1A94494C2078	7	5--19	Male	1
8C2EBB8A445E	11	5--19	Male	1
70DCE2058109	7	6--31	Male	0.833333
6210E1D5E7F6	15	5--19	Female	1
CFCDBA6173B5	11	5--19	Male	4
D00FEE97E774	11	5--19	Male	5
057505D1A288	11	5--19	Female	8
8C02E1C389D4	11	5--19	Female	7
303303B3C8CC	14	5--19	Male	1
88D788CEAB98	10	5--19	Male	4
296075EEBE56	10	5--19	Female	2
EE9D5E400879	12	5--19	Female	1
48450CAA005A	13	5--19	Male	4
A2CB2B6C55EF	13	5--19	Male	4
67D9C8DC9D37	10	5--19	Male	4
FDC9C76FFE4C	13	5--19	Female	12
794AE44D4310	10	5--19	Female	1
917C12757062	10	5--19	Female	1
14201627A747	21	8--40	Male	13
27390BF2CB58	13	5--19	Female	4
C42BECB81135	9	5--19	Female	4
811AB89F6075	15	5--19	Male	5
E937F24E0CA5	13	5--19	Male	5
DAE93F6C43E2	10	5--19	Female	10
18AF80745ACE	80	9--150	Male	0.166667
B6A1E126AE0E	12	5--19	Female	1
662FE7668B82	10	5--19	Female	4
42839CE2FA7A	12	5--19	Female	4
240F942639EA	9	6--31	Male	0.833333
2F4C8759A6E5	12	5--19	Male	7
56EEE103AE95	15	5--19	Female	7
97BAD482737E	11	5--19	Female	1
C7A130B2BF30	9	5--19	Male	1
3A07A0701CF2	28	8--40	Male	15
6312B503682B	14	5--19	Male	3
ED8B98370A05	12	5--19	Female	10
050D776A1C5A	12	5--19	Female	11
A65071F188DE	12	5--19	Female	11
716F73CFB712	17	5--19	Male	10
3A318CB40FA1	15	5--19	Male	10
5278BA525C58	16	5--19	Male	10
3509D340167D	13	5--19	Male	4
3E5DB16A2958	12	5--19	Male	7
197A3F58FDF6	10	5--19	Female	8
D40C8F7202C3	12	5--19	Female	9
3B0CEDABAC9C	12	5--19	Male	4
296DD1C33AC5	18	5--19	Female	10
C19AE373376D	11	5--19	Female	10
B24B9EFE5210	18	6--26	Female	16
E4CF5C5D2E20	7	5--19	Female	2
B61A9F918C26	52	9--150	Male	0.0833333
6644BD40DD64	9	5--19	Female	5
679C998444AC	38	9--150	Male	0.166667
56265272FF46	9	5--19	Female	11
F967BBDCAE97	12	5--19	Female	3
4246FC7952D4	10	5--19	Female	1
A8EDF7BA0D50	12	5--19	Female	4
27A76948645B	8	5--19	Male	1
87D64FAE8A0D	10	5--19	Male	4
84D1F8C20B5D	16	5--19	Male	4
384C09943EC6	9	5--19	Female	4
4CF9262C75F7	12	6--26	Female	16
F2C2D4E15D0F	11	5--19	Female	3
395D64D0D1B1	10	5--19	Male	3
4956B4F91516	12	5--19	Female	8
7C166DD30AAE	9	6--31	Male	0.75
CE8DE27F9D89	11	5--19	Male	4
F724F6082309	11	5--19	Female	3
A5239544CE5A	12	5--19	Male	4
8B38301722CB	13	5--19	Male	4
4F3E812DC713	10	5--19	Female	3
368AAE34BA41	10	5--19	Female	5
51CB0688C62C	13	5--19	Female	3
0CCE28718989	11	5--19	Female	3
23D36C81819F	11	5--19	Male	7
A737EF6B4724	9	5--19	Male	7
16C44C3616B6	11	5--19	Male	9
9164E71B1276	15	5--19	Male	5
E845000AA91C	14	5--19	Female	2
A4A684D5C7FB	10	5--19	Male	6
D2D7DD82AA5D	11	5--19	Male	1
1138DF24886C	14	5--19	Female	4
B8B632315B76	19	5--19	Female	8
BA2C426B1BAD	10	6--31	Male	0.916667
375A4E68F354	9	5--19	Male	2
A69C9A589537	8	5--19	Male	2
2C9409AACF10	15	5--19	Male	4
852ED1EC79CA	11	5--19	Male	1
40B99F1AA703	13	5--19	Female	1
FE53D3E391AC	9	5--19	Female	3
FF42DA7438E7	16	5--19	Male	2
87CBA4261AC5	16	5--19	Female	12
78736F4211BE	10	5--19	Male	3
F4806FC7BB5D	9	5--19	Female	6
8A316C50DC80	16	5--19	Female	3
1BE5680CE603	19	6--26	Female	15
A1436E1A83F2	11	5--19	Male	3
CE3F815325DD	17	8--40	Male	16
73A0D587A30E	11	5--19	Female	2
78FAEFCC743E	14	5--19	Male	9
687DB1357093	16	5--19	Male	10
8698148E9E3A	14	5--19	Female	2
4130CE205654	10	5--19	Male	1
125EC2E819D2	13	5--19	Female	5
3D7F65613EDB	11	8--40	Male	13
AC69C05DBFDF	12	5--19	Female	2
44B446031D56	17	5--19	Male	12
31AA57A56170	13	5--19	Female	12
C101A3367C1C	10	5--19	Female	4
2539F50BCF31	11	5--19	Male	5
DC3305EA715F	9	5--19	Female	4
0F9F97B59FC4	37	8--40	Male	17
AAE1D8AF43CD	55	9--150	Male	0.0833333
1D15A0639B3A	9	5--19	Female	2
0001E878FBD2	11	5--19	Male	6
F9E8AEF40DA8	11	5--19	Female	5
4FA08186F1A7	9	5--19	Female	7
FA9E4556C9E6	12	5--19	Female	3
1C21AD9191D2	10	5--19	Male	5
804D8B282BAE	15	5--19	Female	3
B9CE8AAD6923	13	5--19	Female	7
0EAA60485965	14	5--19	Female	12
794892574C13	9	5--19	Male	2
09036D7EAEB4	8	5--19	Female	1
20FD6FCD2611	13	5--19	Male	5
FFCFB00D6C45	12	5--19	Female	7
22C1E580C89D	10	5--19	Male	1
5E5280F2557F	14	5--19	Male	12
4FAF14E6F685	15	5--19	Female	4
1487FF59FB4A	10	5--19	Female	1
0815E472CA87	11	5--19	Female	1
D0BF9AB6B25D	12	5--19	Male	4
B1C060571F56	10	5--19	Female	5
A57E389B7CFE	11	5--19	Male	2
F0EC0FCE3933	8	5--19	Female	3
7072C87E6514	14	5--19	Female	1
6AB50890CACA	8	5--19	Female	2
D6BCE1AD8B9E	20	6--31	Female	0.5
14A3097679E7	11	5--19	Male	4
6D2C8188ABB3	19	6--31	Male	0.583333
875A9A905F06	19	5--19	Female	3
D75BB6C70351	10	5--19	Female	6
A96F563E2673	13	8--40	Male	13
D8621178BB5D	21	6--26	Female	13
73A9CC4D3912	10	5--19	Male	7
A862FD030FC3	13	6--31	Male	0.916667
9502C1F906C1	12	5--19	Female	11
1BB59A660E1E	13	5--19	Male	10
D184E31B36D7	17	5--19	Female	10
2D55C9C092D8	14	5--19	Female	10
98BF08D8B8C3	9	5--19	Female	1
0850315C399A	12	5--19	Male	2
EB4BF8BBF81D	14	5--19	Female	1
A42A4E5D2ED3	19	5--19	Female	6
B43B4A597162	9	5--19	Male	3
706A5A8A067C	14	5--19	Male	7
5B41F0AD6D89	11	5--19	Female	7
708D27A2002E	7	5--19	Female	2
DC6076A3032E	8	5--19	Female	4
83F47CFB4E12	12	5--19	Male	7
6040AE8C73B8	11	5--19	Male	2
286BD0BD1195	8	6--26	Female	14
CE3B9FA3A0D4	9	6--26	Female	14
D03314D0411A	15	5--19	Female	3
8084A23E7B22	15	5--19	Male	11
46F2CB634769	9	5--19	Male	1
3C9F81006B6D	12	5--19	Male	4
36A572914D08	7	5--19	Female	1
FDF06B5D3A4D	11	5--19	Female	10
7266409A47B4	10	5--19	Female	10
5F5265B0032D	11	5--19	Male	3
63CB59A87D10	14	5--19	Male	4
F64E44743FAE	13	5--19	Female	12
0AFCC3324BF2	11	5--19	Female	4
CD3217F14136	11	5--19	Male	6
6D1730D872B1	10	5--19	Male	5
32969E431187	25	6--26	Female	13
C7323ABC99B9	11	5--19	Male	10
6E13A3F2E03F	14	5--19	Male	5
9D7DAA64BE93	8	5--19	Female	2
7AB9348F282D	10	5--19	Male	3
6A12E24DA271	13	5--19	Male	1
35706CDB29D7	10	5--19	Male	5
6E7FF1C51D0C	15	5--19	Male	11
D243C77C36F9	12	5--19	Male	6
543C7D9D022A	14	5--19	Male	6
C33E55B18E18	10	5--19	Female	3
28B2D8909AD1	11	6--31	Male	0.916667
495F663F39CA	13	5--19	Male	7
A9E62B4C9D93	11	5--19	Male	6
0B924A435C12	12	5--19	Male	4
56B152ACA6C6	9	5--19	Male	1
5893D49BA441	11	5--19	Male	4
766E39B1658A	16	5--19	Male	6
00DCF10C81C9	7	6--31	Male	0.75
FC3119AFAA18	15	5--19	Female	9
B421CAEFA183	12	5--19	Female	1
B4ED41CF49D7	14	5--19	Female	7
24CD0A1ACB7E	112	9--150	Male	0.166667
AC547E68CC2D	11	5--19	Male	2
F37302005B69	17	5--19	Male	8
9290CA5EDD52	17	5--19	Male	11
BBE7E432C3D9	12	5--19	Female	9
0340B470BEA2	15	5--19	Female	2
097DB2F384A0	10	5--19	Female	3
E72A3C7C4AA0	11	5--19	Male	5
A2027A62D803	19	5--19	Female	9
E56C96451EED	14	5--19	Female	9
165CECAEA096	12	5--19	Female	12
78BF9AE60842	12	5--19	Male	6
8EA554B80B56	12.4	5--19	Male	6
5A1C641C80EA	9	5--19	Female	4
E687E6328032	16	5--19	Female	12
B6494E7F07AE	9	5--19	Female	8
026F84B7CE22	11	5--19	Female	8
7F383B9387BB	9	5--19	Female	2
119D72FDDDFB	13	5--19	Male	5
D1162C5BF96B	13	5--19	Male	3
29D6AE9BDCFE	10	6--26	Female	13
57F9FD44C418	10	5--19	Male	7
D5B26CF8CF3F	15	5--19	Male	10
DF32FDFF552F	14	5--19	Female	4
5C0B43EAEF58	10	5--19	Female	3
E3EB30C8F804	15	5--19	Male	3
E7C4EEEAB8BF	13	5--19	Male	1
79FCD7950A75	18	5--19	Female	6
337022FB8119	9	5--19	Female	9
949526D1976F	16	5--19	Male	9
3746C7A8038E	8	5--19	Male	5
A35F564F8F38	10	5--19	Female	3
23DAB8273635	11	6--31	Male	0.916667
A936A9A9F213	9	6--26	Female	13
1DC5D23E7AC9	17	5--19	Male	4
25C6C4B04D84	11	5--19	Male	4
55C721F51026	15	5--19	Female	5
E7FEB20A73D4	11	5--19	Male	2
98D1F45C3DCD	18	5--19	Female	5
F912272FAF3D	11	5--19	Male	3
A8C8B6854295	12	5--19	Male	3
94FB459143FA	14	5--19	Female	4
1CE4BCBFD246	14	6--31	Male	0.75
A518F6FAA895	82	9--150	Female	0.166667
51CF6C6DF70F	10	5--19	Male	5
39799BDA7A73	13	5--19	Female	6
6501E2687FC4	10	5--19	Male	1
7E903A64B043	16	5--19	Female	7
F5588A9EE191	11	5--19	Male	11
47539AE1468A	11	5--19	Female	11
A9C8DFC30336	9	5--19	Male	3
BAC90417C266	16	5--19	Male	1
6AB4CBF1CD01	9	5--19	Female	1
DBBD314DF7C7	10	5--19	Female	1
06FD183F90B2	10	5--19	Female	1
EB32D2C389A7	11	5--19	Female	6
5FAF19BD4284	13	5--19	Female	4
0050832AB36B	13	5--19	Male	9
76DDE17CE725	9	5--19	Female	9
E3A2E406EFD3	10	5--19	Male	1
8196B072DB2A	12	6--31	Female	0.75
45F0DA52E283	14	5--19	Male	1
7CD362741499	10	5--19	Female	3
4F4A255F76FA	8	5--19	Male	1
C1D3A9706B01	23	6--26	Female	13
D61004C608E5	16	5--19	Female	9
B9EEB3E44DCC	14	5--19	Male	5
212F3D60BC7C	10	5--19	Male	5
CE89276C911E	9	5--19	Female	10
A2F70FFA5A89	13	5--19	Female	6
D050BFEF0DCD	12	5--19	Female	8
01C6414F9436	8	5--19	Male	2
5A6616E5D820	14	6--31	Male	0.75
6397AC3A6FE5	9	5--19	Female	8
70E04D27B94A	11	5--19	Male	4
50043D850BCE	12	5--19	Male	2
940890D38FA7	12	5--19	Male	3
83CCE33C86E1	13	5--19	Male	2
ACD05AA27464	10	5--19	Male	2
BE676B275851	11	5--19	Male	2
AC36A445C54E	9	5--19	Female	4
D3A88A1E13FE	9	5--19	Female	4
70CA25C8A78A	11	5--19	Male	1
AF92E192B585	10	5--19	Female	5
7D961ECC8B85	13	5--19	Male	1
34CD3C151696	12	5--19	Male	3
4EFB921CB3FE	15	6--31	Female	0.5
BFA564034119	11	5--19	Female	10
54710304E1AA	11	8--40	Male	14
D9FD736763E0	10	5--19	Female	3
D9803E128424	13	5--19	Male	3
C35A70D43F63	13	5--19	Female	7
0696E064436B	10	5--19	Male	4
7D9C755F7827	12	5--19	Female	5
B85BB500642A	13	5--19	Male	6
416A6B147038	18	5--19	Female	12
B6548E3E1F72	12	5--19	Male	4
B8F1E27BF493	34	8--40	Male	15
C4C2121A789F	9	5--19	Female	1
C275A0766159	16	6--31	Female	0.833333
20ADA389B2B3	7	5--19	Male	1
F266355E6EA5	7	5--19	Female	4
411DE5009DAD	13	5--19	Male	2
3F936A654DF5	13	6--26	Female	13
8F372707AEB9	11	5--19	Male	4
564DD8D4D974	14	5--19	Female	1
5A8CBA8E04B6	8	5--19	Female	6
7FD2CBD8B75A	13	5--19	Male	5
24F6CC273EA9	13	5--19	Male	5
D8E024A07B33	12	5--19	Male	5
90ECE75CA9A5	8	5--19	Female	2
B3C595CD4ECF	12	6--31	Male	0.666667
CA07711D63C4	78	9--150	Male	0.0547945
8982A3B48257	11	5--19	Male	4
548FA7990253	15	5--19	Female	6
7A1FC5850DB6	12	5--19	Female	6
9E759B050DFA	9	5--19	Female	3
5FE7DA72E069	12	5--19	Male	5
5056FE8F928B	15	5--19	Male	10
145538035A7F	9.79	6--26	Female	14
950CCBC3245C	12	5--19	Male	7
044026BAF2AF	12	5--19	Male	4
5AB36603E39F	10	5--19	Female	4
7F924A2E0873	9	5--19	Male	1
E9CC61D4CA86	13	5--19	Female	2
14705855B679	10	5--19	Male	2
E259E3A60BCF	14	5--19	Female	7
762F995AFED4	12	5--19	Female	5
5F26F1CCAC2F	11	8--40	Male	16
E65CADA69156	15	5--19	Male	10
98B5A989C109	11	5--19	Male	1
D6C090EFF946	15	5--19	Male	10
AB7220CCF29A	6	6--26	Female	13
A034AFF30E53	11	5--19	Male	6
4565FAB7EAAE	11	5--19	Male	1
97D4438800CD	11	5--19	Male	3
329F0DF4036A	17	5--19	Male	10
F49E69627A85	13	5--19	Male	10
FACCB804920F	9	5--19	Female	3
4E287CC17DB0	16	5--19	Female	6
60C18AD3E6F4	12	5--19	Female	2
BE4EFE41EC55	12	6--31	Female	0.75
8885301F5963	13	5--19	Male	10
9A4D87DAE961	14	6--31	Male	0.5
1667F7EF0623	10	5--19	Female	5
1E577938A432	9	5--19	Female	6
1689C3E465E7	11	5--19	Female	2
26EDE1C54EF8	13	5--19	Male	7
F6E1C93B80AA	13	5--19	Male	11
3A0DA61A5BD6	9	5--19	Female	2
5678CF1B5D9E	14	5--19	Male	7
CFC86718973F	21	6--26	Female	13
998FA706418A	14	9--150	Female	0.416667
77C53D208EF6	10	6--31	Male	0.583333
A86472C8B87D	9	5--19	Male	1
63B3F20BE072	14	5--19	Male	9
3F1292A3BEB1	9	5--19	Female	4
64BDA8F2FF03	11	5--19	Female	12
AB5231086C99	14	5--19	Male	9
1F4A437287DF	9	5--19	Female	4
EDB0F30DED7B	13	5--19	Female	8
B4E6D328B949	25	8--40	Male	14
9E23C7400EE6	13	5--19	Male	1
823AE97520A8	9	5--19	Male	1
8D0C502A3F29	12	5--19	Female	1
E21B9005F656	10	5--19	Male	1
9DC109EB7D04	16	5--19	Female	11
1E283B7FCCB2	19	5--19	Female	8
71798E2600A6	10	5--19	Female	7
7A8AD9184567	10	5--19	Male	11
BFF7AB88C030	11	5--19	Female	9
B1152E4AA4F1	15	5--19	Female	2
AC4016A5C763	10	5--19	Female	4
516DCF91EEC8	13	5--19	Male	8
35BE33BF6669	13	5--19	Female	6
7666F83CFC5C	18	5--19	Male	6
339272C3E195	7	6--31	Male	0.916667
92256E5BD89F	12	5--19	Female	3
70322CF9961C	12	5--19	Male	9
835C7BBEA023	13	5--19	Male	7
6BCE7C70B15E	12	5--19	Male	4
CF0BA65C3BBD	7	5--19	Female	3
6FD247E0AC46	11	5--19	Female	6
35C5944AF54D	13	5--19	Female	6
A2F305F3AE95	12	5--19	Female	5
1C2A082FC8FA	12	5--19	Male	10
F03B89095571	19	5--19	Female	7
3D7D9C1F2EFC	14	5--19	Female	5
33F088318644	9	5--19	Female	1
F4890794CD94	10	5--19	Female	1
85DBA218717B	15	5--19	Female	2
7372884D16C3	13	5--19	Female	10
7C8E16DDC361	11	5--19	Female	8
2A8058767824	10	5--19	Male	2
2B45A32BCD64	14	5--19	Female	3
9581B5F699FC	11	5--19	Female	7
5EEBEC81B44F	12	5--19	Male	6
175574BA61E3	10	5--19	Male	4
AC3721421FB6	8	5--19	Male	4
66C7F4D652BA	8	5--19	Female	5
5EAB2CBDF067	10	5--19	Female	8
C00BF69C9973	60	9--150	Female	0.416667
BF21B187F93D	10	5--19	Male	4
F604FAF941B6	14	5--19	Male	1
45EBEFA7D742	16	5--19	Female	10
D691414BEFEF	19	5--19	Female	7
D4730FC4CAAE	17	5--19	Female	8
787A7F0F21E5	8	5--19	Female	2
C829AD1A8499	10	5--19	Female	10
D7552CDBF141	12	5--19	Female	8
DE80C30E499E	17	8--40	Male	13
D91D4F6A36E9	16	5--19	Female	4
FF30F9F39E91	13	5--19	Male	6
57AD5A810945	11	5--19	Female	8
8E6579DE8C93	11	5--19	Male	10
CE8FEBE1BDF3	26	8--40	Male	15
3F17A7C53D7C	15	5--19	Female	2
0B22355E2EB5	13	5--19	Male	2
3FE4F2A1FC3E	13	5--19	Female	9
639F2D86F4D7	15	5--19	Male	8
9CEF7282AE3D	14	5--19	Female	2
B62A51E9263A	13	5--19	Female	5
48D3563659E7	11	5--19	Male	5
A1166B86305C	12	5--19	Male	4
0D87DAA8491F	9	5--19	Female	1
1E682C2F27AD	14	5--19	Male	11
0712D9A1AD18	14	5--19	Male	12
F0FC786D6265	25	6--31	Female	0.5
3F893A04E496	15	5--19	Female	3
856F3D123DA7	11	5--19	Female	7
643875484AFE	13	8--40	Male	15
3F2BADC18C57	11	8--40	Male	15
4511DBF0DDCF	11	8--40	Male	15
855E02577D65	11	8--40	Male	15
CF9866CE5D1A	22	8--40	Male	15
0FF7D4CFFFFE	14	5--19	Female	2
AB81D24E0F40	14	5--19	Male	11
9D01E8F7E43A	14	5--19	Male	11
7C12FA9AF875	19	5--19	Female	5
C7516E83C5F2	9	5--19	Male	2
7B55271AA0B8	9	5--19	Male	2
AF706A516383	11	5--19	Male	2
B872AF9B4E68	15	6--26	Female	13
F10D617D1911	15	8--40	Male	16
4D711DCCDFEB	12	5--19	Male	2
EE9B5920DB8D	9	5--19	Female	1
ED2D04958E03	10	5--19	Male	12
C54AC3DB9728	9	5--19	Female	4
CA78B970732F	8	5--19	Male	2
AB4868F0A2FE	12	5--19	Female	6
27E1AD948118	12	5--19	Male	9
060BF02DB525	36	9--150	Male	0.166667
19FCA27330DD	16	9--150	Male	0.416667
34CA9BFE0A92	9	5--19	Female	3
E7D9CABE32C9	14	5--19	Male	6
344939D429FC	9	5--19	Female	1
9FDBA5737AAD	13	5--19	Female	5
C6E29406BB42	9	5--19	Female	4
D4120D7D58CC	12	5--19	Female	12
EB3BA479A8CA	16	5--19	Male	12
4B96F43EFB5F	12	5--19	Female	3
DC3B232C47A6	8	5--19	Male	6
3CB33F112FD5	13	5--19	Female	5
0B0E156A72E9	12	5--19	Male	6
7195B0B609B5	12	5--19	Male	10
A58B8E1DC692	13	5--19	Female	10
B23750798C13	11	5--19	Male	2
5817FE25E8D0	15	5--19	Female	7
D45610C16388	7	5--19	Male	6
A6ECCA11F72C	21	9--150	Female	0.416667
657A5DFA461A	10	5--19	Female	7
3FE253C8F2DB	11	5--19	Female	9
03DD770812E6	8	5--19	Male	2
372594884C6D	11	5--19	Male	8
F5529EEFF7DE	28	9--150	Female	0.25
90B9F17F4B70	12	5--19	Male	5
34F77440D56F	18	5--19	Male	3
87003C5E2242	11	5--19	Male	1
A5F3CA785ADD	12	5--19	Male	3
C083553A880F	11	5--19	Male	2
97F3A04FC3C3	10	5--19	Male	4
D1B5294A52C4	13	5--19	Female	7
6CCD420F0F0E	10	5--19	Female	7
60F271A66671	9	5--19	Female	7
3A0CF359FBA5	11	5--19	Female	1
56828AD7B1E7	11	5--19	Male	6
63E34CD95244	12	5--19	Male	5
AEAA34A2161F	10	5--19	Female	5
14E2F5AAAE29	13	5--19	Female	1
24A487AADA57	13	5--19	Female	7
A41293C88C71	8	5--19	Female	5
F0BE92BDC5AC	9	5--19	Female	5
29A19A1D7DF4	76	9--150	Male	0.166667
D0DB8E4792C6	41	9--150	Male	0.25
9A3A9BFE8192	18	9--150	Male	0.25
7F3945E3EAAC	12	5--19	Male	7
1AA4FDC7529E	12	5--19	Female	3
A736CD918DAF	12	5--19	Male	2
DD8AEA5993C0	18	6--26	Female	13
ED94DF53CBCE	8	5--19	Male	3
D2AD7E7923CC	12	6--31	Female	0.666667
D38C8E308576	11	5--19	Female	1
18F5956D476B	8	5--19	Female	4
06910B57E822	15	5--19	Male	10
E1E737DA335F	12	5--19	Male	5
0E11D72C5866	7	5--19	Male	1
C05E0E2F54A6	8	5--19	Male	5
DAA31C566CC2	12	5--19	Female	4
FA58B21B7D35	16	5--19	Male	11
F7982C117CFA	13	9--150	Female	0.25
93342AAE0971	9	5--19	Male	1
DB2F60A698F3	10	5--19	Female	3
903F26688634	12	5--19	Female	1
019B59889916	10	5--19	Female	4
3BDB50E607DC	15	5--19	Female	4
661B9AB04E45	15	5--19	Female	9
9CD0514223B4	18	8--40	Male	16
2A381BEB582D	16	5--19	Female	2
ACDEE68DF99E	10	5--19	Male	6
A1F2E06A9CD2	11	5--19	Female	5
AE3A4FC20140	16	5--19	Female	3
4C4560B40340	13	8--40	Male	13
78A815E3409F	20	6--31	Male	0.75
3129B9B47752	11	5--19	Male	9
D606DE538AC0	65	9--150	Female	0.0712329
7C697794506D	11	5--19	Male	3
D82FDA9AA46B	139	9--150	Male	0.0833333
FE3B8D78ADF5	12	5--19	Male	2
DA1E13CE1FC5	15	5--19	Male	8
61EF54154D15	12	5--19	Female	2
DAD46EA270EA	10	5--19	Male	1
D1AA8373E245	12	5--19	Male	8
F61BBD103F84	17	5--19	Male	11
3084C12C26A8	11	5--19	Male	5
817F4BFE7390	31	9--150	Female	0.333333
375D59600428	10	5--19	Male	2
A2A5D2DF0135	10	6--31	Male	0.75
FAF4C0EC0A93	18	5--19	Female	11
1B5F8AB9CB42	16	5--19	Male	7
BC92CCC6255E	12	5--19	Female	6
D7E6748906B6	11	5--19	Male	6
E156C3015443	9	5--19	Female	11
96E738D6FA5E	77	9--150	Male	0.0833333
4A5844AD09F2	14	5--19	Male	9
D61902D9FDD7	10	5--19	Female	9
085B188082FA	17	5--19	Male	12
7B77FBEC43C9	15	5--19	Male	12
3DE576FFCD61	12	5--19	Male	1
AFD8EFFAF871	9	5--19	Male	1
3243A75645AF	12	5--19	Male	5
24AC4487DC41	11	5--19	Male	3
0A4E1F91223F	17	8--40	Male	13
27824EFF389D	18	5--19	Female	9
D6AE87D33F90	75	9--150	Male	0.0767123
2A7B53443E29	12	5--19	Male	3
08CC4EDB8971	10	6--26	Female	14
3EE2CE005CEE	16	5--19	Female	7
28C82C44B63C	13	5--19	Male	1
4976BFF664B3	11	5--19	Male	2
429128960BAA	13	5--19	Male	11
4C5E89E1BBF4	8	5--19	Male	4
D4F5C6B6EAC5	13	5--19	Male	10
88A81A6FA256	9	5--19	Female	1
0593DA150B5A	11	5--19	Female	1
C242C2F01A31	9	5--19	Female	5
7C83764F6D3A	11	5--19	Female	8
054A18174803	11	5--19	Male	1
75029773F203	15	5--19	Female	6
7F66F20E0F35	11	5--19	Male	1
958F0E9F49CC	13	5--19	Female	8
C7CDB98BCDAE	11	5--19	Female	5
557F6FDBC705	15	6--31	Female	0.833333
3ADE4A00CF00	17	5--19	Male	9
DA33DF0B697F	16	5--19	Male	9
C630BAE95563	10	5--19	Female	12
B924D38103F5	14	5--19	Male	10
3717740BDF3C	14	5--19	Male	5
69DFAAF4D522	10	5--19	Female	6
AD03BD1B02CB	13	6--31	Male	0.833333
0AC5B7F5195F	14	5--19	Male	4
B214A0CEDAA8	15	5--19	Male	7
C881293AA795	15	6--26	Female	15
0A546942CD3F	14	6--31	Male	0.5
4E998E85BF38	13	5--19	Male	10
D3D6E02CB5DF	13	5--19	Male	5
C095302F365C	13	5--19	Male	10
CCB4813E19C2	11	5--19	Female	9
1745CA7A992B	8	5--19	Female	1
9017B6DFE898	14	5--19	Male	11
605288D0230E	9	5--19	Female	1
922E3889F088	9	5--19	Male	5
0B31D3F7A39F	13	5--19	Female	11
16975FF39075	10	5--19	Female	7
5663289FE34F	17	5--19	Male	12
710E444672AC	19	8--40	Male	16
7800653280B3	14	5--19	Male	12
7A02BBD49FF2	59	9--150	Female	0.166667
1D96FFAF1065	11	5--19	Male	2
B9B878382330	27	8--40	Male	15
2061A007431E	27	8--40	Male	15
EE25E3ED3FE9	18	5--19	Female	11
D79A0A54CBB3	15	5--19	Male	9
BE14FC17D065	8	5--19	Female	10
F5ACFAF19C9D	11	5--19	Female	6
4B6423309561	12	5--19	Female	6
4BE7C21E30FB	12	5--19	Female	6
80564D3A46CB	10	5--19	Female	10
41EC80CA8260	107	9--150	Female	0.0833333
89E524ACBE90	12	5--19	Male	3
2659823028B1	12	5--19	Female	7
B17D6888D11E	10	6--26	Female	15
9F2328413940	9	5--19	Male	1
82974A6243A2	19	5--19	Male	5
8AFF71AD636D	11	5--19	Male	3
96B737A1DB85	11	5--19	Female	11
534D3382FE70	13	5--19	Female	9
6CEA93E66163	15	5--19	Male	12
DE6419728D44	15	5--19	Female	11
75B0C83FE961	9	5--19	Male	2
AEA6602B202E	11	5--19	Male	3
9EBFFE74942F	18	5--19	Female	2
53643E82381C	13	6--31	Male	0.833333
9EE88C246A51	9	5--19	Male	5
75B765F2F36E	10	6--31	Male	0.75
7922D6EE16A4	13	6--31	Male	0.5
3780E242E421	8	5--19	Female	1
92853EA89E3E	13	5--19	Female	10
11CAA8609F88	16	6--31	Male	0.833333
3AF54FCDB4FA	16	5--19	Female	11
057799CF2C28	17	8--40	Male	16
443122D59C48	13	5--19	Female	12
C84639839B29	19	6--26	Female	13
3B09D7226365	12	6--26	Female	15
7D857893E294	86	9--150	Male	0.0833333
BF424455CCC5	11	5--19	Female	6
7DFC6BC4F283	9	5--19	Male	6
C28B2486CA67	12	5--19	Female	11
2EF266B359F5	13	5--19	Male	9
9C38E4B41612	12	5--19	Female	9
55D41BBA0E45	14	5--19	Male	9
F43832886C29	11	5--19	Female	4
CD18A63832B6	24	8--40	Male	13
850859DE16D4	11	5--19	Female	10
2F7E6EA8FD86	11	5--19	Female	10
20D49FE4FAA9	9	5--19	Male	7
C0790386D979	8	5--19	Male	7
DE3A0CF35F98	10	8--40	Male	13
6B6E8D2A20ED	8	8--40	Male	13
8E3C681DAEE6	12	5--19	Male	1
546DF23757DA	29	9--150	Male	0.166667
92549FD8E90E	11	5--19	Male	4
F3AFDC815EA2	10	5--19	Female	10
2557CAFE5BBF	12	5--19	Male	3
A63959DCD089	14	5--19	Male	8
A3D4506D4AF3	11	5--19	Male	5
6043C2405C38	12	5--19	Male	8
F1B029DD8ACF	13	5--19	Male	2
ECF3E1476B4E	13	5--19	Female	10
F054F8D5E53E	13	5--19	Female	9
E7D6EA1C0540	13	5--19	Female	12
E88D60F65653	12	5--19	Male	7
713F0D37D709	13	5--19	Female	3
2461FACBECC8	14	5--19	Female	8
2220E4C4F755	14	8--40	Male	16
8C7EE003A79D	11	5--19	Male	2
FEF2A9BAFCAD	10	5--19	Male	4
D9EAE40505C1	13	5--19	Male	4
7CEB8AC38E5B	10	6--31	Female	0.916667
14DD318DA3EC	14	5--19	Female	8
8611FD178423	12	5--19	Male	5
B0B6850D7008	13	5--19	Male	4
64F79763993C	15	5--19	Female	4
DE0C05592A39	11	5--19	Female	4
392B70AC3BED	12	5--19	Male	9
410505797CBD	10	5--19	Female	2
C1CEB9E3C390	14	5--19	Female	11
B54DBD72131C	42	9--150	Male	0.0833333
9A32871016A8	12	5--19	Female	10
CB8ECFA05E78	12	5--19	Female	6
54504E8FA7CA	10	5--19	Male	3
B8A3CE211BEB	17	5--19	Male	1
D293FCC108D5	19	5--19	Female	3
860FBFFF3118	12	8--40	Male	14
3C231B3BB05A	11	6--31	Male	0.75
02296FC39DD0	14	8--40	Male	13
20AA60BC8B88	12	5--19	Male	3
F2F08DCD69F1	13	5--19	Male	2
B1BA249B6FF5	13	8--40	Male	14
AEDD66BBA5FD	12	5--19	Female	6
F02E3354F0F7	9	5--19	Male	2
911D93937021	16	5--19	Male	11
A758503FE724	13	5--19	Female	6
22029654CBD7	8	5--19	Male	4
4A1EABE80228	12	5--19	Male	5
8BE8ED0B0E63	15	5--19	Female	1
08B2BCBCADD0	8	5--19	Female	3
AD4E4709CEA1	13	5--19	Female	7
53ACD6547A74	9	5--19	Female	1
EEB90D2FE44D	11	5--19	Male	6
87BD6A7638DC	13	5--19	Female	9
82DFA50512AE	13	6--31	Female	0.5
57DA499F3CAE	12	5--19	Male	3
22CF7EC21DAC	10	5--19	Female	12
1EC80337AF09	10	5--19	Male	5
8B6E7DBACABC	22	9--150	Female	0.25
7B2DB459EDC8	16	8--40	Male	13
755D21756C9A	12	6--26	Female	16
0BF479481D3F	12	5--19	Female	11
CC08226EC7C2	9	5--19	Male	3
4692F4B12C25	10	5--19	Male	6
78287350D037	20	6--26	Female	15
64A954140D7D	12	5--19	Male	4
578A4BA30792	9	8--40	Male	13
FE2EA6243EFA	12	5--19	Male	9
F99C5B6A6633	10	5--19	Female	6
0D3A096E63FB	12	5--19	Male	5
F71B45F887B6	13	5--19	Male	5
BEB621021D68	13	5--19	Female	1
258E6CCBAD25	13	5--19	Male	7
2BA8A0F7D0A3	11	5--19	Female	6
FDA7357B8684	13	5--19	Female	12
142421491662	16	5--19	Male	1
2BA26A9F10C9	30	8--40	Male	15
84CD3E3817A5	13	5--19	Female	3
7893AC7483DA	11	5--19	Male	2
5B1C136CA717	12	5--19	Male	1
162D822BDF5C	20	8--40	Male	14
5104777380F6	23	6--26	Female	13
599FA57B0BA9	6	5--19	Female	3
302D148AB2A7	11	5--19	Female	5
16A3078634B4	9	5--19	Female	7
3D001ED3C3FC	13	5--19	Female	7
B8611EBF5914	12	6--31	Female	0.666667
9C86A8758C35	10	5--19	Male	2
D45BB646F7D6	31	8--40	Male	14
1B2BA064C70E	12	5--19	Male	12
B85BB0D45CCD	11	5--19	Female	1
88A708136275	10	6--26	Female	13
534494550951	10	5--19	Male	3
3B0002D3D761	15	5--19	Male	9
FAD777B4E81B	7	5--19	Male	3
D14A50388A8C	12	5--19	Female	3
CDE504D9EC18	9	5--19	Male	3
A66D950FCA4E	13	5--19	Female	9
04456FC57510	13	5--19	Male	11
892BFC989D57	16	5--19	Female	12
F81B32D65978	12	5--19	Male	5
BA40A560ADB3	16	5--19	Male	12
B573213E4592	12	5--19	Male	3
91F2E86BC4B1	14	5--19	Female	3
EFB9DB2C98A1	11	5--19	Female	4
F792CFA92498	13	6--31	Male	0.5
BB43BC6BC2F3	11	6--31	Male	0.583333
5EBBE477B7F1	12	5--19	Male	7
84EA7AD065CE	18	5--19	Male	11
1EF7193CB957	14	5--19	Male	7
386E8A240D36	15	5--19	Male	7
18A3AFE01680	14	5--19	Male	7
58A2232FAE26	11	5--19	Male	5
0E956489F03A	19	5--19	Male	10
366B8BCECB10	12	5--19	Male	2
AC33039EA5A6	12	5--19	Female	2
21AE35593169	14	5--19	Female	2
3E35E6DDACA8	19	5--19	Male	7
E5DB417C2F5C	16	5--19	Male	8
70BDD1467CAC	13	5--19	Male	6
56C1967A4B71	46	9--150	Female	0.25
60288556A402	27	9--150	Female	0.333333
9521824729AF	15	5--19	Male	10
AF2CE2B1E409	13	5--19	Female	3
07116AC4D654	12	8--40	Male	13
CE64CAB49709	15	5--19	Female	6
23183814CF58	17	5--19	Female	6
BD80E8BB6DC5	10	5--19	Female	6
53BC70F15B84	11	5--19	Female	7
8EB6822DE298	14	6--31	Male	0.666667
ECA72D51E9AB	15	5--19	Male	1
2402E8FB02A8	11	5--19	Female	2
CE393C366458	12	5--19	Male	3
0D776743D0C2	9	5--19	Female	2
FC58EC028819	11	5--19	Male	4
97B686B5F8BA	12	5--19	Female	3
050DB3AD905A	15	5--19	Female	2
17B43799C8EF	13	5--19	Female	3
F56A395053CE	33	8--40	Male	14
C2D919ADDC39	13	5--19	Female	11
741502CD4B01	13	5--19	Male	4
F0000DDA9E84	10	5--19	Male	6
EF08FF667EAC	30	9--150	Male	0.416667
5D0CBC2953EE	11	5--19	Female	2
9DFF0FE49E9B	8	5--19	Female	7
37C803D24C3D	10	5--19	Male	4
981F99F2FB72	15	5--19	Female	5
B9A1B8312154	11	5--19	Male	6
004929C29B2E	7	5--19	Female	3
28A8EE909DF4	9	5--19	Female	7
7A72C8222C83	16	5--19	Male	7
76540D8F1A48	9	5--19	Male	1
17B6B06A9128	9	5--19	Female	4
2BD05828AC11	12	5--19	Female	8
7A3CDB513562	16	9--150	Male	0.333333
5664A1D774B2	6	5--19	Female	9
193C5A3C01D8	11	5--19	Male	4
0523AEF52C6B	10	5--19	Female	9
8B1CDAE6502B	14	5--19	Female	3
0EA001667562	7	5--19	Female	5
CF29D514544B	10	5--19	Male	3
E80EAEC3A201	114	9--150	Female	0.25
404C9C1139B6	9	5--19	Female	2
9B575725182B	16	6--31	Female	0.833333
4F509F3210BC	11	5--19	Female	2
EEA10AFC6149	13	5--19	Female	12
2BEE51702333	14	5--19	Male	7
4E48056EE948	17	5--19	Male	9
A52B092BD112	7	5--19	Female	1
37B4EC1AA285	19	5--19	Male	9
97BB3A1A2E9B	12	5--19	Male	8
14C516AA6305	12	5--19	Male	6
638820C77A59	18	5--19	Male	11
C1FC21176519	11	5--19	Male	1
0F06C8D1A4BB	13	5--19	Male	3
7596072CE823	11	5--19	Male	4
0028C8F7C418	11	5--19	Male	3
3BB03F50B164	16	5--19	Male	7
DC209333B827	14	5--19	Male	2
3388CE104D56	19	5--19	Female	7
97D4FE67BA3F	18	5--19	Female	4
1F6BF1A746EB	13	6--26	Female	13
8BFC0E1720EE	10	5--19	Female	3
2614CF631046	23	8--40	Male	13
CC4485F70E36	14	5--19	Male	7
402B389B4C70	12	5--19	Male	4
4A943D364392	13	5--19	Male	7
824464E885FC	9	5--19	Male	9
4EF66060FA67	16	5--19	Female	12
9110DC09806F	11	5--19	Male	2
B636A104EF55	15	5--19	Male	1
A88ED1EF7A09	15	5--19	Male	4
135F5B7FD7B1	10	5--19	Female	1
575FD91B47F2	14	5--19	Female	9
3740D2A53D89	14	5--19	Male	1
18B2AA74B8B6	10	5--19	Male	3
B08B773153CE	11	6--26	Female	13
5701AD97A76F	16	5--19	Female	11
54924C1A90CB	13	5--19	Female	8
1CB254B83B2C	16	5--19	Male	5
36FEEA07FFB5	19	5--19	Male	8
30296AFD102C	11	5--19	Male	5
D660FE4128D0	14	5--19	Female	5
E19F415CDA15	11	5--19	Female	10
31149324005E	16	5--19	Male	10
817C39F4176F	13	5--19	Male	7
F48FFAB71EAE	10	5--19	Male	3
879436A37B62	12	5--19	Female	11
EECE3D5152DD	12	5--19	Male	2
3210FF199B96	11	5--19	Male	11
69C6A3B7C92C	11	5--19	Female	8
2978B7190F1C	11	5--19	Male	8
FED4409E2D63	15	5--19	Female	9
22CB911CAC18	11	5--19	Female	4
47CDBFD4F5F6	15	5--19	Female	11
417A7998A634	16	5--19	Male	11
[truncated: 41,411 more rows]

## Sheet: Sheet4
De-identified ID	Serum Copper (μmol/L)	Reference Range
C05658F79D76	11.79	7.12--21.29
D208908B1599	16.15	9.37--33.80
45E2E58CB35F	18.77	7.12--21.29
B270BBB551D8	21.62	8.53--24.70
F936B5E4E12C	19.44	8.53--24.70
75BEC3B91421	12.17	9.37--33.80
F92D1B65134F	13.62	8.53--24.70
FE5BD39C09D4	17.44	8.53--24.70
398DB4CEE1A5	20.61	9.37--33.80
7D1E442FE2BD	24.04	8.53--24.70
744EB103CF26	14.7	9.13--31.80
FB964D8467FC	14.43	9.13--31.80
DD01B5668D71	15.91	8.53--24.70
D71C76B0A76C	11.18	8.53--24.70
F439D1DECCE8	14.97	8.53--24.70
2DE54B22AFB1	19.57	9.37--33.80
D0DBE9ED46EC	15.28	7.12--21.29
EF947EDE3DE0	16.2	8.53--24.70
C7D776EB86CE	18.01	7.12--21.29
4ABF033E4C60	12.2	7.12--21.29
B49C8858A35B	20.38	8.53--24.70
A0CEB80D1CAD	12.13	9.61--28.80
B3C0EC115371	20.09	8.53--24.70
8CF03833C1FB	17.6	9.37--33.80
565DD6E44923	14.92	8.53--24.70
598B79D1287D	24.34	9.61--28.80
FEB77DE66D2D	23.56	8.53--24.70
EE636E009869	13.05	8.53--24.70
377648A08ED8	21.27	9.61--28.80
B3CA541E0D10	14.8	8.53--24.70
E4975DEDE7A4	17.34	8.53--24.70
4F3F015BFCF2	22.36	9.13--31.80
D0681C146399	19.9	7.12--21.29
AEE59F6FCD10	15.96	9.13--31.80
911C926FCBED	17.89	7.12--21.29
74654BE5969E	15.04	7.12--21.29
E1DCE722D907	20.34	7.12--21.29
8DF6FF6238E4	14.21	8.53--24.70
E94488242E9C	18.54	8.53--24.70
3DE2F0BA219B	9.99	8.53--24.70
EE8BF671120D	9.09	8.53--24.70
770A23950FE0	18.82	9.61--28.80
C358D3D2FD42	20.61	8.53--24.70
2B941AFEA92B	22.49	8.53--24.70
7C07796C1685	24.4	8.53--24.70
FA67B8E72C27	16.48	8.53--24.70
B32F7D3075C0	18.66	8.53--24.70
613389131787	20.88	8.53--24.70
1CED2AFA034C	10.73	8.53--24.70
BA5424D55D25	21.61	8.53--24.70
974F2E103C82	15.98	8.53--24.70
259DBB330EED	15.64	7.12--21.29
7D90A9CA7590	12.08	8.53--24.70
E9AF6E7FB393	17.97	8.53--24.70
6E1303CBEF56	21.22	8.53--24.70
1A296BBC51DF	19.13	8.53--24.70
6A688AC85783	11.19	7.12--21.29
DE8308B5C0A4	24.42	8.53--24.70
1A1E0AF61A2E	17.62	7.12--21.29
F545505897E7	15.33	8.53--24.70
312AA1D2CAD7	11.32	8.53--24.70
05FC17ED9255	14.73	8.53--24.70
2EC0321FFA3F	14.07	8.53--24.70
F42FC8219F8D	16.3	8.53--24.70
C9C4C1F63768	16.49	8.53--24.70
165BD287E0B4	16.68	8.53--24.70
84C3DE934AF3	21.77	8.53--24.70
790A14DF6F4C	16.18	8.53--24.70
561478D5D308	16.64	8.53--24.70
E84E58B9B2FE	16.27	8.53--24.70
998682CE4597	15.01	8.53--24.70
31E4039997D7	10.26	8.53--24.70
6BF715279587	16.87	8.53--24.70
AB93F3E59053	20.66	9.13--31.80
6F7C59EE8F1C	14.06	8.53--24.70
BE680CDCF22E	27.87	9.61--28.80
5935D50C53CD	11.6	7.12--21.29
4B858CEF351C	13.77	8.53--24.70
5181E32E6A42	20.54	9.13--31.80
8EBC16731653	10.65	8.53--24.70
D85FC453B7E0	23.22	8.53--24.70
76CB28D3BD8A	19.8	8.53--24.70
DF151640BA52	14.37	8.51--25.63
8B14A0164888	16.58	7.12--21.29
2AD331BD2889	14.38	8.53--24.70
E0444A46662A	12.91	7.12--21.29
5AE78A5CDB32	19.85	9.13--31.80
D4ACEB3A2B8C	10.67	9.13--31.80
E297E7E31042	12.65	8.51--25.63
8EAF2D1604CA	14.82	8.53--24.70
4B015FFFF911	18.72	8.53--24.70
DBA3AD3BCED5	10.47	8.53--24.70
2BA51A3C888A	16.43	8.53--24.70
38C8D4B9D4A1	9.16	7.12--21.29
3C24AFD5CEF6	14.31	7.12--21.29
8EB5BF43FCA5	19.02	8.53--24.70
FF0D16C31F4C	16.14	8.53--24.70
9C637839BBB6	17.67	8.53--24.70
1437A48D02FA	18.09	7.12--21.29
1B348FF5CD51	19.89	8.53--24.70
E4C4DABAC29D	11.65	8.53--24.70
41AF4536CE13	16.39	8.53--24.70
14F22E15B9DB	22.78	8.53--24.70
16457BBE2FAF	18.08	8.53--24.70
A375D02B063B	8.89	8.53--24.70
93FFF9462F59	13.36	8.53--24.70
58AC99A6C64A	15.36	8.53--24.70
3434858EECB2	8.16	7.12--21.29
8765832DAFCE	15.83	8.53--24.70
7D80478BC786	18.94	7.12--21.29
C2BCFB6E35CB	22.67	8.53--24.70
717561C961DC	15.77	7.12--21.29
9FAF887C0CE0	12.71	8.53--24.70
C78CB54C5F46	17.92	7.12--21.29
54A1810D5091	8.93	8.53--24.70
4218D8811578	20.03	8.53--24.70
E2C7EECC4AF4	16.74	9.13--31.80
CFFA30307445	15.81	8.53--24.70
0CA0B3353B45	14.66	7.12--21.29
999F2180A823	9.55	8.53--24.70
94CD8AAA9456	9.26	8.53--24.70
147DF84851BE	18.6	8.53--24.70
F4D8EFB06E78	15.67	7.12--21.29
20E6A3F3C19E	19.14	7.12--21.29
A36B9F32015D	16.75	8.53--24.70
A3AB47BB534D	18.72	8.53--24.70
5DBDC65DAA37	11.02	9.13--31.80
D703E680911C	20.17	8.53--24.70
B448AF0B4E82	10.42	9.13--31.80
3C4847980D38	15.23	9.37--33.80
0CE0A989E6DB	22.35	8.53--24.70
8B95DCCAF53E	21.06	9.13--31.80
054E64D3F896	14.45	8.53--24.70
C11404950FDF	14.4	8.53--24.70
3743C69E3DFE	15.99	8.53--24.70
740DECB64EC1	20.08	8.53--24.70
0B50D5D39B2D	18.18	8.53--24.70
BDDDEAB21CB3	16.22	8.53--24.70
B772CBE96AB0	23.47	9.13--31.80
F5F4F27B4EE4	20.52	8.53--24.70
5F3705D6AE99	9.67	9.13--31.80
13CE59CF7319	22.31	8.53--24.70
057C23092B22	9.98	8.53--24.70
DC72187A446F	14.47	7.12--21.29
467DC4959755	15.34	9.13--31.80
F705FB7CADF8	15.38	7.12--21.29
B30AD7F7A528	19.32	7.12--21.29
5B47D1C70513	11.47	8.53--24.70
C83632344BEA	17.65	8.53--24.70
BE4868D13768	15.85	8.53--24.70
3F204D1A03BD	11.41	7.12--21.29
C327292238E2	17.21	8.53--24.70
5E41D3DB5472	13.82	8.53--24.70
ED81BB0DDD43	14.84	8.53--24.70
6A1D0EC3F4A5	22.3	9.61--28.80
C5D592389F42	15.29	8.53--24.70
96CAED2B071A	18.8	8.53--24.70
CFCB9A39AA2B	16.95	8.53--24.70
1BEEE7AAB29B	17.65	8.53--24.70
F68C6EF5EA65	21.44	8.53--24.70
A21A16609ABA	15.95	9.13--31.80
FEBFF3468F4C	17.7	7.12--21.29
F878D99946D5	15.72	8.53--24.70
0F460B41E911	19.63	7.12--21.29
80D90E2E2840	20.99	7.12--21.29
0BAAF712D1FB	16.56	8.53--24.70
C8A26A03430C	17.13	7.12--21.29
D95322E356FF	19.94	8.53--24.70
07140B3BA2F1	13.97	7.12--21.29
62AFD7C8A994	14.22	8.53--24.70
78E36C5E9532	16.57	7.12--21.29
46823DC0D7E0	11.19	8.53--24.70
0031B25A1CD6	11.62	7.12--21.29
8FC597EF173B	22.85	8.53--24.70
FE47EDCE8E4D	17.66	8.53--24.70
88C089BECD6E	17.87	8.53--24.70
AC1F04E64BDE	9.11	7.12--21.29
3F13FF519006	16.01	8.53--24.70
4A6206A54513	13.51	8.53--24.70
E4726009515E	16.17	7.12--21.29
AC72284BA39E	14.51	7.12--21.29
0B36ACC9B97F	17.84	7.12--21.29
429CA1871CE8	12.9	8.53--24.70
99EBBB5A0A90	19.03	8.53--24.70
876BE931E63A	15.96	8.53--24.70
F575C61B7531	19.68	9.37--33.80
0E98ACA800B2	18	8.53--24.70
F44677D2DC0D	17.58	7.12--21.29
9EE63C216AE5	11.87	8.53--24.70
E8107483AE5A	16.32	8.53--24.70
A35B85F266AE	17.03	8.53--24.70
7063F802BF50	10.08	7.12--21.29
A872FB5D72B0	15.2	8.53--24.70
DB299BBA6775	13.85	8.53--24.70
A2FC2BC16268	18.41	7.12--21.29
197E3DCCF8D4	15.57	8.53--24.70
D100E421F31C	15.69	8.53--24.70
3BAFD3AD52B3	27.56	9.37--33.80
81FA590E890A	14.53	8.53--24.70
A807389D0DEA	11.12	7.12--21.29
CDE36A18B1EF	13.28	9.61--28.80
FAD5E1D77213	16.16	7.12--21.29
BD5702B42511	16.91	7.12--21.29
5628F3178CEF	8.85	8.53--24.70
D01DCE58B3BE	17.05	8.53--24.70
6E0038DAAB1B	10.38	8.53--24.70
F2311D932EE5	20.39	9.13--31.80
FFB76248C024	18.31	8.53--24.70
FB8EC6EAE0D3	14.33	8.53--24.70
E9AA18AFD04B	13.15	9.13--31.80
D7813B1DE05A	15.54	8.53--24.70
DFDD3CE2A89D	18.54	8.53--24.70
2ABFAA806553	23.05	8.53--24.70
6655CADA2CE0	16.77	9.37--33.80
E11A2460614C	17.67	7.12--21.29
F3F4A4A8D7C5	16.04	8.53--24.70
40B918DF20FC	11.21	9.37--33.80
AFFAD31BCA6F	19.57	8.53--24.70
69C06772B6CC	20.33	8.53--24.70
127E14A672EE	17.76	8.53--24.70
EB350CF99BB7	15.05	7.12--21.29
FFFD8DF057EF	21	8.53--24.70
EEBE681323A5	16.07	7.12--21.29
CBEFA9BDEADC	13.46	8.53--24.70
B207184E7D00	13.89	8.53--24.70
FE32FB063A09	17.94	8.53--24.70
BA1410890D57	14.86	7.12--21.29
1FD1D8883F66	16.31	8.53--24.70
E1A17D2DAC55	23.93	9.37--33.80
61E84A4216C8	12.01	7.12--21.29
F1FEC2BAC022	16.88	8.51--25.63
CFDBD0385A26	16.73	7.12--21.29
37749A45D690	19.01	8.53--24.70
37749A45D690	19	8.53--24.70
924FEAEFB3AB	11.8	7.12--21.29
E3A031C2FBDB	18.48	8.53--24.70
A79AC860E725	11.89	8.53--24.70
DF86AA7215F1	15.05	8.53--24.70
FFAB340B8A15	20.45	8.51--25.63
7FCF1011957D	22.86	9.13--31.80
6DD686B7941D	10.96	8.53--24.70
C9BC12029719	21.21	7.12--21.29
C4871A229003	22.17	8.53--24.70
841A9FB6A558	11.76	7.12--21.29
4D40CE6F3B2A	10.44	9.13--31.80
B36D693026CB	22.05	8.53--24.70
F230D5577356	17.66	8.53--24.70
65A4393E92A9	15.4	8.53--24.70
22E0215CE9D7	16.14	8.53--24.70
D7F91FFC9513	19.91	8.53--24.70
8601B2657055	10.71	9.13--31.80
7216890F3D1A	12.05	7.12--21.29
A3A906E2ADAA	11.58	8.53--24.70
7AEA04313477	17.07	8.53--24.70
F18F30067D92	14.8	9.61--28.80
341B82D18C43	18.51	8.53--24.70
F262A48D8BB1	15.73	8.51--25.63
01B2FAA36FCD	17.26	8.53--24.70
F053215536AE	18.42	8.53--24.70
A47A1DC1E5C6	11.59	9.13--31.80
7F4679BC06F4	20.63	8.53--24.70
752CEF49058E	21.19	8.53--24.70
6E712CFF9D53	15.95	8.53--24.70
9680AA278D86	21.2	9.13--31.80
410A56EF029C	21.23	9.13--31.80
67E8CA3B5E5E	23.71	8.53--24.70
17D39BBAEA15	9.47	8.53--24.70
AB75CC7310C5	21.35	8.53--24.70
89F0852CD608	15.51	7.12--21.29
F16A01701584	17.83	8.53--24.70
ABDA0D84D0D2	16.53	9.13--31.80
FDA728D1FE77	19	8.53--24.70
366F4D8F3375	8.64	8.53--24.70
5333F607CE33	16.23	7.12--21.29
6E3A65217FFF	23.66	8.53--24.70
6D3D68BD5C4F	13.91	8.53--24.70
BCDD95CAC139	15.78	8.53--24.70
C57E21BACDE8	10.48	9.37--33.80
D4086E171F55	8.6	8.53--24.70
06A13EFC4210	19.66	7.12--21.29
EA491F5037EE	10.34	8.53--24.70
1ED70E61DDCC	14.61	8.53--24.70
4D352E7F7ED9	13.1	8.53--24.70
A68407F964CE	8.56	8.53--24.70
82D964047F83	19.13	8.53--24.70
90B0574B0F68	13.06	8.53--24.70
76CE276619BB	15.52	7.12--21.29
241FB88D61CB	14.06	8.53--24.70
A37CFD60AE40	9.89	9.13--31.80
DBB9BA02D35C	9.72	8.53--24.70
10487F06C3F8	10.26	8.53--24.70
EB239E70288A	16.95	8.53--24.70
6252EFAB36FE	16.77	8.53--24.70
2BBE0983E42E	10.98	7.12--21.29
13163F694BAB	10.76	8.53--24.70
BFC4BE0A2EB7	14.39	8.53--24.70
76C9AACA9E8E	15.52	8.53--24.70
C96FDF4FF8A8	16.34	9.13--31.80
C1151CC6C33A	10.4	8.53--24.70
2F90A4AF4815	16.29	8.53--24.70
5278BB8209E3	13.29	8.53--24.70
EB9C8F6432EC	20.12	9.61--28.80
7CFAA84A755E	9.66	7.12--21.29
5F2BAAC32613	15.69	8.53--24.70
3AA7F882E4EA	15.33	8.51--25.63
6B6C0CBAF18D	17.74	7.12--21.29
DADB9B9B6331	13.32	8.53--24.70
F361F1C446BC	17.88	8.53--24.70
5486F7126CF2	17.03	7.12--21.29
C380DAA559A7	17.87	8.53--24.70
0E49349959FE	17.62	8.53--24.70
8F83E58004FD	21.82	8.51--25.63
03440B236F36	15.3	8.53--24.70
7233C3F32926	21.7	8.53--24.70
0FCFBC8A2FA4	18.17	8.53--24.70
3305B33C4D8F	22.46	8.53--24.70
2B9982934C9D	16.15	8.53--24.70
0F7340A8B967	9.07	7.12--21.29
99353202A5D6	15.65	8.53--24.70
64EC9F318F72	16.64	8.53--24.70
0681360D9170	15.13	7.12--21.29
03ED42E14756	12.16	7.12--21.29
135A2D9B1BEA	15.5	8.53--24.70
DB08D25BDEE4	25.28	9.13--31.80
948D59BF9C29	19.76	8.53--24.70
F7ED5A090554	22.64	9.13--31.80
D7F75DB3D916	16.26	8.53--24.70
A0852731BA77	16.89	9.61--28.80
65287A8FB009	20.8	9.13--31.80
3D89BB6EFB1B	22.02	9.13--31.80
EB7080138C20	11.03	8.53--24.70
2BC90D88FA36	12.37	7.12--21.29
34E641F8F597	21.25	9.13--31.80
C30A37267107	18.81	8.53--24.70
C651FE1AA785	13.23	8.53--24.70
A49EC911C319	22.72	9.61--28.80
D14BF4BC3060	15.12	8.53--24.70
2E517C9F8815	19.38	7.12--21.29
9F8A5E6C1307	17.97	8.53--24.70
85D4306CE183	18.08	9.13--31.80
2F3829442589	17.53	8.53--24.70
D10A79B1EDA2	24.8	9.61--28.80
68204C0B6888	23.37	8.53--24.70
4AA2FB66F631	16.02	8.53--24.70
C4CEAA176453	19.41	9.13--31.80
227CDE6096A2	20.97	8.53--24.70
16CDB08DFE3E	9.89	9.13--31.80
C0DFE4CDD7A4	18.46	9.13--31.80
B307AC0D16B5	18.2	8.51--25.63
415E1ACD64F7	17.21	9.61--28.80
AFD1640AD689	22.47	9.13--31.80
8F8DDE255AF7	11.38	9.61--28.80
06C3A8219824	18.47	9.61--28.80
CADEE75D2CAC	12.92	8.53--24.70
A1A75FBB530E	20.56	9.37--33.80
9BED8D231BD2	16.11	8.53--24.70
DB0F3A9BFD0D	13.32	8.53--24.70
7AF713DF62E5	11.1	9.61--28.80
F7A2876A0E87	23.9	8.51--25.63
CF92E7C239A3	9.94	9.13--31.80
FF8B11D2F3E9	14.4	8.53--24.70
A0D02D8114B8	20.98	8.51--25.63
702BA1A44EDE	16.58	8.53--24.70
644619A718F1	10	7.12--21.29
3EB17F70A957	14.17	7.12--21.29
9253EAF56E27	9.43	8.53--24.70
C85335E31B79	10.9	9.13--31.80
B29E35952074	10.12	8.51--25.63
6CF7470FD633	20.87	9.13--31.80
6EE666F300D9	22.49	8.51--25.63

## Sheet: Sheet5
De-identified ID	Serum Copper (μmol/L)	Reference Range
7DC045D1778D	15.49	8.53--24.70
21389CF2425F	16.86	9.13--31.80
C5C19AF053C9	12.39	8.53--24.70
5D422002D99A	17.17	9.13--31.80
BE62BB5D3452	19.66	8.53--24.70
C439AE8786F6	20.7	9.13--31.80
D32E977F7007	19.14	9.37--33.80
16DC0AA3D800	17.99	9.13--31.80
BDAE045F91BB	15.76	8.53--24.70
9C8D6EBB821C	14.74	9.13--31.80
4B308A6A732E	13.42	9.37--33.80
2436132EF87F	17.78	8.51--25.63
757EAFD64A3A	15.58	9.13--31.80
EBA051891578	18.32	9.13--31.80
CD54F5304A67	16.27	9.37--33.80
836FC92F826E	16.53	9.13--31.80
E08A8E060300	18.26	9.13--31.80
5C7D414BA74C	16.63	7.12--21.29
FD20DC0C2DDE	22.22	9.13--31.80
039363646878	11.06	9.13--31.80
2D95A882BDC7	10.35	9.37--33.80
A52B905B4A42	20.32	9.61--28.80
79BFD4339DDB	14.56	9.13--31.80
408E0325703F	26.77	9.61--28.80
E60F6991F600	11.67	8.53--24.70
2FB3FD5F5851	19.18	9.13--31.80
56161FFAA712	12.51	9.13--31.80
1061003A48C7	14.17	8.53--24.70
D2BFE12650DC	16.49	9.13--31.80
7F049FFCB97E	17.48	8.53--24.70
4F6C93454B11	16.86	9.13--31.80
6FC8A0B97F6F	13.94	8.51--25.63
34959D01C2B3	13.34	8.53--24.70
657F71A1D55B	16.7	9.13--31.80
C43C0C679E8D	15.11	9.37--33.80
3FD4669FD9AD	7.63	7.12--21.29
55B8AF6A8B7C	12	8.53--24.70
01463AFDFA4A	16.92	7.12--21.29
797A10D68381	17.49	7.12--21.29
5A3F02F1B016	19.92	8.53--24.70
A5827D1E298F	15.79	9.13--31.80
F44A019A22C6	20.83	9.13--31.80
93A99E7B0E76	13.35	9.37--33.80
07B1DE406967	16.68	8.53--24.70
3DB75646CDC6	13.18	8.53--24.70
B6A2219692A4	17.71	9.13--31.80
5F168DE04B81	21.31	9.13--31.80
1A749A07CE90	19.48	8.53--24.70
648C4367F420	20.64	9.13--31.80
292BA61508C3	10.92	9.13--31.80
504C32E7D30D	20.47	8.53--24.70
9306E9E2E1B7	9.7	7.12--21.29
F8169270439C	10.06	8.53--24.70
7DC0ED8EF491	22.62	9.61--28.80
76B6F25BEF10	19.12	9.61--28.80
CC1C1EFD1C2D	14.56	8.53--24.70
7A5A8794346C	18.85	8.53--24.70
1096F06518D4	16.72	8.53--24.70
3AB3CAD406F0	10.38	9.13--31.80
36FB25342612	10.49	9.37--33.80
378CEC739336	12.96	8.53--24.70
90EDE38F4648	20.01	8.51--25.63
2C876E23C01C	12.14	9.13--31.80
91E1A2077E78	16.83	9.13--31.80
1970403D618F	14.12	8.53--24.70
185185230CC4	21.26	8.53--24.70
16410BFF050E	10.84	7.12--21.29
A1E054845483	10.06	9.13--31.80
12D279FB8377	11.63	9.37--33.80
0FC4B9D0DDFA	17.78	9.13--31.80
6B69B9776695	18.99	9.13--31.80
36897567C944	15.24	9.37--33.80
F7FC9F74F7E6	17.95	9.37--33.80
70D262E5D552	18.08	9.61--28.80
8422501F2F64	16.95	9.37--33.80
9152EC01FBE7	11.7	7.12--21.29
FAF7890B197A	9.46	7.12--21.29
3A1F6545D52A	9.74	8.53--24.70
A2C919725889	15.88	9.13--31.80
7A577B733EF8	19.37	8.53--24.70
B28738482EEF	15.9	9.13--31.80
0E6F2F43BE7B	12.74	8.53--24.70
681CCBF90DA3	21.62	9.37--33.80
278611EECD36	16.02	9.13--31.80
97BD3B6C0634	25.76	9.13--31.80
980828FCAB5E	16.04	8.51--25.63
9C27433182D9	14.68	9.37--33.80
8DB77F0774B7	12.19	9.13--31.80
2DD376AAD293	24.97	8.51--25.63
717342B0D4AB	20.88	9.13--31.80
2505BC982F5B	18.42	8.51--25.63
34C9AC81C339	12.77	9.13--31.80
058796874839	15.93	9.13--31.80
66F7CA13A866	15.02	8.53--24.70
00A9AB9439F4	20.67	9.13--31.80
B4AC1EAE67EA	19.3	9.13--31.80
1E1A8CA32AAB	17.2	9.13--31.80
B50699FEA914	15.82	8.53--24.70
5D02D7BB9F43	17.8	9.37--33.80
68D72C82922F	22.47	9.13--31.80
1AEA49104699	16.38	8.53--24.70
0E0122C8DC54	11.22	7.12--21.29
1A94494C2078	15.69	9.61--28.80
C815FFDEAE74	27.01	9.37--33.80
947AC1976A78	15.87	9.13--31.80
F5EE16C9D8ED	13.42	9.37--33.80
E4CF5C5D2E20	13.31	9.13--31.80
F967BBDCAE97	14.93	9.13--31.80
87D64FAE8A0D	16.81	9.13--31.80
84D1F8C20B5D	20.19	9.13--31.80
395D64D0D1B1	19.67	9.13--31.80
0E89124A411A	11.05	8.53--24.70
B72A661C27D7	9.35	9.13--31.80
CE3F815325DD	14.35	7.12--21.29
78FAEFCC743E	18.52	8.53--24.70
B82B7BAFF9E1	20.16	8.53--24.70
1BB59A660E1E	14.61	8.53--24.70
706A5A8A067C	15.12	8.53--24.70
DC6076A3032E	16.32	9.13--31.80
CD3217F14136	12.41	9.37--33.80
B421CAEFA183	18.27	9.61--28.80
165CECAEA096	14.69	7.12--21.29
8EA554B80B56	23.34	9.37--33.80
E687E6328032	19.37	7.12--21.29
E3EB30C8F804	19.03	9.13--31.80
F77BAA6766B5	20.36	9.37--33.80
646583F9F5E5	19.36	8.53--24.70
D47B31180841	11.08	9.13--31.80
8196B072DB2A	19.1	8.51--25.63
AAADDF5D6DB6	11.59	8.53--24.70
0CD981B4D73B	12.22	8.53--24.70
914504CC1277	10.58	8.53--24.70
50043D850BCE	17.49	9.13--31.80
AF92E192B585	18.84	9.13--31.80
BFA564034119	22.06	8.53--24.70
D9803E128424	17.42	9.13--31.80
64C73A626ED6	13.76	9.37--33.80
E1FA37A7C1FE	9.02	8.53--24.70
7F924A2E0873	17.1	9.61--28.80
E65CADA69156	13.46	8.53--24.70
DDC8EDF71B76	8.63	8.53--24.70
63B3F20BE072	14.81	8.53--24.70
B4E6D328B949	15.23	7.12--21.29
823AE97520A8	26.18	9.61--28.80
B1152E4AA4F1	23.01	9.13--31.80
516DCF91EEC8	14.56	8.53--24.70
35BE33BF6669	14.85	9.37--33.80
70322CF9961C	23.54	8.53--24.70
835C7BBEA023	16.83	8.53--24.70
1C2A082FC8FA	18.13	8.53--24.70
7372884D16C3	16.62	8.53--24.70
7C8E16DDC361	14.26	8.53--24.70
5EEBEC81B44F	18.1	9.37--33.80
175574BA61E3	16.43	9.13--31.80
AC3721421FB6	18.16	9.13--31.80
66C7F4D652BA	19.57	9.13--31.80
3FE4F2A1FC3E	16.13	8.53--24.70
3F2BADC18C57	10.53	7.12--21.29
AB81D24E0F40	12.67	8.53--24.70
0D3F7406CABD	14.78	9.61--28.80
E0FFCF484FD7	9.68	7.12--21.29
402385D1B824	18.43	8.53--24.70
FCFD0022D53B	17.77	9.37--33.80
DAA31C566CC2	13.36	9.13--31.80
1318DAEB4803	13.63	9.13--31.80
2A381BEB582D	21.74	9.13--31.80
FE3B8D78ADF5	20.29	9.13--31.80
6B9B62EF07B7	8.77	8.53--24.70
FAF4C0EC0A93	14.52	8.53--24.70
1B5F8AB9CB42	18.72	8.53--24.70
975D1B4BFE9B	12.44	7.12--21.29
0A4E1F91223F	15.08	7.12--21.29
27824EFF389D	15.03	8.53--24.70
88A81A6FA256	14.62	9.61--28.80
A7A79397D7E9	11.44	8.53--24.70
AD03BD1B02CB	12.39	8.51--25.63
D3D6E02CB5DF	13.91	9.13--31.80
1745CA7A992B	15.82	9.61--28.80
0B31D3F7A39F	15.79	8.53--24.70
5663289FE34F	18.21	7.12--21.29
710E444672AC	13.14	7.12--21.29
7800653280B3	7.77	7.12--21.29
41FC6A678A7D	19.02	7.12--21.29
C9AAF33D6A62	13.16	8.53--24.70
2659823028B1	16.34	8.53--24.70
75B0C83FE961	16.33	9.13--31.80
75B765F2F36E	23.01	8.51--25.63
891310D703EB	11.77	8.53--24.70
CD18A63832B6	16.82	7.12--21.29
850859DE16D4	19.52	8.53--24.70
DE3A0CF35F98	17.33	7.12--21.29
F3AFDC815EA2	19.7	8.53--24.70
A0D0719B168A	10.93	9.13--31.80
C251D87DA05C	19.62	9.37--33.80
410505797CBD	20.32	9.13--31.80
C1CEB9E3C390	11.84	8.53--24.70
9A32871016A8	21.92	8.53--24.70
5FBE35970E29	19.71	8.53--24.70
F02E3354F0F7	11.29	9.13--31.80
9F60E028B6BB	14.09	9.13--31.80
44ADBD6A1D6A	11.23	9.37--33.80
503C55A31ABF	26.91	9.37--33.80
57DA499F3CAE	21.33	9.13--31.80
6BC7B4AFA3B5	14.79	8.53--24.70
CC08226EC7C2	15.96	9.13--31.80
853472A4A8F5	9.9	9.37--33.80
8F7DEAA7AE66	10.14	9.37--33.80
1572B7FAADF7	20.47	9.37--33.80
A7666A1CF5A6	16.47	8.53--24.70
B2CC6F1B858F	11.41	8.53--24.70
750B0EF6D2BD	8.79	7.12--21.29
2A8C77309EB8	19.6	9.13--31.80
AF2CE2B1E409	23.61	9.13--31.80
F9806C312A89	15.72	9.13--31.80
2A2E5377AA50	19.19	9.13--31.80
97D4FE67BA3F	15.03	9.13--31.80
CC4485F70E36	20.37	8.53--24.70
9110DC09806F	17.49	9.13--31.80
3740D2A53D89	10.39	9.61--28.80
0F7052435D1F	17.69	7.12--21.29
3210FF199B96	11.59	8.53--24.70
E319D32BCB0D	12.66	8.53--24.70
B67955EAD301	13.51	7.12--21.29
A5145DE2AB7D	22.02	8.51--25.63
A163702129FE	23.37	8.53--24.70
60FFE80F52B7	14.13	8.53--24.70
F21BC679C1C2	16.12	8.53--24.70
931C65B03107	17.65	8.53--24.70
C4CB174DF62B	14.79	8.53--24.70
BE3B8673CDBB	16.22	9.13--31.80
74AD32014E8C	17.55	9.13--31.80
F7F64392532B	14.42	9.61--28.80
EF15C2889CD9	15.31	8.53--24.70
8480920E2CF8	12.09	8.53--24.70
AAA319069158	14.76	7.12--21.29
132A7EAD1E18	18.15	9.13--31.80
560ED6AC1208	16.51	8.53--24.70
B6E7E4CD4F21	9.37	8.53--24.70
81F85CBBF127	10.9	8.53--24.70
A35C0C7B73EA	12.03	8.53--24.70
AE4D6817ABCA	18.06	8.53--24.70
98A3CE88B2FE	16.09	8.53--24.70
142CB729C177	20.76	7.12--21.29
7F05F0915AEF	16.95	7.12--21.29
1EC5844B4A7F	14.32	7.12--21.29
65517E8A8603	17.18	8.53--24.70
23D5E2F699CC	17.26	9.13--31.80
A56A47F706B6	10.3	8.53--24.70
1B56DFF901F7	18.9	7.12--21.29
AEC53B456FF3	12.81	8.53--24.70
2E010401B47C	11.23	9.61--28.80
7925130DD2A2	12.38	8.53--24.70
10BAE4636924	10.59	7.12--21.29
7960BBF9578A	9.01	7.12--21.29
90001F71FC6F	12.78	7.12--21.29
31CCE1231887	21.09	9.37--33.80
5288E1182915	15.48	9.13--31.80
B3E457CC5886	24.42	8.51--25.63
2C3EF177482D	14.04	9.61--28.80
22C01F4170BA	15.7	8.51--25.63
C232D003D69E	10.96	7.12--21.29
82335C585850	19	9.37--33.80
6357AB858192	20.64	8.53--24.70
DE67E9F665B1	10.4	8.53--24.70
02169DFE2EDF	14.46	9.61--28.80
DFC2EC911E3C	13.6	8.53--24.70
A168BC19DF9A	12.41	8.53--24.70
32A97AAAF155	9.59	7.12--21.29
8D234F696ED4	17.47	8.53--24.70
4024D963104A	21.19	8.53--24.70
1F7E18D8D987	9.06	8.53--24.70
AC1A285C0E03	16.22	8.53--24.70
3C70108E90A8	12.03	7.12--21.29
EFE1DAE38790	10.68	9.37--33.80
67C04C41A7BF	10.67	7.12--21.29
A785CECA4AA9	18.28	7.12--21.29
E06E67B4A0AD	10.86	7.12--21.29
951AF4C65628	14.32	8.53--24.70
C6EF424E2AEC	16.72	8.53--24.70
8ACEF4FF2E84	19.32	8.53--24.70
BF87559F6A4E	14.02	9.37--33.80
D10D31FFFA69	20.54	8.53--24.70
B2F940E0358E	17.68	8.53--24.70
70F49C994BA4	16.53	8.51--25.63
DDC944D68269	8.54	8.53--24.70
CF1FD3873042	10.25	9.37--33.80
A26B63E11C2C	9.13	8.53--24.70
A2B6628719A5	16.45	8.53--24.70
191195833AFB	24.15	8.51--25.63
FDEE8205C126	14.61	9.37--33.80
A4C5B07E6AED	13.82	8.53--24.70
EC4F14BA0658	11.24	8.53--24.70
F24D41EB4F2D	21.33	8.53--24.70
80CA6818718E	24.6	8.51--25.63
F436BCA5549F	13.18	8.53--24.70
4C7EA00E97B9	21.94	8.53--24.70
A8EF6EF89608	16.71	9.37--33.80
6734AAECB5AC	23.11	9.13--31.80
8ECCD83E4AAB	16.63	8.53--24.70
82E1E64BFA27	16.37	7.12--21.29
CD3F21E11961	13.4	9.13--31.80
660467A89F1F	11.22	9.13--31.80
4FD5C44177C2	13.36	8.53--24.70
2E85DEAC1428	22.43	8.53--24.70
7C3AA24D0A09	22.25	8.51--25.63
B51F1DFC0ACA	20.56	9.13--31.80
D9EE89D4C334	10.88	9.37--33.80
11F7B5A48B92	8.58	8.53--24.70
C1CFF6B997AD	18.96	8.53--24.70
5507B5401376	14.18	9.37--33.80
5EE95870C244	15	8.53--24.70
B5DB40AF76B2	13.26	8.53--24.70
0EA3DBBC763E	19.84	8.53--24.70
959243200654	18.19	8.53--24.70
B5B3056AFFA0	20.49	8.53--24.70
62182D933C27	14.59	9.13--31.80
AC15340C3850	17.58	9.37--33.80
244BB2F7FAA6	13.7	8.53--24.70
78D2F9794B6C	20.71	7.12--21.29
49968C977041	16.39	8.51--25.63
4564A18BDBAA	8.83	8.53--24.70
AB3F2F563C55	13.91	7.12--21.29
8E9BB2107821	13.27	8.53--24.70
15DEAFE50E07	14.38	8.53--24.70
F636D2472709	9.61	8.51--25.63
3B593FF48E46	20.16	8.51--25.63
3A7610F49F89	15.26	8.53--24.70
85F002377A6D	18.78	9.37--33.80
59755F77484E	18.46	8.53--24.70
1E36B1D6959F	15.2	8.53--24.70
5F2D76ADFB23	11.89	8.53--24.70
73A56E39CB58	12.78	8.53--24.70
706C373A2283	16.59	8.53--24.70
D7193EC8B0AA	13.12	8.53--24.70
B1CA54460B78	11.09	8.53--24.70
83C611021F02	8.89	8.53--24.70
767829832B37	13.48	8.53--24.70
6C1ABCACA1E0	20.24	8.53--24.70
C3BE4167730F	15.77	8.53--24.70
6B4884C7EB2A	12.78	8.53--24.70
A8D53959BB33	17.52	7.12--21.29
C9BDB3ACB41D	12.03	8.53--24.70
1FE1982A433B	9.32	7.12--21.29
A1675EA95513	17.3	8.53--24.70
726B61827701	8.24	7.12--21.29
639BCC2073AD	18.79	9.13--31.80
6F4BB05A9A91	11.03	8.53--24.70
CC7963653408	18.89	9.13--31.80
202309D6068A	13.11	8.51--25.63
C0A0B6E26238	15.79	8.53--24.70
E5A1D82BFB82	17.77	8.53--24.70
33C431B49F8D	19.4	8.53--24.70
1FB14BB46A13	22.12	8.53--24.70
63712BD4DBAA	16.09	7.12--21.29
C6181F8720DA	19.05	9.13--31.80
B5631A30CBEA	12.82	8.53--24.70
990F2BD2C69E	11.9	8.53--24.70
28B5F2CD19DA	16.35	8.53--24.70
502CFEDEF480	14.57	9.13--31.80
2AB3BC6D16FE	14.18	9.37--33.80
3815937C532F	23.04	8.53--24.70
E178317A9214	19.88	8.53--24.70
6B06B3CC7EC6	13.86	7.12--21.29
913B174E2B0E	11.79	7.12--21.29
574D46902785	15.97	9.37--33.80
CD51A773AB86	13.65	8.53--24.70
7C2015F45BCB	15.46	8.53--24.70
ECB7D615E687	17.28	8.53--24.70
4F4C82F0C0DD	18.55	8.53--24.70
0989A017499E	11.38	8.53--24.70
45744AF2695D	12.6	8.53--24.70
6898F17302BD	19.02	8.53--24.70
81F0E6DE5BA5	11.42	8.53--24.70
6328A271EBC3	9.68	7.12--21.29
81759108C87D	8.78	8.53--24.70
CA6FB89F14E8	18.67	9.61--28.80
E00D5826096B	11.86	7.12--21.29
DB589CCF7EC1	24.72	9.61--28.80
7F13137C2EB6	15.92	8.53--24.70
21E30B53531C	10.46	9.13--31.80
A31BCDF58C5C	13.88	9.13--31.80
B12F92AA289D	17.89	7.12--21.29
6A3CB5A59831	13.32	7.12--21.29
43FDDA323C05	15.29	9.13--31.80
A152EF9AF12C	9.93	7.12--21.29
626BDA0A76FA	19.19	8.53--24.70
88CED62D9D5F	12.05	7.12--21.29
F7ACB8054EE9	13.04	7.12--21.29
E4F7547111B7	21.05	8.53--24.70
4C70D32D281F	11.12	8.53--24.70
2D8185DFE1E6	12.14	9.13--31.80
8DA0720958E3	16.2	7.12--21.29
E3E7AB276546	21.26	8.53--24.70
4728955BD311	14.28	7.12--21.29
2DF8C02BF0D7	7.85	7.12--21.29
188B7ABA5033	10.81	9.61--28.80
3BC4721958CA	15.08	9.61--28.80
CFEDC858F5C9	10.11	8.53--24.70
8D6DF8126E85	12.56	8.53--24.70
73EC18257208	17.06	9.13--31.80
CD5772819367	8.93	8.53--24.70
9810289544B3	15.09	9.13--31.80
3F2D6529BDE7	11.16	9.13--31.80
312F65F4A889	21.76	9.13--31.80
412D1E3E9389	11.42	7.12--21.29
C94E8D106C1C	13.25	8.53--24.70
28E21415DAD9	19.96	9.13--31.80
778FC04D9185	9.53	8.53--24.70
0E9947095AA0	13.03	9.13--31.80
CB5C65BB974A	15.75	8.53--24.70
E605918C1C17	16.8	7.12--21.29
0A05CFE718B2	12.26	8.53--24.70
1DE61CF4CC12	21.5	9.13--31.80
5B144B2B7FBF	19.23	9.13--31.80
31BB04737E8B	16.41	9.13--31.80
D5FC0742B056	12.99	8.53--24.70
E14839077AE8	17.12	7.12--21.29
20C0115ABB97	13.06	7.12--21.29
7B1777B285D5	21.43	8.53--24.70
B59B0458A771	15.81	9.13--31.80
BFDCB829F247	10.82	8.53--24.70
2CE4F8BFEAE2	18.03	9.13--31.80
EA5D6D72F464	17.04	9.37--33.80
57D9BA35C528	18.81	8.53--24.70
C0A650A8B99A	12.79	8.53--24.70
B5AA1B814224	14.13	9.37--33.80
970210D40159	16.09	8.53--24.70
5A53B4670A71	12.42	9.13--31.80
63630C08AAF4	14.75	8.53--24.70
41AEC91C54CE	14.06	8.51--25.63
2ACF2F0D7AC9	10.49	8.53--24.70
33951BA0FEBF	13.9	8.53--24.70
743C140C52B1	16.37	9.37--33.80
97DFF3D4F6C3	28.8	9.61--28.80
32EB5F84BA61	22.24	8.53--24.70
74D31C11DB4F	12.41	7.12--21.29
D664FA484E53	14.01	9.37--33.80
6FFADBDF0EA1	12.43	8.53--24.70
B46BEC449AE0	18.41	8.51--25.63
282378E5F6D2	21.21	9.13--31.80
E0AD559593E0	11.92	7.12--21.29
2BA5A7CC7595	22.24	9.37--33.80
E5A52CA87F42	17.3	9.37--33.80
4E706D8169BC	16.85	8.53--24.70
79667EFD197C	22.13	9.13--31.80
99C4386E54E5	15.95	7.12--21.29
9F3766DE8CEB	21.58	9.61--28.80
03A7F0BD83D2	17.46	9.61--28.80
EB72C7882582	11.93	9.13--31.80
C22724A7DBEE	15.03	7.12--21.29
73A57ED55136	18.99	9.37--33.80
867160C6F7AE	21.91	9.13--31.80
54BA235DC7E8	21.29	7.12--21.29
7B9732562FBA	15.31	7.12--21.29
83C7A278FF0D	14.05	9.13--31.80
26B1D068D88E	17.61	8.53--24.70
5CC5EA144361	21.11	9.13--31.80
3984438AB055	14.82	7.12--21.29
EB289697F2B1	18.4	7.12--21.29
1BE51EF653ED	16.09	8.53--24.70
F0B5A5771D73	17.66	8.53--24.70
E50A78E43BCC	16.2	8.53--24.70
B21100FDE241	23.56	9.13--31.80
AFC0ECE8D1C7	13.58	8.53--24.70
C4BB4D2B940E	12.16	8.53--24.70
AF402C43023A	13.47	7.12--21.29
3C814F476210	17.22	7.12--21.29
677BD27C0188	17.01	8.53--24.70
655A82C01028	16.84	9.61--28.80
255A51C95AF0	18.29	8.53--24.70
AEB64FFA9C0E	17.34	8.53--24.70
6F6432E4F6D4	10.49	7.12--21.29
530BB5E06050	28.64	9.13--31.80
C12961A35635	20.09	9.13--31.80
BABACFA6E4FE	21.37	8.51--25.63
45C4BCECA157	9.74	7.12--21.29
0AE4CF974985	13.31	8.53--24.70
08C6E95A457E	18.45	7.12--21.29
EC9371CBFFDF	7.72	7.12--21.29
663A87E4D699	29.74	9.13--31.80
E5245C957874	20.8	9.37--33.80
A64C19B82EB6	18.07	9.37--33.80
0DA162AFBDFB	27.32	9.37--33.80
BCBB71154E5F	11.9	8.53--24.70
E469CC8B9FD3	25.33	9.13--31.80
33E87A098C6F	19.08	9.13--31.80
278E601A11F3	18.35	8.53--24.70
64A3649EE45F	12.43	8.53--24.70
B83975FD9B36	16.33	7.12--21.29
B342C96AF59D	20	8.51--25.63
22F17F21A971	25.37	9.13--31.80
245FAC00CC79	18.81	7.12--21.29
8AC787EFED33	20.79	8.53--24.70
DDFDF1BBDC53	20.94	9.37--33.80
790C0FBE4AE3	19.05	8.53--24.70
5EE36A04297E	24.7	8.53--24.70
7D567262B412	21.37	8.53--24.70
87B9981212F2	22.91	9.13--31.80
DF792035F052	12.43	8.53--24.70
093436F0F7B7	18.7	9.13--31.80
A55BC0CDC7C5	19.39	7.12--21.29
8CB42864224E	29.59	9.13--31.80
83C94D9E0926	15.17	9.13--31.80
B19EFD0802E6	21.67	9.13--31.80
E15B7EC2C4F0	11.71	7.12--21.29
9FC82A0B394F	15.97	9.13--31.80
CDCD09054266	14.62	8.53--24.70
345FAA29D231	14.72	7.12--21.29
8B1D92285BCE	24.79	8.51--25.63
6CDB181B67C9	20.66	8.53--24.70
87ABF6154B4A	14.53	8.53--24.70
F36BE525753A	12.3	8.53--24.70
837198897069	16.85	7.12--21.29
A87614C89579	13.3	9.37--33.80
3B5630E23F74	17.22	8.53--24.70
FDF0DE028AA7	21.89	8.53--24.70
7560C0212CCE	13.89	8.53--24.70
5E9354F0486D	16.69	8.53--24.70
47B739265792	23.95	9.13--31.80
FDE666E08855	16.73	9.13--31.80
92AA5375D432	20.43	8.53--24.70
ECAEBD063498	21.29	8.53--24.70
85980CC0899C	19.25	9.13--31.80
837943A83D86	21.35	9.13--31.80
0F450231C211	18.35	7.12--21.29
BA61E4BD352C	17.65	9.37--33.80
9B35A90B4538	17.48	8.53--24.70
F4D728639BAF	18.3	8.53--24.70
76A39939B082	22.62	9.13--31.80
4648E271C496	16.94	9.13--31.80
CDECE3DBC7C0	23.89	8.53--24.70
AE10813CB758	14.79	9.13--31.80
F559F3E45535	23.22	9.13--31.80
5DFC419CDFE7	18.99	9.61--28.80
2B32D7638D87	27.17	9.13--31.80
880BC8535B78	13.45	8.51--25.63
EF1CDF362B69	15.3	8.53--24.70
8DCE50FE86A9	25.69	9.37--33.80
1D077CD3E132	8.6	8.53--24.70
6B86F104964F	26.8	9.13--31.80
193923CB5B1F	27.77	9.37--33.80
A0048D73A024	26.6	9.37--33.80
C422C4A3D533	19.66	8.53--24.70
0A5908E4E925	27.74	9.37--33.80
F0449847C92C	15.34	9.13--31.80
F668214A6BC2	13.3	7.12--21.29
3EAB9A1755A6	12.99	8.51--25.63
5689587D5417	13.78	9.37--33.80
4A4C872373A0	18.26	9.13--31.80
B9B44259F74C	23.52	8.51--25.63
1A2A0DAB7AAB	28.54	9.13--31.80
4DB09EB012C1	20.3	9.61--28.80
8C839BDD09A7	18.94	8.53--24.70
6B06D48CDEC3	15.22	8.53--24.70
0D12C1A46AFF	24.18	8.51--25.63
679C37B85911	12.79	9.13--31.80
991764865176	25.76	9.61--28.80
13802BDDA8AE	15.65	7.12--21.29
F4E78A336CF2	16.13	9.37--33.80
8ABCA1A7708D	18.63	9.37--33.80
470367C6C636	17.35	8.53--24.70
BF9EDD3C3D0A	18.65	8.53--24.70
A655518A8B3F	20.12	8.53--24.70
0FBFACC136A8	15.38	7.12--21.29
2CFF031F6B21	38.17	8.51--25.63
0DB401446F2B	16.11	9.37--33.80
8DA9B79678F2	25.49	9.13--31.80
B0FB6CFAFBF6	17.63	9.13--31.80
1304C9582DF3	27.74	9.13--31.80
2611A153D86C	21.59	9.37--33.80
7B7A44524F53	12.9	7.12--21.29
44E958AA6A43	17.75	9.13--31.80
B329E27FB143	26.61	9.13--31.80
3D4F79ABE5F4	15.65	7.12--21.29
7F2390727290	15.02	9.13--31.80
5DD6301B1D3F	16.33	8.53--24.70
64E3D1B37D32	11.62	7.12--21.29
B79035C94E42	13.97	8.53--24.70
3AAA06A3D45E	15.76	8.53--24.70
56DE10D676F0	16.35	8.53--24.70
F9BC14CA7DAF	20.03	9.13--31.80
057E65CD1CFB	11.2	9.61--28.80
6303DC231477	11.96	8.53--24.70
1D95147D91F6	17.31	9.37--33.80
E77EAE5E2D3B	14.21	9.61--28.80
F5E24CB48539	15.5	9.13--31.80
DDE3435443FA	16.13	9.13--31.80
3BABD9EF0850	22.25	9.61--28.80
D26A7F51D976	18.67	8.53--24.70
C31D5C3CC2A1	12.73	8.51--25.63
AE6913D04CBA	16.15	9.61--28.80
6468AC57F2F5	18.58	8.53--24.70
96E6CE97C63D	22.06	8.51--25.63
0E85E07D7FE9	11.88	9.37--33.80
BC1824E0010C	15.01	8.53--24.70
8220227EB9B6	10.36	8.53--24.70
9490F8A0E7BB	14.02	7.12--21.29
5E7F7455A9BA	11.16	8.53--24.70
D9850E65910B	18.5	8.51--25.63
974DCE1D3415	19.88	9.61--28.80
F26F2DF1654F	10.93	9.13--31.80
9E4391EF8F69	19.08	8.53--24.70
D31757765A39	14.54	8.53--24.70
4285C8546DB8	19.27	8.53--24.70
8FD67D2B95A0	24.06	8.53--24.70
0B1955568F43	19.07	8.53--24.70
B8E4FCB89AF0	15.06	9.61--28.80
B24A043C9CF8	18.92	8.53--24.70
9592CE982F8A	9.43	9.13--31.80
17CB7D634077	12.04	8.53--24.70
3B837FB2715C	12.14	8.53--24.70
46BFC7C23B12	11.55	7.12--21.29
0E22CDF68798	17.19	9.61--28.80
F274A7DCC5B4	14.59	8.53--24.70
B75845D1C592	19.57	8.53--24.70
28997D8566D4	13.74	9.61--28.80
111C2F635C10	14.43	9.61--28.80
6034BDE17B3D	12.99	8.53--24.70
D3ABFE0935F5	18.13	9.61--28.80
90EC696FC6C6	16.05	9.37--33.80
C44D3F27DDF2	16.16	9.13--31.80
B6985946FF60	22.52	8.53--24.70
E2DAF016E00C	13.53	8.53--24.70
13D2AF6E354E	16.15	9.61--28.80
3902D6D2F61D	12.37	9.61--28.80
C04F5D8134E9	12.89	9.61--28.80
DBFBAA85F1AE	18.32	9.13--31.80
06438CA214D5	16.24	9.37--33.80
806B0518D520	17.98	9.13--31.80
5270BC413348	20.51	9.13--31.80
BA48A12A67B9	18.82	9.13--31.80
C546E454715E	18.61	9.13--31.80
830E7DA27493	16.33	9.13--31.80
8D68A67BE0AC	16.8	8.53--24.70
EF538FA30D01	13.14	9.13--31.80
C206B3B47793	16.01	9.13--31.80
47D4500B7894	23.32	8.51--25.63
597D46240DE0	20.73	9.61--28.80
775858A3579F	17.84	9.61--28.80
92B98A9B7067	15.84	9.13--31.80
81B9C4C92168	13.21	9.13--31.80
61ECFB77C8A2	9.78	9.13--31.80
D3B08FA07CCB	17.73	9.13--31.80
968225CC018A	17.96	9.13--31.80
18F92ECF3559	15.68	8.53--24.70
6CB6759626C3	14.51	9.13--31.80
1B880C885D42	10.82	8.53--24.70
900557F6B121	15.75	9.37--33.80
BAC5B2B991B2	15.3	9.37--33.80
584EBC600891	17.07	9.13--31.80
6C7C183B897D	15.62	8.51--25.63
F5616597D2E3	19.22	8.53--24.70
048940F17B81	10.59	7.12--21.29
605DFB772399	13.34	8.51--25.63
6973E606E315	15.41	9.13--31.80
213293F253D7	19.8	8.53--24.70
89A99CE98A51	14.8	8.53--24.70
6577D6865C91	13.06	8.53--24.70
0B05279AED51	20.75	7.12--21.29
97320CF52F17	15.02	9.13--31.80
3E965557A344	11.64	8.53--24.70
35D43071DB09	14.57	9.13--31.80
0E138A032259	13.37	8.53--24.70
51E4278AF23B	8.47	7.12--21.29
6AB010596FAD	21.43	8.51--25.63
C043D492442A	22.18	9.13--31.80
B0CC3D517107	18.57	8.53--24.70
213FF4EB7756	19.07	8.51--25.63
C3DEAF32BD9B	13.38	9.13--31.80
3A729F5E37E1	22.39	8.53--24.70
AAA7D90DDEC2	14.61	7.12--21.29
8591427AC516	21.43	9.37--33.80
2B4E2D8A3EA6	13.72	9.13--31.80
6ADA1D438C02	11.93	8.53--24.70
1426DB93642B	10.16	9.37--33.80
BB24273A60F6	16.78	8.53--24.70
5925E9BE2F3B	11.85	9.61--28.80
F03152A7F62B	16.06	8.53--24.70
0840D4923469	19.45	9.37--33.80
7BA5274902D1	21.59	9.37--33.80
2751AA98EE6C	14.7	9.13--31.80
81BF50732CCB	16.93	9.13--31.80
8365599BC0B8	16.98	9.61--28.80
F90D83AD965F	13.38	9.61--28.80
4EAB69FA7A3F	16.7	8.53--24.70
243367F71EC3	16.17	9.13--31.80
E5EDA009199C	17.47	9.37--33.80
73084D4D67CD	19.5	9.61--28.80
DFA759D8E1F8	12.57	8.51--25.63
F8607B513D84	13.91	8.51--25.63
58C25C1B8EEA	14.82	8.51--25.63
59082227C470	14.64	9.61--28.80
6345560AC882	7.23	7.12--21.29
6004BD1B63CF	14.88	9.13--31.80
902D57FC04AB	16.16	9.13--31.80
6DB81EAE0AD4	14.51	9.37--33.80
88B998D7F0DB	15.55	9.13--31.80
C5662D86E939	18.71	8.51--25.63
088469B92659	16.16	8.53--24.70
B08640A64B5F	11.27	7.12--21.29
D5DA6B640B34	16.35	8.53--24.70
68BC9D4CA2D8	17.37	9.13--31.80
1C3BF80C20F1	19.73	9.61--28.80
096B8090E06A	11.62	9.13--31.80
8AA3A30D3702	13.28	9.13--31.80
FB46F640A75A	9.48	9.13--31.80
D0489B5EE595	15.94	9.13--31.80
014A565E6741	13.74	9.37--33.80
83793CEB6F27	16.32	8.51--25.63
E3A07DD02598	11.23	9.13--31.80
010204FF0909	15.4	8.51--25.63
3F53C84FE495	14.9	8.51--25.63
C8F1F31569A3	20.5	8.51--25.63
0C2B16C7961E	11.77	9.13--31.80
CBEC3D1D330D	21.79	9.61--28.80
BC3F0FE23112	26.82	9.61--28.80
DBBFED7C7A8A	19.12	9.61--28.80
6FD4740FF1B0	12.84	8.53--24.70
A0E4BB576967	9.53	8.51--25.63
9FBB3E9A9534	25.58	9.13--31.80
856374357BDE	17.54	8.53--24.70
B0DC433B726C	14.88	8.53--24.70
13D1EE27BDC6	10.53	9.37--33.80
812BD05C19BA	15.63	8.53--24.70
1CA8BFB4401F	15.97	9.13--31.80
695EFA7B5D06	12.45	9.13--31.80
C098C36EB81C	17.26	8.53--24.70
8F98D3C693B7	13.93	8.53--24.70
C990C281166B	17.68	8.53--24.70
413C60FAB667	10.98	9.13--31.80
8E3DB6E20C67	16.8	9.61--28.80
061398EB1E21	14.46	9.13--31.80
E20D232BE3E0	17.68	8.51--25.63
7AF48CCD0CBF	14.93	9.13--31.80
BA60D689BD35	14.18	8.53--24.70
1A563D5C54DD	14.1	8.53--24.70
7F892271DACE	14.26	8.53--24.70
4C0D211B6214	23.83	9.13--31.80
B61110BEA791	17.33	9.37--33.80
4ADDAF859974	11.56	8.51--25.63
A029B594759C	19.03	9.13--31.80
36BC222C761C	14.64	9.13--31.80
859BF9F70E01	15.35	7.12--21.29
CFFAAD9ABAEE	15.41	9.13--31.80
A6BEEC6FBAE7	19	9.13--31.80
347A5E2DEF8A	20.89	9.13--31.80
4B6568848C9F	11.01	8.53--24.70
AAD0ED528535	11.72	8.53--24.70
958FFFC3335E	18.77	9.13--31.80
A9259232B631	19.82	8.51--25.63
72778807B167	9.02	8.53--24.70
E52BB0CB1AE8	20.27	8.53--24.70
2171A68FAA3D	12.86	9.61--28.80
023EAD84D000	13.83	9.13--31.80
A40E329368F8	12.07	9.61--28.80
B09D477B34C5	12.24	8.53--24.70
116F21E8C4EE	10.24	9.13--31.80
899F4F600575	13.98	9.13--31.80
1678A34F22D8	10.67	8.53--24.70
5BE3CF07A328	14.78	8.53--24.70
5D268E48A7EC	16.84	8.53--24.70
11662999D979	9.56	8.53--24.70
1CFA3E370B61	13.05	8.51--25.63
B81C44ABCDCA	12.61	8.53--24.70
9C46468C4573	14.45	8.53--24.70
70AAA4E572FA	8.61	8.53--24.70
92F424D87FA8	14.42	9.13--31.80
309AE16F1C49	17.48	8.53--24.70
6DBCCC23881D	11.06	9.13--31.80
D1974935BDA2	12.28	9.61--28.80
6B1271FE386E	11.78	8.51--25.63
6708D2E723E3	10.23	9.13--31.80
F55609E9EF13	22.72	9.37--33.80
506C94FE5F17	24.56	9.61--28.80
CEE1C65BFCD1	12.06	8.53--24.70
9371725723A6	8.8	8.53--24.70
886531195DF9	15.89	7.12--21.29
F04294F10480	17.27	9.37--33.80
F2166F6840AA	21.4	8.51--25.63
0671574FBCC5	17.84	8.53--24.70
2BEDB3CDF249	19.77	8.51--25.63
4E6877B17A3F	19.46	9.61--28.80
140716372557	20.02	8.51--25.63
0CFFEC2CE7A7	14.97	9.61--28.80
4FE6A4A88E65	20.23	8.51--25.63
267DCD613745	13.53	9.61--28.80
DE61896AE738	17.24	8.51--25.63
2FC26602FD49	18.46	9.13--31.80
68CCA6481C2B	17.8	8.53--24.70
5BC893C5E7C0	15.4	8.53--24.70
C98889B07FA2	22.78	8.51--25.63
F345BD2C0651	12.93	9.61--28.80
4B8AEA0DE4A2	23.14	9.13--31.80
F1DC2640BFF7	15.71	8.51--25.63
EF5A08505E79	23.84	9.37--33.80
B25515E51031	16.64	8.51--25.63
68306C0B3541	12.43	9.13--31.80
BD837636B84E	21.68	9.37--33.80
E65A0CDA3D25	22.53	9.37--33.80
ECEE237CDFAD	19.28	9.13--31.80
F87E5E15ED2F	16.06	8.51--25.63
CE3FFD625195	20.96	8.51--25.63
2AB4EFA9E765	9.99	9.61--28.80
1B9A6D75BF43	19.94	8.53--24.70
8368EABC1F15	13.35	8.53--24.70
56FB7FF75F6C	12.2	8.51--25.63
6089FF232FEF	9.11	7.12--21.29
9D3FCCA5CE3E	13.33	7.12--21.29
A4D9BF2C25A6	11.48	8.53--24.70
77846B0E8D86	19.3	8.53--24.70
6C26406DEEBA	17.98	8.53--24.70
998D9FFD0029	15.82	8.51--25.63
DBF9BE9B2CC6	11.29	9.37--33.80
ECBD63394210	16.91	9.13--31.80
819555F9BBAC	9.71	8.53--24.70
1C1EC0E2B1FB	20.17	8.51--25.63
E86D9F871E3F	19.23	8.51--25.63
F7CBFEC68296	19.67	9.61--28.80
7BA17D75F02D	11.03	9.37--33.80
5AE4C5A93300	14.04	8.51--25.63
241FEFF2A8E2	23.77	8.51--25.63
28DC3293279B	15.07	9.37--33.80
80C8159366C5	10.32	9.13--31.80
48F0AC0D481A	20.92	7.12--21.29
7557E56C1619	14.98	9.61--28.80
578F0B332430	16.73	8.53--24.70
BCD1C1E39FB0	15.94	9.37--33.80
70641411745E	17.9	9.13--31.80
10FC3BA839B4	13.23	8.51--25.63
9E6776B41848	15.1	8.53--24.70
BA3EDF2BEAFB	19.42	8.51--25.63
668C16C91178	16.77	8.53--24.70
50A8B5BCCE23	15.24	8.53--24.70
FCBE6F61B18F	13.2	8.53--24.70
F83F6789EE3D	23.99	8.51--25.63
1FE05C99D4E8	14.54	7.12--21.29
648651A2245F	12.61	7.12--21.29
6C5B2A7F24B2	21.3	8.51--25.63
67E2269D1D50	13.98	8.51--25.63
B530B9A94229	13.33	9.61--28.80
E46402E81C7C	18.67	8.53--24.70
54A0F4DBF393	17.34	8.53--24.70
CA969A56712D	8.9	8.53--24.70
9BF954007F13	16.41	8.53--24.70
B6208F1692A1	13.05	8.51--25.63
77CDD755790D	16.15	7.12--21.29
588E0C01A95F	17.25	8.53--24.70
FA40975CC88A	13.34	8.53--24.70
D25A15AD846D	13.97	9.61--28.80
77F459B8A2E3	18.08	8.53--24.70
B800606FA3F3	9.33	8.53--24.70
C66AD2975BFA	15.74	9.13--31.80
46F34AC0E635	9.71	8.53--24.70
C9B8894CB3D9	16.88	8.53--24.70
A1300AB3CEBF	19.07	9.13--31.80
E72466AF99BE	15.37	8.53--24.70
156E95234DB1	13.66	8.53--24.70
B84825880FDC	14.23	9.13--31.80
ADD998CF293F	22.74	9.61--28.80
B7DD2B665ADD	17.69	9.37--33.80
074E77A3D284	15.7	8.53--24.70
6EB24DE7497B	18.01	8.53--24.70
15C19A63A009	17.18	7.12--21.29
C8E1546EDE9F	21.08	8.53--24.70
5ECCEBFD46D1	12.86	8.53--24.70
B089B4C04366	13.74	7.12--21.29
90AA243425E2	19.03	9.37--33.80
50EF3586EB2C	16.12	8.53--24.70
889692F90798	13.58	8.53--24.70
1DC153B438F0	10.46	8.53--24.70
311A3540FA9B	15.41	7.12--21.29
8E1F6431BDA4	16.82	9.37--33.80
CACD78EC97E4	14.63	7.12--21.29
DAEA3C994309	13.53	8.53--24.70
C42869EAD396	15.29	8.53--24.70
CF0AB6B443C8	16.1	7.12--21.29
BDD1113284CE	18.52	8.53--24.70
88048247872D	11.31	8.53--24.70
0F37591A1C77	10.8	8.53--24.70
162853D906AF	16.63	8.53--24.70
55F62D1CD2F8	15.04	7.12--21.29
01041064554B	13.75	7.12--21.29
98157312CEAD	16.43	9.13--31.80
414598BED70A	16.5	9.37--33.80
698A0AD460F8	24.53	8.51--25.63
A04108F8B4CB	11.28	9.13--31.80
CB32030C01AE	11.22	7.12--21.29
ED1CBD32E0C2	9.48	9.13--31.80
DEC49B536BBF	10	9.13--31.80
F56FA34424AF	22.98	8.51--25.63
4FBE5B19A027	12.37	8.53--24.70
90FA3F7AE488	8.85	7.12--21.29
ED3724792C79	21.96	9.61--28.80
67CE29FF9CCB	12.66	7.12--21.29
1511A6546EF6	21.45	8.51--25.63
C31374E66B0B	16.16	9.13--31.80
8EA44BF3C402	17.43	8.53--24.70
1258D5A2A34F	16.16	8.53--24.70
A34F56C6F609	16.1	9.37--33.80
07B5D3F37437	21.79	8.53--24.70
CDFECFE0ECCB	12.63	8.53--24.70
79A50AF5567F	16.44	7.12--21.29
092C5F464C96	15.8	8.51--25.63
AB5A7B67EE00	11.52	8.53--24.70
1FA7A2424DE9	16.2	8.51--25.63
ABEEE77F5186	22.41	9.37--33.80
6921FA608E6A	10.08	7.12--21.29
C1F3DAECF2B6	12.18	8.53--24.70
FE45EC8A0A4F	16.97	9.13--31.80
46025BB7E147	19.6	9.13--31.80
84DE84DB0586	20.96	7.12--21.29
5B37CDC78764	20.9	9.37--33.80
F271FD9D303A	16.93	7.12--21.29
5DF6A264F879	15.79	9.13--31.80
A0C94E2C6A73	20.95	9.13--31.80
4F3116A2909E	25.08	8.51--25.63
FA8BEEF83315	20.34	8.53--24.70
CCE2959F55C6	15.19	8.53--24.70
9C894D6B171E	13.5	8.53--24.70
1B43E79C071E	14.71	9.13--31.80
3C939E235677	28.9	9.37--33.80
5058D77AAC2F	22.18	8.53--24.70
A3647FA43037	23.26	9.61--28.80
7D84ACFD7A13	15.12	8.53--24.70
242F478431CE	14.21	9.13--31.80
1081E6CC5843	21.66	9.61--28.80
37C4A6A41C5C	15.22	8.53--24.70
CC290843FF28	19.64	9.13--31.80
57C6A2BB4E8A	15.4	8.53--24.70
E2BCC73FEDCB	20.92	8.53--24.70
CFFEF4266C8F	19.62	8.53--24.70
4D0451192B5E	20.44	8.53--24.70
ED1A4637E039	20.84	8.53--24.70
6BD49F4CDD8E	14.4	7.12--21.29
220D95049BD6	16.48	7.12--21.29
28BD5DB31931	19.5	8.53--24.70
3869756EE1C2	13.92	7.12--21.29
B5C7090FEA51	14.45	9.13--31.80
6D4AF784A646	21.01	9.13--31.80
2D69BC1A7E50	18.54	9.13--31.80
DE1A0809F05F	11.38	9.13--31.80
47FE42660AAC	12.52	8.53--24.70
441172D8F8D6	14.97	9.13--31.80
89BF1489E684	20.4	9.37--33.80
BE2EF38184D6	17.74	9.13--31.80
4EC8DCD2222A	17.69	9.13--31.80
32F62AD07F3C	17.62	9.13--31.80
77B6D88C836A	12.97	9.37--33.80
6EE7BA0A885E	15.94	8.53--24.70
155AA53533AA	14.15	8.51--25.63
ECB149DDE7B9	16.28	8.53--24.70
A159E3476700	19.68	8.53--24.70
A66AE618A062	14.85	8.53--24.70
3F5F4D2B0CE7	16.9	7.12--21.29
3C1D6D6AB5E1	17.5	9.37--33.80
BBE3CA0AEF0B	16.38	8.51--25.63
1A441CECE58F	20.19	8.53--24.70
86085656125B	15.93	9.13--31.80
1DEFB9919D71	16.55	8.53--24.70
81CA8BF98576	19.58	8.51--25.63
9E06A31DB8F9	12.55	8.53--24.70
A1AD21FBEE85	14.27	8.53--24.70
AA3EE94EDA5A	13.86	8.53--24.70
A71476F82DC0	16.34	9.61--28.80
1C960D934EE2	20.12	8.53--24.70
6DD11D6CDF91	17	9.61--28.80
0EEADA1D6751	15.1	8.53--24.70
F44A0634451B	12.52	8.53--24.70
F7BF629E341F	12.84	9.13--31.80
3F5024B37A86	20.97	8.53--24.70
D16700843E70	12.8	9.13--31.80
5BEF215EAB76	16.24	9.37--33.80
732F1151E95D	16.2	9.13--31.80
A38CAF911D90	15.15	7.12--21.29
266990703875	15.87	7.12--21.29
BAB4A37B15D4	13.44	9.37--33.80
34E16F11214B	14.95	8.53--24.70
04751B868B84	15.99	8.53--24.70
49DD5B2BEB61	15.03	8.53--24.70
549E297143D5	16.17	8.53--24.70
ECA4F17020D1	17.43	9.61--28.80
C13B82BB9177	11.05	8.53--24.70
04163B9F2934	12.01	9.13--31.80
662E87487ABC	12.41	7.12--21.29
B962DD6D337A	16.28	8.53--24.70
631512C9322A	10.89	9.13--31.80
E9FFC0B96B95	18.15	7.12--21.29
E1E8F506FF08	18.03	9.61--28.80
95AF88AA4B85	20.86	7.12--21.29
00CCE92DD4CD	16.19	9.13--31.80
DA706F3877EE	17.68	8.53--24.70
B43DD303CE45	14.61	8.53--24.70
89B4059A32D8	9.83	8.53--24.70
F6062FDCA162	11.51	9.13--31.80
BBA2AE7177D2	22.16	9.61--28.80
5DE57D577898	14.09	8.53--24.70
0E1CF01D3E60	14.95	9.13--31.80
5D717FA88E82	10.12	9.37--33.80
EF8F22B37829	16.96	9.13--31.80
210370D2E75B	10.43	8.53--24.70
E8758E77F396	14.94	8.53--24.70
A723C4593FCD	13.21	8.53--24.70
62F2279B4353	22.34	8.53--24.70
EB645B526E63	17.3	8.53--24.70
66320E3F316A	9.69	9.37--33.80
C58D6ACA4B93	15.21	8.53--24.70
3CF4B9FAF616	12.94	8.51--25.63
A3BB1E315045	15.17	9.37--33.80
E8F06A5CD6B4	12.56	9.37--33.80
A4DF389DC5B2	11.35	8.53--24.70
58910F00ADF5	9.78	7.12--21.29
ECF0AE1E9C7B	7.34	7.12--21.29
06C900677F0C	12.87	9.13--31.80
096DB1A69C8D	14.24	8.53--24.70
F402B1521AE1	9.22	8.53--24.70
3861F26BA85F	16.89	8.53--24.70
6D58C495B4D8	12.99	7.12--21.29
2C446FD3884F	14.37	7.12--21.29
265340CBE70E	17.55	7.12--21.29
A58EBC0500C1	14.75	7.12--21.29
00C7330CB094	9.81	7.12--21.29
DC016831325C	12.38	8.51--25.63
044EB0345B09	12.91	9.61--28.80
0625B87CEB37	18.34	9.61--28.80
1518899F9770	16.5	8.53--24.70
982B1C2B4B6D	11.26	8.53--24.70
AE0824CECC22	18.58	8.53--24.70
B43603234A74	17.03	8.53--24.70
F6DE6D8261DC	10.76	8.53--24.70
7D8ED339ABCE	10	7.12--21.29
9B5F2486A40F	13.44	8.53--24.70
EFB33B7B70CA	16.82	8.53--24.70
A1A9A8278569	17.23	8.53--24.70
B64E0C8BD191	12.57	8.53--24.70
743E80E807DA	9.89	8.53--24.70
D80B6ED856B1	11.96	9.37--33.80
697DB8898105	22.55	8.51--25.63
05791747FF09	17.39	8.51--25.63
86318F85D84B	12.25	8.53--24.70
A1058C4FFD40	12.33	7.12--21.29
BDD2218260C0	9.59	9.13--31.80
0C8343B7E689	18.92	8.51--25.63
3C896937CAF8	12.36	8.53--24.70
3F73F258CA28	14.99	8.53--24.70
A373F6CFBE51	14.69	9.13--31.80
7F9D94A805AA	11.8	9.13--31.80
3EDEA9F384A6	13.67	8.53--24.70
0BE8A4FF2117	10.51	9.37--33.80
148C4C288E1C	17.96	8.51--25.63
8DBF11353FC3	12.01	9.61--28.80
1B538ADD92B9	15.91	9.13--31.80
844B8D6EFB6E	13.77	8.53--24.70
4D152316DADA	23.21	8.53--24.70
AB12B4866C84	18.77	7.12--21.29
C0F958F7FA59	9.4	9.13--31.80
6FC4E4A3223E	13.47	9.13--31.80
E01B7587BD08	24.26	9.13--31.80
BF1195B13801	18.42	8.53--24.70
AA941C15E02A	11.56	8.53--24.70
17F551C48846	17.68	9.37--33.80
A41FE41FD6B0	23.17	8.53--24.70
245376FA6BEE	19.17	9.13--31.80
86F9FEAC75F3	11.81	9.13--31.80
11A01AB8BAB8	15.88	8.53--24.70
A51DC939860A	16.2	9.13--31.80
3F5E2E21BEB0	15.04	7.12--21.29
07CF368DFDB5	8.61	7.12--21.29
57088F89FAB9	22.35	8.53--24.70
07944907C82B	24.56	9.13--31.80
660379CAED01	13.42	8.53--24.70
129509A8E3E8	10.31	9.13--31.80
795C7CC2D949	15.04	8.53--24.70
ABFFC964659A	14.72	9.13--31.80
4A030C491323	16.19	9.13--31.80
9BBEC16C8665	14.16	9.37--33.80
7E7CE72174FC	24.36	8.53--24.70
33537D843915	17.06	9.13--31.80
6C50F74306E9	10.46	7.12--21.29
B76CA197C8F3	10.97	8.53--24.70
0FEC856A5C76	19.57	7.12--21.29
875F9AC58028	16.12	9.61--28.80
AC9B32E7DC6A	9.69	9.37--33.80
FF6CB56E6EFD	22.11	8.53--24.70
8F2F49CD8A91	21.65	8.51--25.63
709072AE2269	15.29	8.53--24.70
8072079900D2	10.35	9.13--31.80
3CED4D3F8B85	17	8.53--24.70
E8F3A77DD22F	8.8	8.53--24.70
BA826A239EB8	19.73	9.37--33.80
D317B3504DC8	18.17	8.53--24.70
A3D85DAFC733	16.13	9.13--31.80
40890CDBC09F	22.64	8.53--24.70
92ED08BF8A2A	24.07	8.53--24.70
B616E280ECAE	12.69	9.13--31.80
116951C7189A	16.93	8.53--24.70
809EA77A50C5	14.68	9.13--31.80
DDAAE6E38747	12.94	9.13--31.80
4395A7958AEE	12.61	9.13--31.80
94115EB53E19	19.75	9.61--28.80
86387471EB70	13.39	8.53--24.70
82DE051BBB7A	20.54	9.13--31.80
E35B488072A3	16.44	7.12--21.29
87E87F87790C	15.03	8.53--24.70
67806841B9BA	23.61	9.13--31.80
FA723B62DB2A	20.94	9.13--31.80
F9041B33979B	11.34	8.53--24.70
3086A7E9FC8A	16.63	9.13--31.80
9A8DDB3D0522	18.73	9.37--33.80
9D44F6036018	13.65	9.13--31.80
7E550557B00C	12.29	8.53--24.70
432717713C2B	13.16	7.12--21.29
B8BE5E290408	15.54	8.53--24.70
06BC25C7DF6C	17.5	9.37--33.80
6D91609C5002	11.13	8.53--24.70
BB528384B0BB	20.6	9.61--28.80
2298AC59CC96	17.6	9.61--28.80
AC2B420CA27A	17.55	8.53--24.70
149F516CB024	15.1	9.61--28.80
2EEECAA7E38D	17.56	9.13--31.80
B85D13AA4D81	14.65	8.53--24.70
4902263D8E25	17.54	7.12--21.29
616EF91BCD44	16.83	9.13--31.80
1B74CF435C33	13.99	8.53--24.70
D1D3FC5DD8FE	14.02	9.13--31.80
B74E552252E6	19.25	9.37--33.80
42F6DBA83B97	18.13	9.13--31.80
100123CC2568	9.75	9.13--31.80
C1920539C646	12.83	7.12--21.29
F3585596B8D4	17.95	8.53--24.70
2174E97BD4E2	18.31	8.53--24.70
2FEB2E3D67FD	11.8	7.12--21.29
BA1EF542DADA	13.23	9.13--31.80
94EE5C216536	11.03	8.53--24.70
53F888B98803	12.2	8.53--24.70
15C865C44351	16.26	9.37--33.80
E37061A3B62F	17.53	9.13--31.80
DDC63F7D7BD5	13.68	8.53--24.70
29CA9ACEEA9D	19.23	9.13--31.80
20DBE3567927	14.87	9.13--31.80
0AA8FB0F30DD	16.05	8.53--24.70
13295F927D85	14.42	8.53--24.70
434655D76428	12	7.12--21.29
F2C76A2282C6	19.79	8.53--24.70
DAB901F410D3	15.7	8.53--24.70
D575116C5757	13.89	8.53--24.70
E47EB7596A65	12.37	8.53--24.70
1292F7F5E9CF	12.29	8.53--24.70
865ECE3216D7	20.77	8.53--24.70
BC46B4EEF8BD	16.63	8.53--24.70
CAADBBDA4C3D	17.63	8.53--24.70
CD9189E435F1	13.94	9.37--33.80
0C50539E39CC	10.72	8.53--24.70
CEFB75F32073	20.21	9.13--31.80
FA960F2AB345	13.96	8.51--25.63
1CEBCD4A483B	14.21	8.53--24.70
5D5C7C2BBFF4	15.77	8.53--24.70
62F12713F777	13.95	9.13--31.80
D967D30137B4	12.27	9.13--31.80
69BDDBDAE130	11.05	9.13--31.80
776A8ACB6598	18.7	9.61--28.80
5194C6BB86E4	20.27	8.53--24.70
8FBA1CF2D686	14.96	9.13--31.80
5A819266B801	14.14	8.53--24.70
895C8A3699F6	19.87	8.53--24.70
8EB1888C4583	22.79	9.37--33.80
06E34CB80FE6	12.86	8.53--24.70
D1ABB716A64F	16.53	9.13--31.80
B74346E5F38E	12.66	9.13--31.80
478838B4F6B8	18.45	7.12--21.29
61ADF905C844	11.21	7.12--21.29
0E945BE57DB7	16.58	9.13--31.80
11637E3E1214	19.64	9.37--33.80
CC7C1181C2B9	22.01	9.13--31.80
88E47EB3C91B	12.96	7.12--21.29
60340856C442	19.97	8.53--24.70
95ECB1DF7049	20.79	7.12--21.29
DAC3288C52D0	15.36	7.12--21.29
4D22F0F55629	20.38	8.53--24.70
EA9870FCE644	13.74	8.53--24.70
E0F7801797C4	23.81	9.13--31.80
F3C82B900350	18.8	8.53--24.70
A3CD5CD4BBEA	16.24	8.53--24.70
F3EC61262049	23.63	9.13--31.80
FFDB456B2B08	16.81	8.51--25.63
013A61FC02F7	13.71	9.13--31.80
97AB35C7F661	11.97	9.37--33.80
3A29B72A5C1D	17.21	8.53--24.70
D3C708A490B4	12.86	8.53--24.70
B6F8399D883D	15.12	9.13--31.80
BA3D5657C518	14.08	8.53--24.70
0E8C0E1D90A4	20.18	9.13--31.80
5240731B8DDF	15.84	7.12--21.29
6F2E56F66ED8	14.74	8.53--24.70
5359B9F577E2	23.86	8.51--25.63
1D837A55723C	9.55	9.37--33.80
D0235F802F1A	13.36	9.13--31.80
6B5BD1761B97	12.02	8.53--24.70
4CB74CECDB1B	19.54	8.53--24.70
B868F1725245	19.1	8.53--24.70
C91C240A8528	11.37	7.12--21.29
14827B73127E	14.63	9.13--31.80
682E0706B7FC	17.59	8.53--24.70
05AEA878DEF6	20.61	9.13--31.80
856D02CBA586	18.69	9.13--31.80
2B8D32386FCC	16.5	9.13--31.80
DCBEF24747A4	14.65	8.53--24.70
6E2AE4569F1C	12.76	7.12--21.29
A84440CC81BC	12.04	8.51--25.63
A056F759D9DB	20.5	8.53--24.70
7FB189CF5D21	15.93	9.13--31.80
345467A44BE0	11.89	9.37--33.80
C1337EAB27A0	23.98	8.51--25.63
4E902BB24232	17.29	9.13--31.80
E7CD23009450	21.88	9.13--31.80
82C78D47B53F	21.27	9.13--31.80
7D940EEDE294	18.14	8.53--24.70
01631A13EC5A	20.54	8.53--24.70
AF8379E400D4	12.2	8.53--24.70
859FE82B97E0	22.49	8.51--25.63
AA214BB9EC21	15.54	8.51--25.63
11111C1B7E62	20.11	9.13--31.80
7AFA817EEAFA	16.92	9.37--33.80
F9BCB8415B27	27.18	9.37--33.80
F45567F11B81	11.98	8.53--24.70
65BA4F0EB295	21.23	9.13--31.80
222400D31B7C	21.93	8.53--24.70
2AD70A5C5E00	19.69	9.37--33.80
8DC358E67702	19.56	8.53--24.70
22982F985B02	14.15	9.13--31.80
64836589AD4D	9.35	8.53--24.70
D4FDAF1DBD33	18.31	9.13--31.80
F81726F5CE3F	15.55	9.13--31.80
64EDD2E4D938	17.8	8.51--25.63
018754F2079D	20.44	9.13--31.80
3D91D33DE759	14.81	8.53--24.70
D4246104DAED	16.05	9.37--33.80
328EB6709D5C	14.45	9.13--31.80
27A1B12B3386	18.72	9.61--28.80
2112C69D4F14	20.15	8.53--24.70
C7634E9552E5	20.71	9.61--28.80
E0FB46658E57	23.39	8.53--24.70
49CD48DE77B6	14.22	8.53--24.70
254E27B91245	21.03	8.53--24.70
F22C94B5F02C	20.44	8.53--24.70
036A5A651E55	20.77	9.13--31.80
FFD5F0B948ED	18.85	8.53--24.70
03D0EA7C5543	18.12	9.13--31.80
B7E1BB3C1A5D	19.12	7.12--21.29
DF6331BEEE5F	13.79	9.37--33.80
D5D6FA9424F0	21.44	9.13--31.80
E46B3C68C57F	21.4	8.53--24.70
FBAE35E153E5	14.57	8.51--25.63
B66DB493ABD3	14.5	8.53--24.70
7FA756DC3D7D	18.89	9.13--31.80
2314E2F33502	19.29	9.13--31.80
F6860CB774CA	14.83	9.13--31.80
4552FE4CA5F8	12.2	7.12--21.29
1A5BC1ACE243	17.17	9.13--31.80
2410EC1351B8	24.66	8.53--24.70
9D440553B16D	15.22	7.12--21.29
221D907C13FC	21.95	8.53--24.70
5F9EEA449DE4	18.97	9.13--31.80
A183E0D6C47A	18.84	8.51--25.63
4E914026AC1F	19.87	8.51--25.63
BB62231C308A	19.98	9.13--31.80
3B3F3457FFDB	16.38	9.13--31.80
CBE770327278	16.05	9.13--31.80
33D5D2669BEF	18.42	8.53--24.70
C0B82E6EF33F	11.87	9.37--33.80
4B35423CC9A9	22.31	9.61--28.80
6218D15F5C55	13.78	8.53--24.70
688AA9130C75	17.99	8.53--24.70
405CD5B27D6A	14.99	8.53--24.70
FD7928C337F5	21.3	9.61--28.80
8E4A48544DE6	19.94	9.13--31.80
C8733671270A	18.27	9.37--33.80
4A7E8C5F07F9	11.15	9.37--33.80
13F38DD053DA	20.9	8.53--24.70
A9260DE4D76E	13.44	8.53--24.70
4E4C7A541394	19.31	8.51--25.63
D9ACF0D0F747	18.45	9.61--28.80
E58B417B103E	20.08	8.51--25.63
12179CCFF4CF	25.31	9.37--33.80
0405D03EF597	24.5	9.13--31.80
BDE8A1611416	21.09	9.13--31.80
149FC48E5A68	15.02	8.53--24.70
0EC2A6E0D65A	13.34	7.12--21.29
5291B289D405	20.14	8.53--24.70
D154D8ECCB45	21.3	9.13--31.80
951D6F6857AE	15.81	9.13--31.80
D6EA39EED3EE	11.92	9.13--31.80
4514169614AF	19.61	9.13--31.80
72F22807F200	21.32	9.13--31.80
F38EA1258023	12.58	8.51--25.63
8D45F821CBB5	18.93	8.53--24.70
18D709761282	16.89	8.53--24.70
739E82730448	19.51	9.37--33.80
6B80A3E0BA08	21.78	9.13--31.80
69F98D05C2F0	16.47	9.13--31.80
F51A1027B4B9	16.58	9.13--31.80
CC5A2952CC62	18.67	8.53--24.70
84260FC80BD5	20.1	9.37--33.80
A113B368B2B7	15.81	8.53--24.70
90FAC9E7AE27	15.19	8.53--24.70
3AEC36B9E7E2	9.3	7.12--21.29
2DD728B5DF7F	18.49	8.53--24.70
D31A033B8C75	17.44	9.13--31.80
F606AC3C7123	16.08	9.13--31.80
9A51CC0BEB2F	23.61	9.13--31.80
FDA00B5420CB	11.08	8.53--24.70
255C86F72EFC	16.74	9.13--31.80
C8345FE11FCF	15.4	9.13--31.80
B289EC713E6E	11.79	9.13--31.80
399F2052AE06	12.86	8.53--24.70
BE403CB7D944	14.51	8.53--24.70
2337FD55EF6C	13.13	7.12--21.29
C9F945FF5CAD	12.54	9.61--28.80
51300E7E3E39	13.01	8.51--25.63
F95C20D5B19F	21.58	9.13--31.80
A206798C7108	12.36	8.53--24.70
27EDF330A98A	12.8	8.53--24.70
26CCA2FEF54F	20.33	9.61--28.80
AF2D95CBECE3	12.39	8.53--24.70
92CFEFA88671	18.52	9.13--31.80
43C4649DE7AC	14.9	8.53--24.70
5998B5967D6D	18.06	9.61--28.80
50613F5660B2	23.21	9.13--31.80
5B728606745A	23.69	8.53--24.70
A58241FFBDBD	16.16	9.13--31.80
AC7DB83FA863	19.68	9.37--33.80
EC4A69A1C7AA	18.5	9.13--31.80
B823583BF649	14.15	8.53--24.70
6DE6A7E13C4A	25.15	9.37--33.80
A6145B75E90C	12.29	9.61--28.80
3FE605E36F00	11.84	9.13--31.80
D0BECA3EEE38	15.15	8.53--24.70
6F2A04B87E51	22.12	8.53--24.70
E813566FE76F	13.06	9.37--33.80
283D9F029D1E	12.71	9.13--31.80
169C056D8107	13.33	8.51--25.63
3BA197CC8267	16.55	9.13--31.80
73DFF77A2499	15.19	9.13--31.80
0ED7D0248C51	18.31	8.51--25.63
19819A7A1DE6	10.27	9.13--31.80
927373FF2878	15.53	8.53--24.70
E9C46FA38F48	12.02	8.53--24.70
9E7D6A7FB211	14.32	9.13--31.80
A79118E94C95	17.45	7.12--21.29
36203CFFFE8A	25.11	8.51--25.63
E3CD18A6D85A	15.86	7.12--21.29
1735B5E617A4	10.91	8.53--24.70
6E494021E360	17.1	9.13--31.80
540AD68DD258	16.94	8.53--24.70
CFC7B789B0CE	11.79	7.12--21.29
555FB5878287	13.11	9.61--28.80
B2C94A23C7A3	18.5	8.53--24.70
9F08A46274BA	10.11	7.12--21.29
5194978C4E1D	18.05	8.53--24.70
1B45DC1FAC00	21.02	8.53--24.70
76D9A1B4E652	17.8	8.53--24.70
AA797774EE77	16.65	7.12--21.29
69CD21E46F7D	7.32	7.12--21.29
05C690C6DBC5	17.72	9.13--31.80
4770432F760F	20.01	9.61--28.80
FEF39FC29C75	10.24	8.53--24.70
499055F89E46	14.47	8.51--25.63
1763E699B8C8	8.15	7.12--21.29
D37F31378CAB	12.64	8.53--24.70
BEE24E2B2925	16.1	9.37--33.80
6C71A32E451B	20.12	8.53--24.70
592D04C327AE	12.8	8.53--24.70
C0224C677D0D	11.38	8.53--24.70
9C5F79D867A8	21.23	8.53--24.70
69B8F18E838A	15.31	8.53--24.70
DF979638760B	13.12	7.12--21.29
041BF8B4427A	7.45	7.12--21.29
0A3F3A2E5CCF	11.1	8.53--24.70
51E293DAD00B	11.03	8.53--24.70
DFFEA5541FC5	14.07	9.37--33.80
A3F9617C1874	12.02	9.13--31.80
5F0E3DE49342	15.98	8.53--24.70
CB1967D473D4	15.43	8.53--24.70
F4CF35891B98	15.44	9.13--31.80
EAE6E393D04E	15.46	8.53--24.70
43625BCADF9B	26.5	9.13--31.80
BE48C62E9E27	18.57	9.37--33.80
F84A6EC30EB2	13.35	9.61--28.80
ED2B195F5748	15.06	8.53--24.70
70000A1792B8	21.3	8.53--24.70
163E5EFF1DE3	19.08	8.53--24.70
BE84112D93E4	22.12	8.53--24.70
CFFBA3A7FDA4	17.08	9.37--33.80
7BE7AB895950	19.25	8.53--24.70
754E9308BADC	20.96	9.13--31.80
CAA3ED12AA7A	18.7	8.53--24.70
295BA7E8CB6C	19.28	9.37--33.80
B5739868EA5F	13.79	9.37--33.80
0C1210B269D1	18.27	9.13--31.80
B47C56438710	7.35	7.12--21.29
E688246E6DBD	14.57	9.13--31.80
B5E0FAA4920C	16.48	9.13--31.80
07788D628C34	21.2	9.13--31.80
95C3B8186BA0	20.51	9.61--28.80
AAACEE68F250	17.13	9.37--33.80
483FCA4745A6	20.65	8.53--24.70
0AC863CE4E78	11.93	8.53--24.70
F9087F0EB20F	11.32	8.53--24.70
F8F929FB3D0A	13.01	8.53--24.70
2D3408B264E9	18.2	9.61--28.80
4BE97730AB68	17.47	9.13--31.80
D9823358AB81	13.13	9.13--31.80
7306BD54FAF4	14.18	9.13--31.80
3FBDEF035892	10.22	8.51--25.63
AFC8776A3F56	12.01	8.53--24.70
2E549F04385C	12.2	9.37--33.80
1CE6C3B27540	18.01	8.53--24.70
A7D166EF476A	13.63	8.51--25.63
52988AE82C8B	10.47	8.53--24.70
A09D6EDD40D4	16.45	9.37--33.80
72271476BD56	15.73	8.53--24.70
56273396A5EA	19.64	9.13--31.80
822F05944C14	13.45	8.53--24.70
904333721FEE	13.47	8.53--24.70
7C6E3C13C7B1	13.84	8.53--24.70
267AE364363D	19.89	8.53--24.70
42791230A1BD	13.45	8.53--24.70
158144F9653F	17.5	8.53--24.70
3EA459669863	13.27	9.37--33.80
8191438479FD	8.57	8.53--24.70
E0B556CFC681	15.07	9.13--31.80
323A8AAE2180	26.65	9.61--28.80
5F9321E4147B	15.33	7.12--21.29
D8FE692B9A85	22.5	9.37--33.80
6482F0B0FDAB	10.05	9.13--31.80
55C4D157646C	21.11	9.61--28.80
BDC8BDDDFA33	25.49	9.13--31.80
3A4C2F675762	9.38	8.53--24.70
0B511F4A4ABF	16.66	8.53--24.70
A2D1C12AB5C5	20.02	8.51--25.63
1F2FB39488F3	22.74	9.61--28.80
AE710B868D33	13.94	9.37--33.80
0CB5219006B8	19.81	9.13--31.80
F69701257A78	21.17	9.37--33.80
9031651DC994	17.93	7.12--21.29
9C5824D9F07D	19.48	9.13--31.80
0551E42BD8A6	19.98	9.37--33.80
6018FFBC996F	12.38	8.53--24.70
512B9ADE9495	20.44	8.51--25.63
88811DA8687B	13.14	8.53--24.70
88811DA8687B	14.74	8.53--24.70
5758ABB60D1A	15.71	8.53--24.70
5C1831BFEFF9	13.53	9.13--31.80
E513F15E700E	14.77	8.53--24.70
A62D31C7A7E0	19.16	9.13--31.80
D2AC33DCA698	20.38	8.53--24.70
5110B1EFAC63	18.09	8.51--25.63
628D4B17CC6A	21.7	9.13--31.80
2BA87F4828D3	20.35	8.51--25.63
4033C376BEDF	12.72	7.12--21.29
4B8FBFB61BCB	10.48	9.37--33.80
12CEAE574B78	17.63	9.61--28.80
02F9D46B3451	15.91	7.12--21.29
765FEB90D8CC	17.63	9.61--28.80
B33EC430D45C	13.11	8.53--24.70
594C8F15CEF7	13.82	8.53--24.70
C969843D6A32	19.2	9.13--31.80
1E7864128012	15.96	8.53--24.70
1E7864128012	14.91	8.53--24.70
37739DFC4084	18.75	9.37--33.80
8069364E668F	15.39	9.61--28.80
6F43E29A284A	17.54	9.13--31.80
658B29A0CBE0	20.65	9.61--28.80
F14D8261D930	15.08	9.13--31.80
D9BD742DAA50	15.02	7.12--21.29
2729E0F9FEBF	12.81	8.53--24.70
889E09C9FA38	13.88	7.12--21.29
9DEBDF34374B	19.41	8.53--24.70
FE0D39AEE346	17.77	7.12--21.29
BE7B68E86D95	15.19	9.61--28.80
FBFCD460737D	14.96	9.13--31.80
01CE25852342	13.51	9.37--33.80
E2DF496315FD	13.71	9.13--31.80
C6EAC00FF498	8.17	7.12--21.29
33FBF01F2066	16.05	9.13--31.80
6CFB577A4F9C	16.75	9.13--31.80
1B688D98C3FA	18.43	9.13--31.80
37F235FAE145	21.15	9.13--31.80
DEF08BE31158	21.29	9.13--31.80
A42DFBB811E7	16.06	8.53--24.70
D168E4A7C0EE	18.8	9.13--31.80
A5A4CA6C143A	13.02	9.13--31.80
BE67F0629E74	15	8.53--24.70
BBC6BBF65C11	11.37	9.13--31.80
E6156F42D42D	15.86	9.13--31.80
07EAD362F7FA	12.7	9.13--31.80
897463873B20	14.9	9.13--31.80
2EEBC15CBC53	17.61	8.53--24.70
417F05AD3B1E	20.89	9.13--31.80
A9C5E91DCE5A	19.72	8.53--24.70
54BBB79969DB	24.57	9.13--31.80
716E966154B1	16.28	9.13--31.80
974275AFE862	20.99	9.37--33.80
608A90574980	13.03	9.13--31.80
A3A03ADBD157	15.43	8.53--24.70
7B9B80EB9A33	24.53	8.51--25.63
0550250B0E35	16.01	9.13--31.80
3295B13DBB5D	13.63	9.37--33.80
A7EC7FDFE8FC	22.15	9.13--31.80
E6D1ED112987	13.67	9.37--33.80
E3DC73DEF9DB	16.71	9.37--33.80
0D96BA399943	20.48	9.61--28.80
C8427FCF7CA6	14.52	7.12--21.29
4D835CE2D4C0	15.86	8.53--24.70
7C9422600EA6	13.86	9.13--31.80
D52C1A06DB8F	18.92	9.13--31.80
5EB019340BF6	14.95	8.53--24.70
C78EC3BDF200	16.95	8.53--24.70
0AC3AE652A33	12.36	8.53--24.70
37B7D6436473	21.32	8.51--25.63
B649795251FA	17.55	9.13--31.80
C0CE0D959E8E	14.53	8.53--24.70
445AE4B70BB7	20.03	7.12--21.29
3A5EEB027895	15.12	8.51--25.63
3DA28CC99CE7	9.98	9.13--31.80
5C776E64E3C1	13.34	8.53--24.70
D68727787AF1	13.28	8.53--24.70
46C7A23C3F71	16.34	8.53--24.70
16031EA304EE	16.17	9.37--33.80
1FEB6414A6EA	11.52	8.53--24.70
238491F0B1A0	13.54	8.53--24.70
FCC9440DF6B4	12.42	9.37--33.80
2C07E2B7255D	15.73	9.13--31.80
ABF315E2CB1D	16.93	8.53--24.70
76ACA5D5E79C	15.22	8.53--24.70
D2759AED74F7	17.6	8.53--24.70
0E3017BDC18B	13.09	9.61--28.80
31B12D694B83	19.59	8.53--24.70
6B9B9C0C24FB	10.11	9.13--31.80
14CE092555C1	10.58	9.37--33.80
7A384CC24627	14.45	9.13--31.80
34D856F4A8CD	11.74	8.53--24.70
77984C592C76	19.62	9.13--31.80
67BDCBAAF361	16.29	8.53--24.70
DE5670CF4440	16.39	7.12--21.29
36F6152EFE3E	15.1	7.12--21.29
D402AE3C11A3	17.02	8.53--24.70
E901E081E6C5	17.36	8.53--24.70
D04F3A52DDFD	12.46	9.13--31.80
E007B7635C39	19.34	8.53--24.70
239B03886A7F	10.01	7.12--21.29
96C03B99BB26	19.8	7.12--21.29
255F64974FD6	19.04	8.51--25.63
3B7E26B4552E	15.86	9.37--33.80
B26163388F29	16.09	9.13--31.80
EBC43A5F6C6F	16.63	8.53--24.70
EC964AE3825E	12.74	8.51--25.63
5D3C4C0E5E47	11.75	7.12--21.29
310DB7AC8273	22.96	9.13--31.80
159FCDB71916	13.68	9.61--28.80
0608882BAF8F	16.3	8.53--24.70
2B6AACCFD57F	16.03	9.61--28.80
B4363AEA02AB	17.95	8.53--24.70
34EED2D140C7	16.76	9.61--28.80
E9366C7EC952	19.27	8.53--24.70
BD2828EAB596	13.9	9.13--31.80
580865E5909F	14.83	8.51--25.63
2B6EEE852CA2	21.57	9.13--31.80
1FF431B37A43	19.19	8.53--24.70
CC19B7304906	14.44	9.13--31.80
98E3B6AE8459	14.45	8.53--24.70
55170F28E2FD	12.28	9.13--31.80
E2FF272DE77B	19.21	9.37--33.80
E20E2E8750A6	10.18	9.37--33.80
462B27EB11BB	14.35	9.37--33.80
A810B2599B0E	19.45	8.53--24.70
AB9B801419CA	14.18	8.53--24.70
B7C37D4F754D	11.42	7.12--21.29
A8F6AAE3050B	15.68	9.37--33.80
B42C26940D68	18.28	7.12--21.29
A20152F377FF	21.04	9.13--31.80
A23BF2C7B0FA	17.29	7.12--21.29
7338099E59C0	11.86	8.53--24.70
130439C0DA2B	14.92	9.37--33.80
19D700239730	14.52	8.53--24.70
F5B83EAC758A	15.49	9.61--28.80
B6956BDA64B4	19.34	9.13--31.80
BE5E1D1B6404	12.8	8.53--24.70
5A8E7C5A82B6	17.37	9.13--31.80
73DC05CD96A9	19.37	9.37--33.80
B3E192E359F0	16.99	8.51--25.63
C697619CC14C	15.97	7.12--21.29
363DF9F01FC2	16.62	9.13--31.80
5A99043DDD08	15.06	8.53--24.70
9D57E4717289	19.12	9.37--33.80
B26298C6D888	15.25	8.53--24.70
998EBAB67A56	16.21	8.53--24.70
5A6CED5D7F5E	19.25	8.53--24.70
E5B8A20FA7D7	16.98	9.13--31.80
0AD261163CD0	11.36	7.12--21.29
453BC963FD83	18.26	9.13--31.80
52E24030124B	19.08	8.53--24.70
035E44E0CD53	14.89	7.12--21.29
86B1BE2BFA05	11.62	7.12--21.29
5AA06C619F57	11.14	8.53--24.70
A51897623CC8	18.88	7.12--21.29
5C386F74369D	19.73	9.13--31.80
D8DDFAEEF49C	12.1	8.53--24.70
C63378C55E86	10.82	9.13--31.80
A7CE7D9B1BE6	14.61	7.12--21.29
699AFD903A6E	15.35	8.53--24.70
D02F5B39984E	17.79	9.13--31.80
14B5C4C8F7CC	18.27	8.53--24.70
DDEC8B89E1E0	12.99	9.13--31.80
8978FF0AD561	13.04	8.53--24.70
8AAF52703210	15.99	9.61--28.80
A13F959BC041	18.85	8.53--24.70
F1CF54AD6AF5	15.42	9.13--31.80
0CB93EEBABEE	15.95	7.12--21.29
A2986E601B05	23.19	8.53--24.70
6C5A79E6BC48	19.62	9.13--31.80
106BB26B503D	16.72	8.53--24.70
8E6CDC85765A	19.25	9.13--31.80
F0EE0B021A14	14.05	7.12--21.29
972AC3AED281	21.1	9.13--31.80
9432295D565B	20.25	8.53--24.70
66A54F7865A7	15.05	8.53--24.70
E97CAC55E907	14.9	8.53--24.70
FABEA8C84134	14.02	7.12--21.29
2F0D0A0A1A10	15.28	8.53--24.70
C3795A146D58	14.11	9.13--31.80
C55686182B1E	15.89	8.53--24.70
6885D37F23D6	17.02	8.51--25.63
037D274E1BD4	24.02	9.13--31.80
A69DC290A1EB	20.94	8.53--24.70
B19F221953D4	16.72	8.53--24.70
44BBD29851AA	19.32	8.53--24.70
FEDC9A944127	11.71	7.12--21.29
C56EE7436D92	15.05	7.12--21.29
5584392A4777	9.61	9.37--33.80
4579BBD01220	19.19	9.13--31.80
6FD0B4C3CAE7	13.75	8.53--24.70
D228CE521EDD	14.66	8.53--24.70
801B4560BE38	15.39	8.53--24.70
614CC5D3C627	14.75	7.12--21.29
1DC53B98C4F2	12.5	9.37--33.80
C3EBF6B0CC4B	16.38	9.13--31.80
998FB43F15A4	15.62	8.53--24.70
DE5B1420412C	19.16	9.13--31.80
662D073BCF13	15.86	9.13--31.80
B3B5292A6231	15.04	9.61--28.80
CDD4FDD8337E	18.23	9.37--33.80
A5501E5B72BC	14.07	8.53--24.70
05D22D290F24	20.15	9.13--31.80
5A6EF38186DE	15.31	9.13--31.80
5F7071652889	20.52	7.12--21.29
C721C24BFFF6	16.64	8.53--24.70
674854214CFD	12.88	7.12--21.29
E2B196C2A523	19.46	9.13--31.80
F87AA95D0AAD	10.99	9.13--31.80
20315C5797A4	13.23	8.53--24.70
6E84DBB8E626	17.92	8.53--24.70
E945B21A63B7	14.33	8.53--24.70
F365C05977D8	13.74	9.13--31.80
C6BB8D05028A	7.62	7.12--21.29
CC609DC6A1AD	16.63	9.13--31.80
4547B67F23AA	16.96	8.53--24.70
29392FA58BFC	16.43	8.53--24.70
673BA2534836	16.87	9.37--33.80
FE0CC4172425	19.58	9.37--33.80
74F952293B8E	14.81	8.53--24.70
B41F8C5B213A	15.2	8.53--24.70
3F8584D30A30	17.27	7.12--21.29
22B3B24556C2	19.14	8.53--24.70
570EFEDE65CF	13.21	7.12--21.29
C8FF2B07246C	12.84	7.12--21.29
491E873E74A2	15.86	8.53--24.70
3B32E004B71C	13.35	7.12--21.29
D90342A68A19	15.05	9.61--28.80
79532827C600	20.55	8.53--24.70
090F67F5AF5A	15.88	9.37--33.80
CBA273B0F812	11.03	8.53--24.70
7507AD8AA000	20.53	8.53--24.70
82B7E8541822	15.02	9.37--33.80
F4AB6F0D82FA	18.47	7.12--21.29
B82EE093B846	14.83	9.37--33.80
1647CD26D287	12.69	9.13--31.80
57F8B9CDE2CE	10.16	8.53--24.70
B4B8A39B6337	10.2	8.53--24.70
FD8EE7963D46	15.19	9.37--33.80
5A027740010E	18.37	8.51--25.63
9E435B2D6159	10.6	7.12--21.29
7CCF937AFFFF	15.53	9.37--33.80
DF558F28BBCF	12.07	8.53--24.70
A16A475C5F73	15.46	9.37--33.80
377A568F07C0	14.23	8.53--24.70
DC45A5336361	19.92	9.37--33.80
856C550FBA2C	14.1	7.12--21.29
65401C5668ED	13.13	8.53--24.70
4D3552D36DFE	15.35	9.13--31.80
D8E3169A6DB8	12.18	9.13--31.80
EA243A86F15C	17.12	8.53--24.70
C398CC5B3472	16.3	8.53--24.70
3D7C0EC671D8	18.17	8.53--24.70
1CDBFB94336F	13.13	8.53--24.70
40416B157CB9	13.37	9.13--31.80
85C6091A05FD	13.6	9.13--31.80
67960E17B77B	14.94	8.53--24.70
B50F89709AA4	19.72	7.12--21.29
E3DCD18395D8	23.72	9.37--33.80
DBC63A735882	13.76	8.53--24.70
43B92C2D330A	16.98	8.53--24.70
CDAB70A0A220	15.6	8.51--25.63
58A8F7B14220	14.86	9.13--31.80
0505C7FAEE99	14.83	9.37--33.80
3D06D16F615C	11.43	7.12--21.29
8BDE075B13D5	10.52	8.53--24.70
69A4D40515ED	15.39	9.13--31.80
A1FD2300AC0F	17.02	9.13--31.80
1D44D881699A	13.73	8.53--24.70
47EB05B4CE2D	11.69	9.37--33.80
1EDC477C776A	14.75	9.13--31.80
9A6418EDF70C	14.6	9.13--31.80
C61E23BF5223	18.06	9.13--31.80
86822A34FD72	16.86	8.53--24.70
4B8B23A0D0A5	11.88	7.12--21.29
8FBAB461BD48	16.38	9.13--31.80
F869758FB792	14.85	9.37--33.80
BA89BBB5F909	17.27	8.53--24.70
3929CF74340B	13.97	8.53--24.70
B256C8D861D1	12.4	8.53--24.70
E142BBA31BD2	15.92	9.13--31.80
BE425E22042C	17.4	7.12--21.29
278D58F7B0D5	12.07	8.53--24.70
331ABBD76BAE	15.09	9.37--33.80
FF507A974303	14.93	8.53--24.70
C469CDADE45E	14.32	8.53--24.70
5EFF409A94B3	13.88	8.53--24.70
4987E6A78465	9.76	8.53--24.70
72EB1B235F90	16.42	8.53--24.70
9AB97BA9C605	17.99	8.51--25.63
755832D78F46	21.82	8.53--24.70
6168949C88E3	18.81	8.53--24.70
459853862695	22.64	8.51--25.63
50BB5BBACF9B	19.22	8.53--24.70
9A02D147F221	12.74	7.12--21.29
D14C4DDC834F	14.94	7.12--21.29
8148987F7F7D	13.39	7.12--21.29
E9CC11ADC75A	17.61	7.12--21.29
974CF985B14B	19.11	8.53--24.70
C458E0F03FF6	13.76	9.13--31.80
DD3E320DAF02	10.79	8.53--24.70
E5CC17E99188	15.81	8.53--24.70
AC5113BC3EB0	14.82	9.13--31.80
26F98E9190D2	11.04	8.53--24.70
AE864B58031C	14.34	8.53--24.70
F5E6648339E5	14.42	8.53--24.70
FE2E8234AF5C	13.48	8.53--24.70
9562551416BF	16.94	8.53--24.70
AB11F9F71E75	16.17	8.53--24.70
C57900301239	16.83	8.53--24.70
9C62F75C468E	12.37	7.12--21.29
1C04705B2FD9	17.63	9.13--31.80
5A8B9AD63A8C	13.91	8.53--24.70
045EB983373D	14.14	8.53--24.70
B81262DBEEE0	22.39	8.53--24.70
4850351DAE94	10.2	7.12--21.29
05D75C07F0EA	17.36	8.53--24.70
C31AB1C73B51	17.18	9.37--33.80
524FCAD27C77	20.22	8.53--24.70
6948F18A2F86	10.93	8.53--24.70
3631ECE6EBEF	11.79	8.53--24.70
E52115CE37BF	15.4	9.13--31.80
6C01417995E8	16.68	8.53--24.70
089CBD93642E	15.45	9.61--28.80
1CE30D4C1074	10.41	7.12--21.29
EAD7F39C804B	15.44	8.53--24.70
8670B1684442	13.77	8.53--24.70
C50C492B67E6	13.36	8.53--24.70
9A049336B2D6	18.85	8.53--24.70
7303D07B6F5D	16.42	8.53--24.70
85F9BE26D368	17.38	7.12--21.29
402CB14ADCEC	9.2	8.53--24.70
B7759DF269D2	13.62	8.53--24.70
FC61468329A6	18.4	7.12--21.29
FDCCED1FD063	13.82	8.53--24.70
CCBE78CF14FB	12.54	7.12--21.29
B5515625E2FD	21.06	8.53--24.70
A4CFAD51B900	11.77	7.12--21.29
4ECB7FEBAF5C	14.77	9.37--33.80
5705FC8503B4	14.08	7.12--21.29
A05939756B8C	9.66	7.12--21.29
B1089945B05B	12.94	9.13--31.80
128D17EE2B06	14.81	8.53--24.70
784E6B874CE6	17.68	8.53--24.70
F1ACA0142F0E	14.83	7.12--21.29
C93DC00BFAD0	10.35	7.12--21.29
5F3E566FB72D	14.02	9.13--31.80
9A4AE0FD63C4	23.92	8.53--24.70
F5943AF4B714	18.12	9.13--31.80
41C39ABDD188	14.44	8.53--24.70
EBEB74B5FB35	20.27	9.13--31.80
A7F9001926A2	19.43	9.61--28.80
28F1DDF0E541	13.54	8.53--24.70
43A510BC76E1	11.29	7.12--21.29
A6AFE9053579	13.19	7.12--21.29
862D1815DF71	9.99	7.12--21.29
57D08E3A7A36	24.98	9.13--31.80
0DBF2D2728A7	12.4	9.13--31.80
F3A355857C89	12.94	8.53--24.70
C1E083A47770	17.67	8.53--24.70
D6C08254EF11	12.63	8.53--24.70
D9197B60CE78	15.21	8.53--24.70
F94B12BD8613	17.61	8.53--24.70
2D962204E1F5	14.37	8.53--24.70
BB43B79E67CC	13.97	7.12--21.29
68B6E1E0A1C2	15.89	9.61--28.80
BDC34D4A2157	9.48	8.53--24.70
CFBEB5869186	9.36	9.13--31.80
C4925DD1DE9A	16.89	9.61--28.80
DB06F75C16F8	9	7.12--21.29
AA55EC3966D7	11.19	9.61--28.80
7FFA23B6ECC2	10.05	9.37--33.80
E68A61ACEE4C	12.09	8.53--24.70
04F541001A37	8.7	7.12--21.29
773AD8CC1FD5	9.81	8.53--24.70
F30B83796B7F	16.55	8.53--24.70
C16F3F94799D	18.48	8.53--24.70
08A2E09876B3	9.56	8.53--24.70
7C8854A7BD40	12.92	7.12--21.29
265A0D4EC688	14.65	7.12--21.29
5D739E74175B	20.27	8.53--24.70
A3D695E70C66	10.22	8.53--24.70
2DB4E95083FE	16.87	8.51--25.63
55D41DA70143	11.74	8.53--24.70
8D45FD9FD438	17.32	8.53--24.70
1F67AB339E9E	9.28	7.12--21.29
123FD00BBFFE	11.95	8.53--24.70
B992320C9D62	14.39	7.12--21.29
B87816520DFC	15.25	8.53--24.70
5A2FE5F03ED0	13.66	9.37--33.80
2CC26AB2AFE9	14.78	9.13--31.80
8158AF355289	8.89	8.53--24.70
36BE8CBC5B00	19.56	8.51--25.63
3A00D586E8C4	13.1	8.53--24.70
9CFEBF3B1EB3	11.95	8.53--24.70
32AE8A649DA3	12.74	9.13--31.80
60CBCE80121C	15.95	8.53--24.70
C937D2E6EA04	11.62	8.53--24.70
AC58DACA47DD	13.82	8.53--24.70
AB3A474F6A9B	10.71	8.53--24.70
346DBD99EB44	13.85	8.53--24.70
280FD967D81E	16.16	7.12--21.29
72D612078E5B	10.68	7.12--21.29
4EE8795819BB	9.39	8.53--24.70
8C935CF8442D	18.75	9.13--31.80
03CD3E0A0C88	13.42	8.53--24.70
C8C6F6E5D5B9	19.38	8.53--24.70
509A3547C8F0	15.66	8.53--24.70
BFD73E98FC76	22.51	9.61--28.80
D9BA17534C85	14.97	8.53--24.70
261D40889BB8	10.74	7.12--21.29
0671649D960C	16.3	8.53--24.70
765548772FAE	15.64	8.53--24.70
7F961237D717	12.86	8.53--24.70
B16626DB40DB	20.23	9.37--33.80
0A98888C8152	19.6	8.53--24.70
1A17FD6145EF	12.73	7.12--21.29
7115A1D78D2A	15.82	9.13--31.80
55CF2C9E9533	23.17	8.53--24.70
699A0C581046	18.95	8.53--24.70
2135FB97386B	13.16	8.53--24.70
3B02A5935E4A	17.32	8.53--24.70
17622DCCB79E	12.06	9.61--28.80
A365A81542BF	12.42	7.12--21.29
990FFB91708A	14.49	8.53--24.70
D8817CD2BBB6	13.99	8.53--24.70
7C69EBA058CC	13.32	7.12--21.29
5C7451E476F0	16.67	9.37--33.80
BB1FDA745326	12.44	8.53--24.70
D6DC36C25AA3	20.02	7.12--21.29
1DDF10081E0D	15.15	8.53--24.70
36DB4AD08891	11.76	8.53--24.70
972561F5D5F5	14.98	9.13--31.80
3F6ECF162BF1	14.68	8.53--24.70
9378DB7E3B00	13.56	7.12--21.29
0D4036FB3A5D	15.18	9.13--31.80
775B03CC3AD5	15.25	9.13--31.80
A0A65743F460	13.08	8.53--24.70
38ED9411CE68	8.94	8.53--24.70
2EF412C8EE61	11.31	7.12--21.29
E189A379FDE1	17.41	9.61--28.80
C090AD11D1B2	9.01	8.53--24.70
617427A48A81	16.68	8.53--24.70
86DFA8E67954	9.68	9.37--33.80
9EB13973E9A1	10.71	8.53--24.70
6AC17BE6ED67	17.79	8.53--24.70
449E69CA8ACC	13.97	9.37--33.80
41CD671BE315	16.56	8.53--24.70
2D762860DD91	13.44	7.12--21.29
CB0CE5642F1C	17.3	9.37--33.80
3DE7CE4645D3	15.87	9.61--28.80
5A44F3FC56CA	15.68	8.53--24.70
3590510158B9	15.6	9.37--33.80
903EC11BA433	15.94	8.53--24.70
2BDE580344FA	19.87	7.12--21.29
12115FDFB126	10	8.53--24.70
2F4D6F8222C9	21.48	9.13--31.80
4F61678B48BD	21.29	8.53--24.70
E7E658B7BEB2	14.45	8.53--24.70
99C6719BF269	10.38	8.53--24.70
91942B109D45	17.03	8.53--24.70
85B40965CB22	19.35	8.53--24.70
23563B45267E	15.36	8.53--24.70
1E36ACB0F870	13.77	8.53--24.70
98630506B3D8	11.23	9.13--31.80
0E2DFD5AC9EE	12.22	7.12--21.29
D058E37CFE42	13.32	7.12--21.29
F4027AE6B941	17.77	9.37--33.80
99A259B7425F	18.21	9.13--31.80
1C98651FE9E4	26.64	9.13--31.80
32F1BE99184E	13.58	9.13--31.80
BFBEE0F8F7C9	21.12	9.13--31.80
727BF0A24C4C	13.28	8.53--24.70
2102114F4437	15	9.13--31.80
384BFE9CFCE9	8.67	8.53--24.70
A3DEB81EBAF6	10.3	8.53--24.70
2A1C0061E98F	13.09	7.12--21.29
0C6ED0BCEECC	13.19	9.13--31.80
31DBDEF828C6	11.1	7.12--21.29
16D62958DCA2	12.83	8.53--24.70
54EE125F9BB0	12.86	8.53--24.70
1633DB4BDF59	18.06	9.37--33.80
B8883A41F7E4	15.61	8.53--24.70
35C9CC97008E	11.16	8.53--24.70
26A39BEA3AF4	13.17	7.12--21.29
DBF1AA6F2D2E	13.72	8.53--24.70
C6FF5FA128FB	15.43	9.37--33.80
DF99BD21D45C	15.06	9.37--33.80
7B7A3FEB3252	21.96	9.37--33.80
DCF3C5A802AC	12.97	7.12--21.29
5E062473F2CF	18.98	9.37--33.80
7CEEA2717F1C	15.26	8.53--24.70
42EAFAA8E573	16.05	9.13--31.80
58715E191901	13.45	9.61--28.80
0EAE95DEF9D8	17.6	7.12--21.29
062832AB4FD5	10.83	7.12--21.29
4DD4BA22639D	16.29	8.53--24.70
B9D8C324498E	18.77	9.37--33.80
D79175DF0A89	17.23	8.53--24.70
9A88581F58A6	15.49	8.53--24.70
37515135419B	18.37	7.12--21.29
9D1F09CE46C0	14.46	8.53--24.70
FAB25EF60216	17.11	9.13--31.80
2132B4AC709B	18.82	8.53--24.70
F126D0C3DC8F	12.7	8.51--25.63
1848987C8EC9	17.92	8.53--24.70
2CF9B9FB7288	23.33	9.13--31.80
0BA60171E592	11.81	8.53--24.70
283BE7ECA4E0	20.99	8.53--24.70
64DAA5CFA0F9	19.96	8.53--24.70
0FBEE154E0B3	24.53	8.53--24.70
DCAC31AF785B	11.32	8.53--24.70
6FEA31A4818E	16.97	8.53--24.70
1B6E19BDA730	16.98	8.51--25.63
4B2F983FE828	14.58	9.13--31.80
54AEE0A16EDF	11.99	8.53--24.70
14EB76D8D205	11.61	8.53--24.70
1251F2333D0C	15.87	9.13--31.80
DB611CA8FCFF	20.97	9.13--31.80
418665BA3F3E	9.42	8.53--24.70
8E2F5597FDB1	13.98	9.13--31.80
4C93BF55797D	25.31	9.13--31.80
51F370575BBA	26.91	9.37--33.80
88E0D22E5C5F	18.9	8.53--24.70
92361D16644C	20.14	9.37--33.80
59ACE6F67DF3	16.42	8.53--24.70
8E673F7E1C62	17.3	9.13--31.80
48D260934EE6	22.86	8.53--24.70
7CC800D0858E	20.5	9.37--33.80
30FA6EDE0AE6	21.97	9.13--31.80
E6E22515916D	20.77	9.13--31.80
0664042505CD	10.88	8.53--24.70
00CCD56A0A99	16.25	8.53--24.70
684AA7C3E222	11.01	7.12--21.29
5E3B0DFC7CC9	12.54	8.53--24.70
18A3B2B32A0A	14.45	8.53--24.70
CF2134F28497	19.77	8.53--24.70
DB965BEA699D	9.71	7.12--21.29
8579CFAB578B	18.23	8.53--24.70
C686DF34B232	21.3	9.13--31.80
B306394F5F3B	17.93	9.37--33.80
2F4F8A012F01	14.39	7.12--21.29
B60C07AA44D5	12.25	9.13--31.80
619267B1079B	17.44	8.53--24.70
E366D03EC5A6	18.11	8.51--25.63
3DF53D788D34	13.71	7.12--21.29
97E11F227344	10.07	9.37--33.80
17BCC6D4A01A	9.58	9.37--33.80
C3CBF997B28B	11.15	8.53--24.70
[truncated: 802 more rows]

## Sheet: Sheet6
De-identified ID	Serum ALT (U/L)	Reference Range
C2639E875583	72	7--30
DC42A3C5A742	8	7--30
D15DC0C56C81	14.8	7--30
1FDFCB4EA570	38.9	7--30
23C9D88393A4	62	7--30
4F0476EB8886	27	7--30
2EC7E1F5F26A	225	7--30
5E82CBB11C76	114	7--30
EAD3D0315022	30	7--30
2F60944E366F	16.1	7--30
8DB99818C791	30	6--29
BA7318BE5F9A	24	6--29
3D7AF223A117	51	7--30
F38C7AC8DF58	13.1	7--30
6BF048E0BE14	21	8--42
4D6F12A9FD78	43	7--30
08A0CEC573FE	20	7--30
01BCDE30B9EA	5	13--45
52837F287AF1	24	8--42
423A8F079CE5	202	7--43
F103A4C0883F	206	7--43
4DAAAFD94FD1	53.1	7--43
30A80FC083C7	67.7	7--30
B485D45D1081	79	7--30
BBDDDB6577E4	27.3	7--30
A062F01AC2D5	15	13--45
4F887D2ED240	33	7--30
D208908B1599	15	7--30
3FD5F41EA689	16	7--30
D2B504162BD9	33	6--29
2B493DE84106	19	7--30
000431F3D94C	60	6--29
81CB9F5BA29B	24	7--30
870EE8B8DF2B	213	7--30
BC15C6BABF31	49	7--30
78BD81038C66	109	7--30
AC3AB4F25634	154	7--30
8B2C89CD0EA6	23	7--30
2D1525DAEB70	248	6--29
14A9B379D1CC	36.7	7--30
14EF8CF164C1	45.4	7--30
53FEDB0F1C5D	23	7--30
45E2E58CB35F	111	7--43
2502C03D4CF6	16.9	7--30
2C824426B3BD	110	7--30
43833E99E256	43	7--30
40B98F0ABDF3	117	7--30
E584AA0062E8	157	7--43
55450C645934	236	7--43
254ECFBDD8E4	32	7--30
239F684C7689	15	7--30
A6DEF2BED467	28	7--30
7B571399A164	19	7--30
2D08AD07B13C	17	7--30
6EDEA0785698	143	8--71
9ADE6725544F	29	7--30
CD35966CC545	23	7--30
B270BBB551D8	22	7--30
7E19065D43B7	10.4	6--29
DA4EEE325126	51	6--29
4A92EB3340EA	30	7--30
5978920F1ADF	15	7--30
73E26A2D1CE1	25	7--30
B52FE678C745	125.9	7--30
3F44858A44A0	80	7--30
2D8EFACE7510	33	8--42
B7A6C3E92A78	59	7--30
54D33A758110	38.5	7--30
4D8A268B1FAA	371	7--30
F81F5DFA0696	67.9	7--30
6255700A88C1	12	7--30
41475AB891C0	224.9	7--30
70DC53FBAF02	45.2	7--30
A1F2989D6DE5	95	7--30
808DCD48FCAE	30	7--30
B301B4313045	36	7--30
E212EDB6DD51	190	7--30
670F6F14FB6B	18	7--30
2AA7C50E5A5E	41.5	7--30
08F2547D09CC	45	7--30
7CD20BBBB550	48	8--71
F936B5E4E12C	38	7--30
75BEC3B91421	35	7--30
549F48B3892C	30	7--30
414668A9AD33	84	7--43
DFE416F850F2	36	7--30
FE5BD39C09D4	29	7--30
02090BFBB960	24	7--30
42DB1AC79E76	22	7--30
398DB4CEE1A5	95	7--30
0F5ED5539A41	136	7--30
2D1F98C4A0ED	54	7--30
6D11E17C62D2	25	7--30
EF398A78017A	26	7--30
D2AD02DCE1AC	37.2	8--71
AB6BF0883F0D	78.9	8--71
85363714E80D	52.3	8--71
115C9BFA00EE	22	7--30
41BF208A2EAB	46	7--30
E766F1DAF986	25	7--30
7D1E442FE2BD	22	7--30
261AF5B244A6	48	7--30
744EB103CF26	27	7--30
327E81C0BE94	8.4	6--29
965ABE1B006D	92	7--30
2FAF14B23D3C	38.9	7--30
DAC7A8B477F9	46	8--71
F1A5BFAF6377	17.6	7--30
C11CF582ACED	19	7--30
F4FC1ACF5E30	80	7--30
CB5ECF7862B0	145	7--30
9C9CD93C6662	12	7--30
98383118B0B7	11.9	7--30
7D166999DE3D	26.8	7--30
B19B5C751F00	17	7--30
FB5EE06AB4A0	15.1	7--30
B8E7AA4C1B45	657.6	7--30
ADCEB730D5D2	40.8	7--30
202E446B1B20	14.4	7--30
DD01B5668D71	19	7--30
154D39571CC2	17	7--30
D768DA857A6C	21.5	7--30
B9CE47A04C26	11.4	7--30
FEFBF97F02C0	13	7--30
9E448A5BF05A	22	7--30
B86B196F2C90	347	8--42
9005536A5697	15	6--29
C879D1EFF3C5	65	7--30
2E27BF6B3389	36.7	7--30
FFD1BE9DA0B0	19	7--30
C6DAFD337282	21	7--30
0C1D4EA26114	26	7--30
66A273EB127A	19	7--30
4C52FE21D78F	19	7--30
35C887C69324	13	7--30
FA1D8A2F3AAB	24	7--43
DB1EF4F56129	31.6	6--29
CC9EC1994B90	184	7--30
AD52C64C65C9	12	7--30
9076AB2E81D0	48	7--30
332ADBA60D3A	19	7--30
4E547C05F220	35	7--30
496F46DAE83A	22	7--30
B94013E3A3C0	417	7--43
794023138851	94	7--30
50A9D98EFF70	25	7--30
38A27CECF57B	14	6--29
EE54B89BF1C0	21.8	7--30
6370833FFC18	98	7--30
73CAE95FAA51	18	8--42
0A5F27962853	21	7--30
EC31A4AA1D9A	10	7--30
AE13B49C56D5	17.1	7--30
DD901D24878C	44	7--30
F7A489857840	19	7--30
CCA58EACD877	113	7--30
6CC16AA5526D	46	7--30
C608BB6BA6FF	110	7--30
1FD51D176290	95.1	7--30
55E0FEC1F35C	51.1	8--71
4C39231C3EB9	103	7--30
8CFE0D6D3926	233	7--30
9136CA3E9AA4	108	7--30
4380B5AAB437	39	6--29
E5AF06D3C2CB	64.4	6--29
088CFA67C164	20	7--30
4D4921FB1D99	27	7--30
7AF4C45903C3	24	7--30
2DE54B22AFB1	21	7--30
7D4BA4CA760E	28.3	7--30
929A79F10234	50	6--29
C8ED55E569E8	10.8	7--30
F688D293B040	38	7--30
A6FB6F366D82	16	7--30
6968301DABE6	7	7--30
8C716AE1AB1B	134	7--30
B41F317CBE7E	237	7--30
CA88052A1F3B	48	8--71
C1A8CD0AAFD7	50	7--30
BA417867D4F1	50	7--30
D23EC37979EC	23	7--30
13427E0E4A1D	73	7--30
B02C18014A70	31	7--30
28EC195927BE	18	7--30
EBF73D3DCDE9	18	7--30
00A031D99566	122	7--30
EF947EDE3DE0	12	7--30
6447A56A2407	22	7--30
F057CE173020	18	8--42
C7D776EB86CE	32	7--30
DD0F666420ED	9	7--30
44BF387AD010	15	7--30
CE1270B0B558	22	7--30
F43B160153FC	37	7--30
89FF3C92FA97	33.3	7--30
A0B812686E2D	61.9	7--30
C8B73221698C	68	7--43
B846EBC53369	127	7--30
E1B95BAD8873	72	7--30
BCEAC8212683	1154	7--30
52C7874B2566	24.7	6--29
3F41AF8530F2	9.6	7--30
71EF25F67F73	21	7--30
4ABF033E4C60	117	7--43
38FB350F7AF1	113	7--30
9C2CCF59CF9D	87	7--30
C25222C129D3	19	6--29
91BEE6433354	29	7--30
CE0E31410032	13	7--30
911539D12B54	16	7--30
97F44327953D	8	7--30
6E41E41EFB0F	7	13--45
946B5869E05A	27.2	7--30
B6CA5DD0A30C	13	7--30
B09509E25633	119.3	7--30
B49C8858A35B	21	7--30
0E7320BDAE3D	8	7--30
0F1E0DD2FEBE	11	7--30
51B0D170DE30	26	7--30
BDEA13D1A1F0	42	7--30
BD832EEAB608	66	7--30
96A4748B1CBC	15	7--30
428881715095	47	7--43
6BF1BA3D3EB2	40	6--29
980DA69078AD	37	7--30
66198C799BD7	25	7--30
C7F3E41FA344	103	7--30
AB15A58543E3	138.7	7--30
5ACD43AFA222	27	7--30
FB5F03B786C7	46.1	7--30
697F5B3B73AD	32	7--30
770AC1E05385	110	7--30
39D61B6B9B52	113	7--30
7AC2DB989619	28	7--30
B54DE7EB115A	35.1	7--30
86567392D9FB	64	7--30
9339605D1D96	15	7--30
7721A9BDFDD8	28.4	7--30
AB8ADAF0AC39	59.8	7--30
C6A6C4C13A4F	18.9	7--30
CC4C0718C23F	52	7--30
C6EEAF5E71D7	24	7--30
D26F001CEBC2	109.3	7--43
29EA7FF2BF58	517	7--30
7606A69A8256	15	7--30
42AFF0D1A2E9	14	7--30
37737B06EC68	67.8	7--30
B18064991738	34.9	7--30
782698D25B3E	184.4	7--30
122BF4AAFCE4	701.8	7--30
F25B5BB5DB8E	30.7	7--30
3D3958CDE37C	48.9	7--30
3828E0E5FC9B	53.3	7--30
93CE80E5423C	17.9	7--30
832970379A0E	5.5	7--30
5B5D73E417E7	37.7	7--30
6B983F868699	11.7	13--45
152494977526	37.5	7--30
5EAA6ABE3B29	30.5	7--30
E2F7362DB2B0	19.3	7--30
2BD67A74E608	25.5	7--30
8CF03833C1FB	108.2	7--30
F22CDA213A8C	21.8	7--30
CC43CEF72E17	131.4	7--30
15C80FAFA3A3	15.3	7--30
6337ECD9FCC1	13.7	7--30
0B824DB06F4A	21.4	7--30
CF5508EE285D	27.6	7--30
E545A810718A	27.1	7--30
8F1EF76F4AE6	29.1	8--42
9CB3F296FCD7	23.1	7--30
ADF6E9CF1A0B	225.7	7--43
0C9F7E76CBE4	21.2	7--43
E0280DCE42A5	21.9	7--30
6A773152D5A9	24	7--30
0E8030E8E464	37.2	7--30
581591CE954B	31.6	7--30
164C4E802406	21.8	6--29
7F23F5B2CC4B	19.9	7--30
5BA00BFE06E5	10.7	7--30
746E4E9686CC	15.8	7--30
71589C281232	14.8	7--30
FBEFDCCD5FE1	13.2	7--30
3E5B75A8906D	33.5	7--30
82718082EC05	36.4	7--30
B5CD44CDAEF9	14.9	6--29
4191FF9E0A91	93.6	7--30
4F63B9EB8342	65.7	7--30
C7296EA70C79	62.5	7--30
EBD418753AE2	17.9	7--30
091BD47E10D1	16.9	7--30
840E1AA47655	114.1	7--30
126FC7446A6D	21.2	7--30
C46AA55301D5	12.2	7--30
BB2E564EBE4A	28.1	7--30
DE04B115D406	25	7--30
139EFE550CC3	42.1	7--30
F044AC22B4ED	77.1	7--30
79213A02E4FC	55	7--30
8827F613B611	31.2	7--43
D5F86CF75FB1	15.1	7--30
BB64595E8EDB	79.9	7--30
0EA69C1DC7E2	44.6	7--30
395FB6C90D6E	26.3	7--30
BBD8469D91BE	49.6	7--30
9FCCD7118279	31.3	6--29
3E57EA3A189B	119.1	7--30
D4160A83D972	35.5	7--30
01F6C8A16865	23.8	7--30
BF3E0B5D22DA	24.2	7--30
9DDE41B08812	48.1	7--30
FEB77DE66D2D	8.8	7--30
2EB39E130442	11.4	7--30
D1BC0CA8D5CB	16.4	7--30
684FF5CE6A6C	32	7--30
328A01AD3953	24.8	7--30
78AAC8A08FF1	74.2	7--43
43D4A5FE646E	16.3	7--30
F221BB0E3E7C	32.7	7--30
CB983130C04D	12.6	7--30
416B72A17144	58.3	7--30
74294510300E	47.9	7--30
AB031F408344	16.6	7--30
09696F586800	30	7--30
4FFC3F5ADBE9	28.4	7--43
28B0D02DA36A	104.1	7--30
7DAE611E2E93	18.5	7--30
31F59A9435D2	84	8--42
840AE60A4C0A	41.5	7--30
730C1EF6A41B	57.6	7--43
7FA1F06B093F	71.4	7--30
81F9601BCBC4	375.7	7--30
7EEF5964EEAE	53.9	7--30
6DAB007A5146	13.7	13--45
93E05B8E22C7	20.2	7--30
E6B7E3E9477C	12.2	7--30
2F638526652A	16	13--45
609DD2B8C889	72.5	7--30
E30E14613AC4	20.4	6--29
08CFE2083D09	18	7--30
363F483B948F	50	7--30
D2151AFD15F4	45	7--30
F35AF9529DA7	69	7--30
4A8E2DCA6E71	70	7--30
D76386FCD639	24	7--30
9D142BFBAE35	37	7--30
15F498B1D182	68	7--30
9AE0105AA94B	27	7--30
7A2156F9F304	23	7--30
18B63FC01A94	27	7--30
54F1EC733344	12	7--30
D6AB7FECEE4D	105	7--30
741AB5F75B35	112	7--30
004D7A41FB74	377	7--30
C37ADF5FC912	757	7--30
FFE9C243D689	43	7--30
59BAE5D8CAA8	13	7--30
6432B667C4B7	18	7--30
16BF60047234	14	7--30
4AB5A0EEE39C	16	6--29
DD42BDFB7042	17	6--29
89FC126E04AD	54	7--30
1137CAFF90B1	17	7--30
E68414528546	17	7--30
4D4547C72498	15	7--30
C7CA89937C3D	18	6--29
E246FCCCC2D2	35	7--30
241BB09CE06A	15	7--30
0B764973300F	23	7--30
FA67B8E72C27	30	7--30
99951E47DF82	7	6--29
8E7910988CAF	27	6--29
DA82D823555E	18	7--30
4A85F2D9E68E	57	7--43
5FC548A9A3B6	17	7--30
E9404AC18D6B	33.3	7--43
ED0C922935AF	20	7--30
2C3292117C64	138	7--30
2CFEB0240846	31	8--71
2BC49EAE32F9	14.3	7--30
1ADF5C23D808	36	7--30
0F65BE2465DB	40	7--30
316B53D16182	70	7--30
238EE5B1EA05	42	7--30
AA35CC08FAD8	42	7--30
B07866B528DB	45	7--30
410EC3E161B4	76	7--30
086D7CA04AF3	230	7--30
9ECADE8C04BB	24	7--30
437F51C11296	366	7--30
669BA334DF92	28.7	7--30
A05AD9BA4529	65.7	7--30
23FB62934A6C	48	7--30
121AB036258D	27	7--30
E248BBA43044	12.3	7--30
97CE61C171F6	18	7--30
B28C168BE267	25	7--30
64226284FEB5	18	7--30
39F624962B2F	21.4	7--30
2D1442378A95	53	7--30
59B14790D257	30	7--30
CD3B40C77A8B	57	7--30
1013D7EA06C3	51	7--30
952B73376FD2	80	7--30
7D33B6F9A3B5	33	7--30
898224AC6C6E	35	7--43
613389131787	16	7--30
54F04540B929	18	7--30
A9431E9E85AD	17	7--30
FD0782A0337B	20	7--30
F3FB0182C1D6	43	7--30
54BA4A8AEC8A	32	7--30
B5213EA3FC7E	93	7--43
201CBC9EB443	31	7--30
B86264D91111	50	7--30
D565B0135639	30	7--30
212AB7D1FD8A	58	7--30
A2D51B7190DB	17	7--30
A62B69F891C8	27	7--30
BA5424D55D25	34	7--30
AB41730CAD6D	47	7--30
974F2E103C82	43	7--30
259DBB330EED	26	7--30
A4230E748D8C	94	7--30
55343CC64226	42	7--30
65F00B14F11E	48	8--71
4EBBDEED3872	21	7--30
07E82A73B0F1	20	7--30
E54F0199706B	481	7--43
224A72940D9D	166	7--43
D2DEAB13FE03	26	7--30
A0FBFEA7189F	29	7--30
7D90A9CA7590	86	7--30
370ED2E5ABCA	28	7--30
385B9AC219BE	63	7--43
80D6358D9579	41	7--30
C8ECE24AD5BC	18	7--30
946DE13B4999	61	7--43
1EE2AD996B0A	87	6--29
38D835404EC3	31	7--30
CBF20A064366	15	7--30
E9AF6E7FB393	21	7--30
0A5A59A3034C	65	7--30
CCAF98DED8B6	26	7--30
4396CA91A277	66	7--30
6E1303CBEF56	142	7--30
10A2A2D61982	102	7--30
A7AF93C9BE45	69	7--30
599C0CA7D4E9	44	7--30
27197B262E1E	20	7--30
F48311928AED	20	7--30
1A296BBC51DF	14	7--30
6B6BD7B0BD3F	27	6--29
2DEF480A61B2	26.3	6--29
6A688AC85783	17	7--30
6D88BECFFE8D	78	7--30
995C19324AB0	50	7--30
64307B92CD84	50	7--30
DE8308B5C0A4	34	7--30
417979398515	11	6--29
2FBEC0670DE5	9	6--29
922463FB668E	38	7--30
114ECBB85FDE	31	7--30
DC37CF8CDD7A	17	7--30
3E54E796DE31	16	7--30
91C6A6AD96BF	14	7--30
FDDBA8CD2419	21	7--30
242EACC32185	51	7--30
5276A0303F81	19	7--30
C790C55B0098	15	7--30
50F89D9C5F0F	18	7--30
1A1E0AF61A2E	73	6--29
89A8870A5C9E	36	7--30
F50A4879DB54	26	7--30
F545505897E7	118	7--30
2526DD6228FB	21	7--30
E965B2AA6678	21	7--30
312AA1D2CAD7	15.3	7--30
CC8FB87F3F6C	44	7--30
666ED1235D68	16	7--30
E9655251E1FE	12	7--30
4AAFBB0E7B0B	12	7--30
FB83EAC390A8	70	7--30
C390F09291F3	13	7--30
9597D42DFE07	44.8	7--30
02EDC93D08C3	12	8--42
939774EA8A58	34	7--30
BD432ECD5484	18	7--30
4C54E8337DEF	55	7--30
1F9B3B8334CA	21	7--30
D440CEAA396F	18	7--30
0BA6EAE1CBF8	15	7--30
5BD572A5A9BD	12	7--30
302AE973B853	87	7--30
12273F33AB50	29.5	7--30
1C1055A5B230	29	7--30
9A3CB038B311	16	7--30
DA9FD0FF8357	18	7--30
2EC0321FFA3F	44	7--30
CC6005D221AA	25	7--30
79D82DED9FB5	82	7--30
4B44AC47E548	81	7--30
76A743A24CB9	17	7--30
21544D9D5E7B	18	7--30
CA896B91C087	37	7--30
929CBBC45CE8	15	7--30
F1D638E53786	75	7--30
BF4031469DEE	37	7--30
EF1EE548EE28	19	7--30
3CC5B9B10A83	24	7--30
E085CB759E09	128	7--30
0589FC7198CC	31.4	7--30
1B8D8CE831B8	37	7--30
9F4F772724FD	17	7--30
B2BD11CADFFA	30	7--30
7C652D88DC79	49	7--30
3A832D15695E	72	7--30
16E23B861E0B	85	7--30
28400927F792	56	7--30
C2C86AE473B2	120	7--30
B1189DF27F53	109	7--30
FA26C2674854	45	7--30
6D7E7A5C67C2	23	7--30
165BD287E0B4	32	7--30
36D2985D725F	75.2	7--30
4D7F708E91AF	164	7--43
84C3DE934AF3	48	7--30
87A5046242CF	19	7--30
96A7E90B6D01	34	7--30
91FF20001EE1	86	7--30
F8E007353F99	29	7--30
DE1198E5FCC4	20	7--30
0F38C7BDFFCE	12.9	7--30
8A7438D573B7	32	7--30
DEE9332772E8	28	7--30
598AED9A76EA	25.7	7--30
07B1324107E9	12	7--30
CB179CDCB212	74	7--30
ACC3507161D9	42	7--43
90B52CEA3FE1	11	7--30
35F6121844F8	48	7--30
A3CEE36799F3	22	7--30
EBA853635E3D	22	7--30
82C3909B99B0	21	7--30
2A983C03CF7B	21	7--30
06BA05230208	11	7--30
BAAA2BE1B685	19	7--30
17CE0CA30F8A	22	7--30
F786F5A2D40A	44	7--30
D4FD5B691386	33	7--30
066910A3E472	40	7--30
F1535562D009	154	6--29
21DF9E01AE22	167	6--29
7B1B4EB4AF1B	132.8	6--29
2E3EFB15D567	16	7--30
A5DA2D6B3D7A	15	7--30
F3E55130311D	17	7--30
E74328EE6EC8	50	7--30
1F53AD302E26	17	7--30
74C4D985048D	25.5	7--30
6B59AF4B399D	82	7--30
5751EB949EEA	65	7--30
F478C2CAD4BB	52	7--30
7455A1AF885B	187	7--43
869144835A1E	19	7--30
03BDADAE7F17	30	7--30
8E95395CA594	21	7--30
4C9579D55010	281	7--30
824859245221	151	7--30
4F9850DCA9E9	65	7--30
ED34E7F9A988	66	7--30
E059BD768662	27	7--30
5446E61B84A3	18	7--30
3633FFAB2292	38	7--30
E1657E1E9D42	112	7--30
A63711015392	18	7--30
561478D5D308	9.8	7--30
E251E375BD87	36	7--30
AB86EEF566DE	15	7--30
CB3F547252EC	185	7--30
0C513D2E9F66	60	6--29
48F2CE86200A	16	7--30
4AA51F59AF35	36	7--30
FE161A85BD91	1042	8--71
2FCAC1ABE4BF	43	7--30
AB7FAD55F84E	32	7--43
CFEE5F735A5E	35	7--43
9BEB13F2CC38	13	7--30
A9EBEA9EA0C1	35	7--30
F6B49ECF7787	34	7--30
50DF9DD5CE68	11	7--30
F34CB80BBCC9	21	7--30
E8307AEABF04	18	7--30
B5553E3CEF78	13	7--30
0824B25A0CC8	49.3	7--30
E7E36627DD5D	23.7	7--30
3A7AE845AEFF	26	7--30
AAF52D31E1E0	25	7--30
E84E58B9B2FE	42	7--30
C2D3B8D18E64	20.9	7--30
56D1966BA5A2	29	7--30
A8C3B4AE7189	19	7--30
1F5F5E99E3EB	26	7--30
A97F94988C88	51	7--30
99CC337FFCB4	13	6--29
A9402ACA0E9D	24	7--30
998682CE4597	33	7--30
3DFFD77EB1E6	34	7--30
3D1631AC7807	16	7--30
FDB7476C145A	113	7--30
31E4039997D7	18	7--30
7C4DB16D119A	84	8--71
3FDA193EFC2D	30	7--43
ADC3D4FF727D	14	7--30
71D75222ECD2	19	7--30
DDB36B234479	25	7--30
8E37A1572C75	17	7--30
5C68FCF16D0C	45.7	8--42
382B5877AC4F	53	7--30
AB93F3E59053	40	7--30
16A02FD7F2EC	39	7--30
6F7C59EE8F1C	33	7--30
80378D4FCCE3	16	8--42
E5A6ECC54CB2	56	7--30
5B9A812D8697	43	7--30
239280F7D506	23	7--30
2C8C704711CD	72	7--30
C85D2EE80D71	22	7--30
BE680CDCF22E	57	8--42
1514279CADED	212	8--42
5935D50C53CD	19	6--29
56099F052DD2	23	7--30
4E7858F81C0E	150	7--30
32CE9FECEEB5	68	7--30
98B05E5176D0	31	8--42
8A6EC3817FF6	42	7--30
F2B717CCAE11	29	8--71
1F0B23F08921	114	6--29
2C433776C924	42	7--30
8D0C4B00DEB8	17	7--30
65B0E311AE04	23	7--30
0D9F4B7278F3	27	7--30
3BBDBF55D019	19	7--30
9FCABAD49646	37	7--30
0436552B631D	32	7--30
99CC1C78C3BA	28	8--42
522EC47E665D	12	7--30
877D37F423E1	32.2	7--30
2BBCB489C18E	22	7--30
3EB0B24081DD	90	7--30
D341BB8E6364	25	7--30
99FD609CBB4B	48	7--30
715BB706B95D	36	7--30
8BD75371D4BB	34	7--30
1B1FEBD02D60	30	7--30
4CE3C12FEE2E	48	7--30
68FB5541497F	16	7--30
6801DFA12FDD	26	7--30
B8EA9A9135DC	32	7--30
1416A4C6CA0F	117	7--30
DC6D21F9BBBB	42	7--30
15D6F2F0AC65	28	7--30
8DA0C16E330F	25	7--30
696462303A08	24.4	7--30
3F65857F8C30	20	7--30
15FB9D0A684D	17	7--30
F005F78AA6A4	79	7--30
430CF415542C	9	7--30
583FFF76B625	23	7--30
A8EC88647C38	14	7--30
B95161D5D203	25	8--42
C24710BA5FF2	43	7--30
A6DED4734BBC	10	7--30
4E19FB8301DF	312	7--30
CEE37F31BAE1	23	7--30
36F5DF4DDC1E	41	8--42
4B858CEF351C	22	7--30
127FA9CC3822	11	7--30
75A715FEB835	7	7--30
5784096C0243	29	7--43
5181E32E6A42	343	7--30
D550509EF3E9	14	7--43
2D0A793350AD	38	7--30
DDF616EA9859	49	7--30
7ECC7B5BDEB3	18	7--43
F47198180C80	85	7--30
C468BF82F3DE	22	7--30
F251AFAC487B	21	7--30
8E55C8ED01AA	78.5	7--30
84942AEE25AF	25	7--30
857C7407B948	45	7--30
417B18682DE9	18	7--30
706D401815A1	173	7--30
F37612E5D5F7	20	7--30
587E859C49A6	24	7--30
8EBC16731653	18	7--30
D85FC453B7E0	30.6	7--30
76CB28D3BD8A	31	7--30
5121C6BCA865	15	7--30
9B657FAE42A3	199	7--30
C40212A42FB3	46	7--30
483D35A2798E	14	7--30
DF151640BA52	53	8--71
54270E92EBC4	38	7--30
47EC6A6EDA62	50	7--30
14FADA5BE17B	18.2	7--30
C95C260DC1B0	16	7--30
60CA2E177638	20	7--30
FEFA23DC28FC	21	7--30
6DF59A2470ED	17	7--30
E20B0DD8D893	46	7--30
357439882D61	45	7--30
8E0792127989	22	7--30
FF0D08FCEA67	176	7--30
1AEA4C5C4631	39	7--30
0D0BCE970C3B	21	7--30
DB09A49143D9	64	7--30
64926112A1C8	61	7--30
1A03ACBD219C	77	8--71
EE14A767C7A7	95	8--71
B0AB4717155C	123	8--71
8B14A0164888	115	6--29
0803B9D9DCA9	53	7--43
554A19682FA8	52	7--30
BEB4A107A2D9	26	7--30
DDDC889C4ED0	17	7--30
E5969C9BF75B	45	7--30
2AD331BD2889	540	7--30
E0444A46662A	21	7--43
714C8534F8A0	24	7--30
A4848B833EC5	35	7--30
CB2B49A9439F	15	7--30
A651600E9DE6	60	7--30
5AE78A5CDB32	44	7--30
F06070859F02	16	7--30
B9084F174813	108	7--30
E297E7E31042	66	8--71
43B33D72032C	110	7--30
E73E73EF425C	81	7--30
CD05C82691B8	17	7--30
8EAF2D1604CA	26	7--30
F88769FACAD5	16	7--30
4B015FFFF911	30	7--30
B874868EDF3E	87	7--30
863F9F8018D7	24	7--30
93C1F314CBEA	40	7--30
A91E5E355E8B	57	7--30
F8B30484538F	41	7--30
DBA3AD3BCED5	34	7--30
80E748A768B8	61.1	7--30
2BA51A3C888A	48	7--30
D2EC01220284	53	7--30
203022CAD695	53	7--30
374731D4AE28	54	7--30
9A2082A19C1A	28	7--30
B06C5C625299	17	7--30
C4517C970A40	53	7--30
57949BFDB355	14	7--30
4343BB9ED25A	45	7--30
C32C3B1BDBA1	8.9	7--30
88AA2FB54AF9	43	7--30
4B32806FF4C1	43	7--30
63F80553BEA1	44	7--30
F0DB456DA4E8	18	7--30
1AAA6DAFE72C	180	7--30
38C8D4B9D4A1	85	6--29
39A9F08A6D2F	45	6--29
3C24AFD5CEF6	22	7--30
870ED519B505	34	7--30
1F51C07350C4	25	7--30
0F68B6A53E22	12	7--30
8EB5BF43FCA5	47	7--30
8C7F9D988807	40.9	7--30
1B5F410707D6	29	7--30
9D9E234586B2	20	8--71
244F98D894EF	24	7--30
FF0D16C31F4C	35	7--30
2CEA9D59748C	26	7--30
9C637839BBB6	44	7--30
E2DF3CF9B370	25	7--43
DDF992637816	26	7--43
1437A48D02FA	15	7--30
F8512B801888	62	7--30
5CC6749B8180	406	8--42
B139D8DDCF29	32	7--30
1B348FF5CD51	70	7--30
804A9523085C	127	7--30
E4C4DABAC29D	56	7--30
41AF4536CE13	27	7--30
88FF411C0B5B	128	7--30
82AF22C05DCD	14	7--30
48C7A0784925	233	7--43
034340D5EDF2	107.6	8--42
FB11B5712005	43	7--30
16457BBE2FAF	69	7--30
F9133577CDA2	61	7--30
1A1140354346	19	7--30
9CBDE6A90B70	12	7--30
9AB00CDF6445	170	6--29
8B81F87DCF59	38	7--30
2C210A6936CD	17	7--30
BEF1A6AC4D69	144	7--30
A375D02B063B	125	7--30
58AC99A6C64A	56	7--30
451F39FA8F56	37	7--30
37C1D0D1B79E	64	7--30
444A43466DF4	55	7--30
793A0E0D561C	19	8--42
9C445AAF1B0E	17	8--42
DDA0EBC182D7	18	8--42
FE51EF70E920	18	7--30
44C51BB038A9	29	7--30
717517CFC55B	37	7--30
817049E3B5E9	25	7--30
986047C129DC	23	7--30
FCDBEBCF74D5	31	7--30
4B67775C1D47	37	7--30
000D82BCB94C	57	7--30
E7B5036BD3DE	32	7--30
4BA96515C7AE	24	8--42
BEE3A7F493E8	16.9	7--30
8765832DAFCE	86	7--30
0816A824188E	42	7--30
E2B35792601F	19	8--71
FF9AF30F921F	26	7--30
2C059A50B008	93	7--30
6AAFEB968C98	170	7--30
BC29A81E7DBF	18	7--30
93F8BD0E53F5	19	7--30
58AFEAA7C096	12	7--30
D9B20E8AE8D1	21	7--30
E32D38E14EE2	188	7--43
199BFE9C5658	57	7--30
9363B7C8E421	30	7--30
C9495B4A0B6B	20	7--30
F53D73ECDFFA	22	7--30
454E2BF1CF2C	18	7--30
5148856D0D02	24	7--30
AA8B7936F040	29	7--30
66C06A87ADCD	27	7--30
7D80478BC786	68	6--29
0358C25A607F	21	7--30
4F695D6B7FE7	12	7--30
2F7FB4E4E608	47	7--30
01D4D07630DC	26	7--30
C2BCFB6E35CB	13	7--30
F3AF055C409D	199	7--43
FBC97423C15A	18	7--30
34D0CCE5C3E6	73	7--30
93924B277573	70	7--30
30809B4CAB41	33	7--30
11A4A4966F31	39	7--30
64C6A0BA0D0C	43	7--30
B37A87994C38	23	7--30
B5798BF97B11	40.8	7--30
F77F115E21BF	18	7--30
C361D28CF5B7	31	7--30
AA503CA75DD3	140	7--30
717561C961DC	24	7--30
78D00962A03E	13	7--30
02CC869386A4	93	8--71
8276A65C4AD8	162	8--71
79DD1CC322D5	108	8--71
9FAF887C0CE0	25	7--30
C78CB54C5F46	21	7--30
54A1810D5091	24	7--30
4218D8811578	45	7--30
66DADBBC9913	53	7--30
7BBD6FDADFF3	50.3	7--30
E9F45CED7C0A	43	7--30
79ACBC6E004D	144	7--30
209C0EF78085	47	7--30
7A7716FB2D87	25	7--30
2838C00B4616	46.9	7--30
656A9308C672	96	7--30
BE59531716AF	37	7--30
78726E535635	55	7--30
B16ADE3B8AED	25	7--43
158025C6553C	16	7--30
62A2E925A72B	11	7--30
310B28B79A39	54	7--30
BAABB514B23E	186	7--30
6627431DDDCD	41	7--30
E2C7EECC4AF4	22	7--30
0606DAD7FB16	49	7--30
5C8EF8A9D760	10	8--71
F131EF840685	15	7--30
488F7ED1A9A1	52	7--30
3ED08D7B1E02	42	7--30
FA9C2608EC73	121.3	7--43
438DCE8600F1	192	8--71
1D351F75A5CC	25	7--30
270E274C5593	26	7--43
21B19E1A5D3D	25	7--30
CFFA30307445	21	7--30
611FBC21F92B	33	7--43
616EA63CE906	151	8--42
005B35915F62	824.8	7--30
F7890F0D5BEB	27	7--30
1AA01BBD438F	115	7--30
EF89F5C15CE3	30.7	7--30
E42F1C19144A	26.7	7--30
0CA0B3353B45	98	7--30
E83729F5B79D	66	7--30
9A30FF12B5E3	209	7--43
370C2F8F8081	57	7--43
E9324F201A2F	40	7--43
5F5F66FAECF8	44	7--43
27B49A4F52A1	26	7--30
E56BBA361A2D	13	7--30
25E8F72A6192	27	7--30
B97F36A52AAD	61	7--30
60143A2E8614	27	7--30
18EE6F0CE9A5	21	7--30
27B5AC678EE0	155	7--30
10C56F45A0DD	16	7--30
AEBF789267FB	24	7--30
E8902ED4CA9D	18	7--30
8C6ECCF0D4FC	42	7--30
77725B6A9230	28	7--30
F4D8EFB06E78	117	7--30
C87B1C621BA0	70	7--43
3C97CA5F2FE2	15	7--30
7BC9313B4D21	62	7--30
FCE5A6125057	50	7--30
17F45C7C3CC3	54.6	6--29
63BE3204169B	20	7--30
39DA07ECB937	17.3	6--29
0D25DFC6E4CB	27	7--30
CFBACB75845A	52	8--42
3BDEFB7D1CD0	15	7--30
F2AB19C1F48D	27	7--30
0DA40CE78E51	26	7--30
723DE469853F	97.6	7--30
CE509EFDD17B	31	7--30
32D28D42EA13	15	7--30
828763FDF9A2	10	6--29
28999C1CAD87	17	7--30
A6814FE64145	49.3	7--30
B39B77F20D1F	90	7--30
0FFE93E80161	47.7	7--30
6FA1A7014167	147.9	7--30
5700E5BDF2B1	179	7--30
6AEDC4582078	16	7--30
3FA24DC0B085	44.4	7--30
DC0C5EF61B68	406	8--71
5A20AE0C91DC	23	7--30
A162C59F0489	15	7--30
251F433FFC7E	13.9	7--30
45DBDB7334DC	50.6	6--29
0A4292F49285	20	7--30
20E6A3F3C19E	294	7--43
545450CDFC16	12	7--30
319A1F3FD0B3	70	7--30
528C382B3746	24	7--30
A36B9F32015D	23	7--30
B8D12C07F53A	152	7--30
B96982F1C471	129	7--30
8FE533F594DD	358	7--30
A3AB47BB534D	20	7--30
7F2BE30C9E86	102	7--30
CE3EF9ECB41B	15	7--30
A834A2CA1F27	16	7--30
1792C92769C0	30	7--30
215AA6372B71	29	7--30
ADA89E94EF42	20	7--30
BA8B5AEF9B21	107	7--30
688FC6BBA23F	105	7--30
0B49AD5721D8	88	7--30
F879F73ED7C5	133	7--30
035CA8BCE2A7	16	7--30
7C40F74A2C2A	21	7--30
0C07579A384E	17	7--30
8C92DA53ED5A	112	7--30
66B44476F696	72	7--30
79E8C8336800	17	7--30
4AB852E20E56	31.7	7--30
5BF33183FD16	19	7--30
1B67B6DEF337	19	7--30
93D590BD5551	25	7--30
AC204FEA9A01	28	7--30
898C0E992EFA	23	7--30
3A2BFCDDD65D	156	7--43
501F6EC00247	41	7--30
7F4EE7E69DF3	43	7--30
806896C50A32	18	7--30
69AB68F771B5	26	7--30
48E29A7AD10D	42	7--30
6260E43DA249	19	7--30
D5355C369174	56.6	7--30
338A2CB30D17	25	7--30
7ED31F471A4A	110	7--30
19FDE8C1176B	27	7--30
DD51F7887AC0	27	7--30
C958C1F1140F	31	7--30
75C6C32844F1	98	8--71
7CE1871FFF31	46.2	7--30
B448AF0B4E82	124	7--30
CB77DFD17622	54	7--30
89E5D3E387CC	23	7--30
B7A7E5B8D60C	162	7--30
9FEF16507B1D	25	7--30
D795E5CDAA08	24	7--30
4DAF596B8EC7	25	7--30
42DA917570B5	109.5	7--30
7D67D2DB7CD6	32.7	7--30
64595A1F0046	30.6	7--30
0CE0A989E6DB	32	7--30
8B95DCCAF53E	129	7--30
D3C6E3BC82F4	25.7	7--30
479060472528	63	7--43
F3873BBD5B1A	55	7--43
6E6958F23700	46.5	7--43
F817C32E3C40	28	8--42
522E4D95F2EE	355	7--30
B4FEF54A9B26	52	8--42
8E4BDC1C00FC	87	7--43
678AB8628902	18	6--29
A86E81ACA13B	140	7--30
84BF7CC14401	63	7--30
B562432E88A3	25	7--30
A19F4C280185	24	8--42
2BF7DAE321FD	44.6	7--30
B592BCF4F639	217	7--30
E073371EE19A	55	7--30
3743C69E3DFE	17	7--30
ACB80D089D79	31	7--30
B23A71A73476	93	7--30
6D15A0C5F0A2	17	7--30
4AC3B021CCB5	100	7--30
11BFBB8411B3	72	7--30
36D71A8C09A2	34.3	7--30
8425017D90C6	53	7--30
2082E8A1C413	23.5	7--30
A62F5FFBA652	21	7--30
DE7ECA7CA165	167	7--30
F7D0BFDE1F0A	33	6--29
7CC732EE483E	26	8--42
2888724CF30A	605	7--30
06A13B24454F	60	7--30
326C1680783E	17	7--30
CE676635F481	232.3	7--30
D26840BDE658	87	6--29
740DECB64EC1	51	7--30
198DB48F2514	36	7--30
E9AE47F4DAD2	30.6	7--30
3BCF0AC06DCB	37	7--30
19D9928DD72E	60.9	7--30
32A4D9551667	20	7--30
416C0DC2C084	28	7--30
6920F5339180	367.4	7--30
890919DD14C4	18	7--30
512DEA15A625	13	7--30
B44A2FD93033	33	7--30
0B50D5D39B2D	24	7--30
40001BADDB7B	50	7--30
6A654E47B12A	24.2	7--30
C916C2991E7C	16	7--30
41406E65FC89	28	7--30
EBD63B15B6F4	11	7--30
D4D86F83CAD4	17	7--30
9E240BE04FBC	38	7--30
D283BE411CBE	179	6--29
C2F1F747E3F1	42	7--30
BDDDEAB21CB3	17	7--30
7CE44933FE55	21	7--30
FE890B79A0F4	19.7	8--42
B772CBE96AB0	33	7--30
BE7C4A9EED29	84.5	7--30
2650C72D8F0E	112	7--30
E22C96B9E9B9	22	7--30
F380F6D05186	51	8--42
E2066EBD8358	18	7--30
DE18EA6FA008	24	7--30
A88673A1BF04	52	7--30
F5F4F27B4EE4	30	7--30
743A8FF3B804	19	7--30
65331169D8AB	25	7--30
66014A0BE80E	27	7--30
A90634B28CFA	11	7--30
30235915C45B	51.1	7--30
DCF4452346C0	163.3	7--30
22AAE2D1EFF0	31.2	7--30
AFDC85F84FC5	23	7--30
CD8821DF223F	20	7--30
32BAB76A7A18	21	7--30
92161ECFFD39	15	7--30
BC29D8E66CEB	321.3	7--30
E77F28512943	76	7--30
E98DC7082A66	99	7--30
1DBCCC7556CE	13	7--30
9114F01B2CF1	26.9	7--30
07576E843A82	24	7--30
6A989C144C8F	101	7--30
D4EC3AB4B828	16	7--30
D34B44A339DD	445.9	7--30
760344F9E870	19	7--30
4396665A8E55	59	7--30
50F7A6F37B78	31	7--30
91EACA7471DA	164	7--30
B9D94C7065CE	15	7--30
B447ADA987A1	21	7--30
D975AF0063E8	80	7--30
586BB041E8E9	54	7--30
E342E0B3F43D	43	7--30
89451857BBCA	58	7--30
6875539388A8	38	7--30
13CE59CF7319	25	7--30
2651FDB78E02	24	7--30
D11DCA737AE0	48	7--30
400A265343B2	33	7--30
057C23092B22	18	7--30
DC72187A446F	33	7--30
1404A711CA08	27	7--30
2A65FE9E0341	89	6--29
34F699BF8A9B	37	7--30
E630E8EF3577	36	7--30
227FED5AB2EA	19	7--30
A1DBA7B9A50A	44	7--30
787F9F3E25EB	64	7--30
F705FB7CADF8	16	7--30
B30AD7F7A528	37	7--30
CB1491B7156A	55.1	7--30
5B47D1C70513	14	7--30
E2584102FEBB	18	7--30
2F95BD16E74D	31.4	7--30
20FA25036920	58	7--30
CDA1A8E9A7B5	13	8--42
3FABF8E6869E	85.1	7--30
BD0B91E768FD	61	8--71
B7E0B7354B87	18	7--30
4F1AA7149DD5	28	6--29
BE4868D13768	32	7--30
110BA3411E54	17	7--30
3F204D1A03BD	44	7--30
9BBE3C75BF95	14	7--30
5C1BEF888908	78	7--30
C24B7D9ACE85	29	7--43
0806ED5D2ED6	12	7--30
89DFC70F4008	36	7--30
78FEAA3982FB	45.9	7--30
EDC9F0089482	30	7--30
3FDC66266984	58	7--30
5E41D3DB5472	47	7--30
4D15AC4C8ADF	23	7--30
3894763DD861	46	7--30
8FD6170220A6	29	7--30
62E50B6D3A9E	12	7--30
13CD8C4E7969	98	7--43
53BF3E9BAF9B	117	7--30
C08A61347935	52	7--30
4829EA54091A	16	7--30
D2EB52D8E195	24	7--30
F2A37EC0E13C	22	6--29
ED81BB0DDD43	31	7--30
5F0FB1E45D25	18.9	7--30
6A1D0EC3F4A5	22	8--42
9DC23734B0F2	29	7--30
DB7E7CA2E828	17	7--43
7842A633B70B	31	7--30
56ED048F5478	33	7--30
4C32D06D02CF	59.3	7--30
A02A0C4EE1B2	13	7--30
C5D592389F42	24	7--30
A85BCDB82155	15	7--30
D0F73B60814E	22	7--30
6B9D42FBCADD	21	7--30
96CAED2B071A	14	7--30
AD5B9620399C	64	7--30
CFCB9A39AA2B	12	7--30
1BEEE7AAB29B	18	7--30
1CD432C9BB6E	33	7--30
F68C6EF5EA65	90	7--30
9683A22FEE9F	21	7--30
A21A16609ABA	20	7--30
FA8E1CB7FA66	81	7--30
D7A91A04EEE0	36	7--30
B52FE952CD60	24	7--30
2CD0855AFCD5	35	7--30
C3315002B540	27	6--29
FEBFF3468F4C	30	7--30
13EF908D1403	91	7--43
788EBC5BB0C2	45	8--71
F878D99946D5	113	7--30
958459BEC851	33	7--30
626F77F4540C	66	7--30
D3B6914A8344	36.5	7--30
0F460B41E911	43	6--29
DEDBFF1B913B	24	7--30
4056DB3E92B5	25	7--30
C616BE234F53	40	7--30
80D90E2E2840	19	6--29
CD5B4E9697CF	13	7--30
0CDDD14118F4	33	7--30
BE195F55DCDD	19	7--30
6DD8640979FC	88	7--30
0BAAF712D1FB	61	7--30
C8A26A03430C	11	7--30
67C8231A7663	49	7--30
D95322E356FF	80	7--30
C07D857675EE	39	7--30
D239161FEBC8	59	7--30
07140B3BA2F1	27	7--43
8AC4D82D456E	101	7--30
326855D9E638	16	7--30
66B3308059D1	17.6	7--30
BDBE96E6204F	28	7--30
47A4CC643EB9	26	7--30
38604AEB0B89	213	7--30
940FAF4B26BD	20	7--30
9D1D9A77E59F	18	7--30
C01CB2F72D7A	67	7--30
62AFD7C8A994	51	7--30
8FF10BC64BFB	46	7--30
78E36C5E9532	31	7--43
1782865AB67A	48	7--30
40D20D9A59E5	30	7--30
46823DC0D7E0	36	7--30
8FC597EF173B	23	7--30
66D6D28417AD	87	7--30
DF388E490030	24	7--30
721CC94016A7	13	7--30
B90A55042C5D	90	7--30
DC68EAB1B967	20	7--30
658CC5E593BF	12	7--30
FE47EDCE8E4D	45	7--30
9CC5C59FC299	17	7--30
88C089BECD6E	27	7--30
F0701CC68952	50	8--71
357F303A4398	17.8	7--30
31102FA948F4	55	7--43
AC1F04E64BDE	32	7--43
4DC0352B846C	26	7--30
223CA808085B	11.3	7--30
2F9AC601FDEC	11.6	7--30
3F13FF519006	34	7--30
5D8572A4AE4B	32	7--30
A76E7A881F5A	62	7--30
B1E6AFFB7AA9	55	7--30
ACFA9251A362	36	7--30
2D14201FD630	34	8--42
74358C1A9EED	22	7--30
912DBFCFD5A0	26	7--30
4A6206A54513	19	7--30
8820C629BCC1	31	7--30
E4726009515E	34	7--30
AC72284BA39E	123	7--43
CF947C38733C	66	7--30
0B36ACC9B97F	24	7--30
429CA1871CE8	16	7--30
E193A2EA7ECC	33	7--30
0070BCF9F044	14	6--29
5726AD7397E9	84	7--30
CDB7EF20738D	60	7--30
99EBBB5A0A90	17	7--30
A6167B4C9A9E	157	7--30
F575C61B7531	16	7--30
0E98ACA800B2	26	7--30
ECAEEDE9614C	122	7--30
4C793CC09310	42	7--30
F44677D2DC0D	16	7--30
9C2D6A4D1A32	30	8--71
D5805D128D70	36.7	8--71
7B1C26D19BCA	56.5	8--71
B2E776C25140	18	7--30
027E532B7556	45.6	8--42
8D3C912DF3F6	21	7--30
0FF8886A86D3	25	7--30
4B595A7CA1BB	25	7--30
9EE63C216AE5	28	7--30
F9922E637352	20	7--30
51E00DBCFF20	20	7--30
A35B85F266AE	16	7--30
7063F802BF50	44	6--29
5BF17815748D	22	7--30
21D6F2094E90	24	7--30
58AF46715DE4	23	7--30
A872FB5D72B0	33	7--30
F7609D60F1BE	101.4	7--43
DB299BBA6775	48	7--30
87BCDA716AA8	35	7--30
3E6A4457ADD5	12	7--30
AB19043EB09E	12	13--45
F6A205C6D4A5	52	7--30
E43CDFE9A4A7	26	7--30
EF29F7D18E8E	50	7--30
29C659A65159	51	7--30
07BA0399EAC8	15	7--30
CDD4A951930B	298	7--30
CF5A90E96A42	23.3	7--30
197E3DCCF8D4	18	7--30
479C512E5370	62	7--30
D100E421F31C	36	7--30
8393409FC62D	19	7--30
AAA0A67B2BD7	16	7--30
3BAFD3AD52B3	14	7--30
2C44597C1B65	22	7--30
BCE3C77B744D	45	7--30
3D559CDB3E20	10.4	7--30
56D243D5EA5D	18	7--30
81FA590E890A	23	7--30
37264311AC87	10	7--30
A807389D0DEA	14	7--30
9A1764C32D7F	76	7--30
BD135543A147	24	7--30
84629BF6672E	58.5	7--30
1F30738DE9F4	13	7--30
11D5E78B0BC3	49	7--30
3F5A77C4C6B5	136.7	7--30
B74A75C496A8	301	7--30
7943C518E2A3	18	7--30
B2B1B53D6119	272	7--30
AEB422141ADC	166.9	7--30
FAD5E1D77213	37.7	6--29
BD5702B42511	50.9	6--29
44284DB2C3F1	24.2	7--30
5628F3178CEF	19.2	7--30
8D1931EC55E0	24	7--30
A830EC0E20E3	36.6	7--30
92F03CCDC02E	51.3	7--30
895FA1E15454	77.2	7--30
B1DF2A43FD6D	18.9	7--30
C55AC82FE4AD	140.7	7--30
CDEA084918F6	40.8	7--30
F2801EB06A87	12.6	7--30
FFB76248C024	18.7	7--30
53D369C82CDA	57.2	7--30
10EBEF177D3E	27.9	7--43
7137C32F960F	23.8	7--30
78E146C92885	51	7--30
791862471EEE	30	7--30
5DB24FECDF9E	25	7--30
E2EC260B364D	20.4	7--30
FB8EC6EAE0D3	63.9	7--30
E9AA18AFD04B	20.3	7--30
A929DB9F3F73	40.2	7--30
EC43992D421C	209.4	7--30
944D135684CA	33.4	7--30
55A50073C3B1	20	7--30
538EC5A7D95B	36.9	7--30
07627BD42075	59.9	7--30
2ABFAA806553	20.8	7--30
D8BD30F5C5C5	23.6	7--30
8CAF3E8858D8	146.3	7--30
6655CADA2CE0	18.4	7--30
E7025C8023E7	18.8	7--30
91FE8CAD5D6F	22.6	7--30
9487CFAC4AED	12	7--30
58B38B6F2109	9.9	7--30
BD99F86EAFC7	17.3	7--30
26BB939401E1	30.8	7--30
ED3A16836D69	47.2	7--30
278CA92782C5	160.2	7--30
4E8CAE2D9878	41.9	6--29
312AF43B76C9	26.9	7--30
40B918DF20FC	41.6	7--30
9C20240D4D81	16.2	7--30
1EE6764DF74D	24.4	7--30
79B05C8A6ACD	28.6	7--30
0DA3124B80EA	44.6	7--30
0281782BEFA1	38.8	7--30
DEFBDB35E07C	50.3	7--30
60AB3F6904AF	26.9	7--30
F5AC9A82B85F	54.8	7--30
FEA6575053C0	23.7	7--30
819B15DBCF46	31.2	7--30
6BEACDE7E3B1	41.9	7--30
B5EC8FD91951	15.9	7--30
0389905847D0	30	7--43
127E14A672EE	18.3	7--30
B8C3C0C131A3	18.8	7--30
BA79D8D00BF2	106.8	7--30
7B03B5A36B47	20.6	7--30
685C84BD5057	18.9	7--30
9E65FE48CD19	18.6	7--30
DD7B67D04965	63.8	7--30
44D074A0CF02	37.9	7--30
B2B64A418D8B	697.5	7--30
EB350CF99BB7	25.5	7--43
3463158D71EA	54	7--30
517BB6DF1ACF	22.4	7--30
FDEDF8C3B400	28.9	6--29
B09CE7252163	311.1	7--30
3113F2BD4CBD	27.3	8--42
34C23E25FF7D	58.8	7--30
4206621C2D55	29.7	6--29
727210917576	10.8	7--30
6ED02AA6A3E9	21.8	7--30
C2487305372A	291.5	7--30
1BC945A5F129	14.6	8--71
86AD8061AE08	83.4	7--43
E40ADA76925A	21.1	7--30
342DFF98036E	19.3	7--30
EAD98E3B4C9D	18.2	7--30
91907E0A2218	82.3	7--30
26321EB4F758	33.3	7--30
DFB368A2610D	23.1	7--30
AE2DB1DC740E	10.2	6--29
FAA4D1E8E1AE	23.1	7--30
0A4A6B751C1A	13.8	7--30
BB03922C3A75	20.3	7--30
9438204CFF86	24.5	7--30
79E1F6DABEE8	124.1	7--30
B207184E7D00	34.9	7--30
83E0BADF62F9	23.1	7--30
46436F5F40E1	40.6	7--30
D6D70A40E9E7	18.8	7--30
F9A24866369E	13.9	7--30
4566F8306EA0	25.7	6--29
E202A7B6C924	122.4	6--29
B31F8A515533	40	6--29
EE6B1BFE5241	29.3	7--30
FE32FB063A09	27.1	7--30
BA1410890D57	22.2	7--30
D2960232E813	48	7--43
1FD1D8883F66	51.7	7--30
56661787A725	17.4	6--29
3C7B3ADBB439	23.4	7--30
31FA8516F0FA	76.8	7--30
CDB1FA74466F	26.8	7--30
D1DD9BA11019	10.2	7--30
4198879E81AC	16.3	7--30
06DA9A663D35	40.2	7--30
4F0C9FC7FC65	70.6	7--30
F3E6210669B9	24.1	7--30
7333CADB6416	65.9	7--30
59B769A36286	14.6	7--30
A20B7D08ABCC	20.1	7--30
171929F0AFEC	5.2	7--30
9735A4EAE7A2	203	7--30
DA39BA2D182F	15.1	7--30
B8D463DBCB8E	22	7--30
D1AB1482E6D9	20.7	6--29
D12258EEAE3C	71.2	7--30
61E84A4216C8	60.5	7--30
38A058C905F5	71.9	7--30
12CAEE63CF8A	9.8	7--30
C9BCFBDE4268	32.5	7--30
CFDBD0385A26	33.9	7--43
B0BF5E144173	21.7	7--30
41A2AB2FDEE4	15.9	7--30
DDC04B440D8D	19.4	7--30
64234EB83BB4	21.4	7--30
45EC229E2E19	30	7--30
03ED42E14756	24.3	7--30
135A2D9B1BEA	11.1	7--30
DB08D25BDEE4	11.2	7--30
948D59BF9C29	17.4	7--30
552AEA2FEFB6	33	7--30
FDC392BA7A12	39	7--30
106B7DB460C7	62	7--30
E32E651A1287	102	7--30
20D7983B907B	51	7--30
D2F159A680C3	49	7--30
ADD4C234B89C	15	7--30
3D208F3F249D	50	7--30
D59C7ABE9ED4	54	7--30
8ADA26473ACB	64	7--30
4040671198CE	70	7--30
AB7467E8A58B	41	7--30
26E36C59026A	14	7--30
52CAAF37049E	21	6--29
104E5B0D8E52	10	6--29
6611D0EC25C3	39	6--29
E6681FD1A0BD	69	7--30
CD9D89E0549C	71	7--30
12EF9D9D0842	23	7--30
A84A47902A3C	53	7--30
3956AD7A06F0	36	7--30
EAA73ACA0315	32	7--30
B6913E983F35	69	7--30
7A50049317E9	22	7--30
4BB95CC58694	20	7--30
B76E574525AA	48.8	7--30
9EDCAB5B6EF6	125.7	7--30
8E158FD28016	60	7--30
A98942DC823F	28	8--42
5B22ACCD09E3	119	8--71
1580ABA14485	101	8--71
C6BE8DF6E82D	45	8--71
AC87264C4767	10	7--30
54D37674F0FB	33	7--30
3E82A6EE5C70	15	7--30
53DF289CAD49	44	8--71
4BF6A946D2B3	12	7--30
0F73E7D7EA09	50	8--71
9AD8C1E7E5BD	170	8--71
3EAD69B4DBA7	116	8--42
90F6633FFA87	160	7--30
B02FE3488F12	94	7--30
93BE06D460B5	6	13--45
64F584873766	17	7--30
AECF5567DDD2	9	7--30
BB8CDAB16ECF	11	6--29
59AAE7AF4156	6	6--29
124F6EEAC739	11	6--29
8CFCA0E0B720	79	8--42
37D9651F4016	226	7--30
311EBFD7F59A	31	7--30
5E4921FD7EBA	179	7--30
910E89A07D5B	57	7--30
2771FD17F905	43	7--30
E72C7F64A52F	26	7--30
9D41CAB523B6	222	7--30
C11F67531847	58	7--30
70D26FB1E2B4	13	7--30
EC595979DE4E	37	7--30
01B0A7B355E2	196	7--30
F82F55CB1DEE	54	7--30
04BA163F9EA0	50	7--30
127A52D448BB	14	7--30
966E78F3D34E	30	6--29
59997CE00446	53	6--29
40E65A4C24F1	35	6--29
5E5B1600D739	16	6--29
73DA520BC79F	21	6--29
5D7CFA34F838	18	6--29
7ACF17AAE761	34	6--29
6A18E57A9728	101	6--29
AE1B62282581	86	6--29
A0DF35E262B3	98	6--29
60CE5D90FEB8	65	6--29
9D29C507571B	10	7--30
D90079AFC328	27	7--30
9A19C43DD04C	15	7--30
0CBE7917BFA0	14	7--30
6308E3E53F7F	29	7--30
6A4AF93D66A8	80	7--30
F0E3A3BAFD4C	51	7--30
80A31AB1D6B8	46	7--30
62492B3DB61F	40	7--30
596F28153B24	27	7--30
0BB603C792AA	30	7--30
1D69BC670E43	36	7--30
942E4BD7AD4A	8	7--30
693DD80510F1	1461	8--42
A487577F053B	452	8--42
2A3248498E5E	614	8--42
087BD2695467	390	8--42
D4FD287E70C4	330	8--42
9334858F4150	32	6--29
A2DD543E3F1C	30	6--29
96CC59ED97E6	36	6--29
20B711B5B17A	61	8--71
C31DF0AABA77	18	7--30
4D9F7B95DE60	71	7--30
A4DC8448DD7C	58	7--30
5237E9291303	59	7--43
92E7E2613C89	276	7--30
6CE0E1B33A33	68	7--30
65046C638AD3	12	7--30
36AD2BE78832	89	7--30
417CF7584849	17	7--30
68214D12C1B3	164	7--30
B65D34FD16AE	249	7--30
F7ED5A090554	467	7--30
40F4B5DFF9A4	143	7--30
9D3548E5CF64	52	7--30
98F8B7F9530B	121	7--30
AFE68E320827	85	7--30
148BCCC9FF33	69	7--30
4457C030969C	74	7--30
37B1D2AC1426	54	6--29
FA1B410796BE	18	7--30
4E1A43907EBB	171	7--30
D7F75DB3D916	43	7--30
95B74168F7E2	155	8--42
A0852731BA77	48	8--42
BD4632EA5241	22	7--30
61F9F6A559A4	52	7--30
208C309282BC	138	7--30
815B8D4E41CF	24	8--42
92CD19909DD5	30	8--42
4F518345CA23	22	7--30
D606CC5400BC	15	7--30
DF404EADEBF5	185	7--30
C88AF385AAC3	110	7--30
37599E3ED42E	29	7--30
F523F79A1829	7100	7--30
1DDE966A5F9A	1077	7--30
2D3FABBADB10	218	7--30
2D3FABBADB10	91	7--30
4535BA561576	4028	7--30
06163C89A5FC	1968	7--30
8EB82A7FCC1C	651	7--30
45CE6E2B13B7	492	7--30
AA047386EA9B	211	7--30
0B12FC7BBA9F	152	7--30
073B25F98F15	13	6--29
812012AF0095	16	7--30
E0E9B5B1AD14	20	7--30
2768A0DAEBA4	60	7--30
97460490FAEC	19	7--30
2BA6A14060C7	15	7--30
BDFF405DE70B	2061	7--30
B67C94E42A9C	1764	7--30
B67C94E42A9C	1694	7--30
D4CAF2F4549B	1380	7--30
863ADE5AB8EB	54	7--30
B91EAFFA6AE9	30	7--30
432A289C950E	30	6--29
95B1FF08FF28	18	7--30
1E9807AD8B89	29	7--30
BA35A286B09F	30	7--30
CC8ACC9248D8	51	8--71
DA4CE6BEC5CD	13	7--30
65287A8FB009	13	7--30
EE946E418A29	69	7--30
DB0C854B26DB	123	7--30
96EE4B5644A7	11	8--71
839A8E3DC681	13	13--45
B12A9C07ED1C	30	7--30
A7CB0393D666	27	7--30
D200796D2255	24	8--42
CE01B671EDB8	15	7--30
81E3F55EAD01	13	7--30
BC87F6F50011	82	7--30
C5F7882C0708	1856	7--30
C5F7882C0708	2103	7--30
3C45CA5A71B8	1061	7--30
79622A7C3C16	696	7--30
D19CEABB4862	319	7--30
62A22C85A802	167	7--30
CABB43B36234	96	7--30
FDA26D2FC2D0	18	7--30
B13AB38EEDCA	4	13--45
E7AFD5FE794A	9	13--45
CA0E045B2552	112	8--42
F71619D4DF96	132	8--71
C414885680F1	163	7--30
77A759C93EA8	134	7--30
C8411FB2B6B3	209	8--71
534BE264137B	15	7--30
2049B407AFB9	181	7--30
A1CA21722AFF	129	7--30
2B582EDA38B3	90	7--30
3DF20A620D2B	20	8--71
D8DE701EC92F	19	8--71
4BBA4D727874	53	8--71
7BA5B2C94E83	36	8--71
211276CE5FD2	25	8--71
C8866FF1DBA6	22	8--71
F928B365EE18	18	8--71
A291AC8EA36E	26	8--71
4B407B13AD33	19	8--71
FD96A726D284	28	8--71
8669C754A644	54	8--71
C05E5B59784F	30	8--71
C3E999E433A9	29	13--45
07AC100A4108	14	7--30
535BA3184BC1	54	7--30
3D89BB6EFB1B	41	7--30
150E848EE8CD	228	8--42
F8A8FD2C282F	144	8--42
2E8493A8F523	18	8--71
7084D06CCA11	17	8--71
B1EDDF17DF4A	15	6--29
C63032DD01F7	40	6--29
1CC2D1134BB7	14	6--29
C7DA61C0F353	17	8--42
3161D6192B2E	65	7--30
6D023F9D74A8	127	7--30
7F300916C0C2	65	7--30
7414D3EBE8D6	26	7--30
64618AF913E0	25	7--30
183C265D8EF3	30	7--30
4375D424C2F3	67	6--29
D2098B716108	33	7--30
D6092E4746EB	23	7--30
B2777F496E12	37	7--30
DE0C88C098E7	69	7--30
0FABA2FEC838	102	7--30
752B85742082	22	7--30
7D6AD1F8FFD4	31	7--30
5205F97BEAE7	22.4	7--30
FB6DE2F6ACE7	9.9	7--30
281304E3C725	18	7--30
309A09CBE4A1	16	7--30
C9A541768730	57	7--30
4218E4C33696	53	7--30
D86E51FED562	37	7--30
068DDCFFB353	19	7--30
18AC537179B5	15	7--30
805A9DC18100	18	7--30
A9095EEA2DE9	50	7--30
2344C62542E2	41	7--30
3A15B2CDA110	46	8--42
C238B5D16D63	41	8--42
BAB16B2933B6	32	7--30
E29631F41293	21	7--30
88B48AA36AD2	8	7--30
FE80B9938786	20	8--42
A35FB9CDECE6	56	7--30
3910D4C0060C	45	7--30
B79651284D4A	18	7--30
92BDA3F55F30	11	13--45
FBA738754A3D	6	13--45
E3528C4D828F	9	13--45
0B72E76A969F	14	8--71
1C7413FAA977	16	7--30
066D2DDF6E27	450	7--30
06AA511B3B87	344	7--30
82832FD5A9D0	208	7--30
688C41900938	389	7--30
B73FC43D433C	595	7--30
D2E623A42830	505	7--30
3C7A68D1F9C1	104	7--30
1754792F7A84	28	8--42
FCA35937A1F1	300	8--71
F22D4965C156	368	8--71
8DE3272113ED	335	8--71
0C0686A68438	210	8--71
61B53BDA9CFA	75	7--43
5FB96FFE98AE	40	7--43
848A8A416E14	20	8--42
816D477DE487	24	8--42
06B09DD75C7D	18	8--42
7FF60C2D3A0D	39	7--30
F2E565266483	17	7--30
7E6FD826C166	35	7--30
4A2A63B51947	24	7--30
1C3BDEE556D7	29	7--30
4E4AA07C09D6	33	7--30
7C6658FEE205	38	7--30
114235C2FC7F	83	7--30
D73599B84D3C	79	7--30
176304DF65F3	37	7--30
A30707B4D9F9	27	7--30
C96C68DE4779	96	7--30
4EEE7EED1240	17	7--30
6F8B85222F8A	11	7--30
E4353F0A8624	385	7--30
60371A17274B	141	7--30
B472D3C1F79E	86	7--30
75C939634B69	8	13--45
B514E9276C26	8	13--45
20999FCCF54D	12	7--30
FA5957B43E6E	156	7--30
ABA69D311B67	234	7--30
FCFD01D82D43	87	6--29
E6BB4C89A17D	61	6--29
92DCBFBE22EB	41	6--29
F112D88AADEE	22	7--30
704BFE8169CB	31	7--30
3CAD6706439D	146	7--30
E59023BBBC41	100	7--30
FBB1DBBFC46D	27	7--30
4F236B3D47FE	46	8--42
4D3718D6FA81	30	8--42
734FD80304FB	22	8--42
EA017843D0C9	34	7--30
DC4FF8EF0AEB	15	7--30
E25B44756303	18	7--30
B16D62E990DB	20	7--30
DC8D9815FF82	11	7--30
7A3D5E2948CE	9	7--30
E1EC8F7A70A9	219	7--30
1C44D529DAFC	85	7--30
390107E4542F	36	7--30
4BF3B7342C5D	25	7--30
3813475F572D	20	7--30
74AB25EB9020	35	8--42
A35B797D5B92	19	7--30
B906CB0BE6FD	9	7--30
2A0FBC7EE1C0	29	7--43
46D9A4661CFB	39	7--30
E115374CF849	80	7--30
6E3AD758D1E6	81	7--30
5BC4EBEE203B	66	7--30
A32C3CD85CA2	46	7--30
6C608EBC124B	63	8--71
3DC9F69EFDB5	36	8--71
BD7617A2EC4B	14	7--30
3B80CBCCBB97	183	7--30
EF49B747839E	16	7--30
9BFDC16521D7	14	8--71
34FB04EBFD54	33	6--29
AD3A0468C1F9	74	6--29
F537223D4832	24	7--30
8502F8DEC0FC	17	7--30
9EECF2AFDB11	24	7--30
8FD1BA7EAF27	56	7--30
51D785ACF7CE	33	7--30
374D69B9C0AF	111	7--43
39EEAD10C3CB	82	7--30
F7343DC159AD	46	8--71
FDCCA8DB2C6F	70	7--30
4F1D2A995F4C	126	7--30
EA3B73A6B44A	32	7--30
0BBAFAAEC123	19	7--30
AAA40C2967CF	33	8--42
843A8130D8A8	30	7--30
657907E71E53	24	7--30
D7194CF7BCC8	15	8--71
97581B703433	18	8--71
B3BCBFED4DFB	27	8--42
631DC01BB74C	44	6--29
0955BFD7F1B3	34	7--30
F8A1B13FE17C	60	7--30
A79F9B35EB50	195	8--71
434D4867C357	104	8--71
8F75C79E9D34	1618	7--30
B74668AC8AAD	869	7--30
5AD2294A7765	416	7--30
68111F3BBDA3	92	7--30
092D90958F2C	17	7--30
A077FD89B4AA	19	7--30
40B7E3AC3D9A	47	7--30
00DE20E303D6	117	7--30
59CE3B8D6587	50	7--30
D1AFDD2C3446	50	7--30
079510987571	20	7--30
873B48C49E25	92	7--43
C9C2186E1E96	27	7--30
A92DFAB7EA6A	36	7--30
2D8289293506	22	7--30
77C71035DE0C	17	8--71
4234935CC7BC	59	8--71
5EB76F741AF4	33	7--30
C078AECDC0E9	52	8--71
5F8884458B8B	58	8--71
21E617FEE5BB	10	13--45
C58FFB2C1C44	19	13--45
1ED85CA6ADCE	57	8--71
99E0B6176A1F	86	8--71
D52D5B28129A	209	8--71
A87978989A7A	12	7--30
7B9E93D0795D	43	7--30
8A6DEF1B4910	61	6--29
DE3C1C7E6D69	54	6--29
6E2AD6D71B7C	27	7--30
12C08A0797B2	245	7--30
36F4C822CCEB	13	7--30
A6A48415074E	70	7--30
1A3CA9A5B6C3	91	7--30
D7AC1FDF44EA	73	7--30
96CC1304B848	138	7--30
68A987BF854F	124	7--30
F28F048A842D	98	7--30
3A40B8B3D216	126	7--30
F85284930C39	66	7--30
40A1ABE6BABC	18	7--30
C521D9277518	168	7--30
29DA94E0894F	258	8--71
D14818A6CF21	80	8--71
0CDACDF47887	33	7--30
83243439B498	85	8--71
EEDB5CC156C4	16	7--43
BDCD151362AE	178	7--30
78B75523DB95	14	7--30
32897F43E33A	17	7--43
CB75BE73A7E3	69	7--43
E5DE8BE9C85E	112	7--30
F2F42A818A0A	41	7--30
64DE9B5F9410	26	7--30
4608C532B6C9	14	8--42
DDFFE6A38BF6	17	13--45
E823175818FE	53	7--30
F48D688132FD	212	7--30
CF20202E0A38	75.7	7--30
F3A3632DF54D	694	7--30
C29ADA0D57BD	465	7--30
F3516103294E	101	7--30
755D5D50AFE7	107	7--30
6B52380FAE96	64	7--30
3427D013723A	19	7--30
4CB3E280F14D	18	7--30
8DEC17B5F653	12	7--30
3DFD5D7F1221	104	7--30
3C01BF39A0F8	37	7--30
80A76AF84887	23	7--30
2E1592CF72D2	26	7--30
D07FA58AA569	18	7--30
2DF69E253363	190	8--71
FCC4986BFA04	321	8--71
B11888FC3182	246	8--71
E2855B4EFA02	31	7--30
B9DFDBA06AC0	74	8--71
F786FC7598C6	119	7--30
897708E8A5AF	35	7--30
CC3E75BFD17A	34	7--30
BB9E5403D4CC	21	7--30
9AA663414001	30	7--30
337471607691	43	7--30
FECD20248131	26	7--43
BAD1751D96ED	31	7--30
E70FF3100957	21	7--30
8CF9370BDEBD	26	7--30
7E32E144DABC	28	7--30
5D4A6A7E5A49	13	7--30
2395142C8698	25	7--30
964F982A83CD	80	7--30
71BE56567576	41	7--30
99962ACD1FC4	17	7--30
BBB72229FD39	16	7--30
6B00815B7D7D	64	7--30
0B5EBD895A7D	63	7--30
DB49E4330988	23	7--30
7721D20DDB9B	8	7--30
A655391EAE66	9	7--30
82EFB9D329D2	26	7--30
A4E9FE2EB09F	66	7--30
F58EDD293756	11	7--30
6D6F17A73FAD	35	7--30
1961EEE1FD14	18	7--30
212ED7C7A4F8	46	8--42
DF712CAF94E1	52	8--42
6DD11B3863FF	47	8--42
C137A701EA7C	82	8--42
C31672BBB2A5	34	6--29
237564A1A51F	61	7--30
2F9A7C17CA6D	33	7--30
69E3D705E92E	85	7--30
7767E9BC0146	29	7--30
7629BC3236E2	19	7--30
EB7080138C20	86	7--30
E1FAE7E9BD02	25	7--30
B692A5DF4123	18	7--30
8E862AF7AD5D	56	7--30
CC0079D8FD45	32	7--30
EE8B208CEBDA	10	13--45
E166BC3044E3	28	7--30
719ADA711D1D	123	7--30
6D4296F9D6C5	24	6--29
B897ED3739A3	17	7--30
DA1E9CF3AD63	14	7--30
5AAD3FFEEDDC	34	7--30
362E3BC9C8B3	49	7--30
4EB2CF64A7BE	16	7--30
FC28C90BD6E4	21	7--30
84E6B42CACF6	24	7--30
85BA60A65112	44	8--42
FBB6463A2CB8	7	13--45
B4E568DCCC58	24	7--30
001AEB2F3985	127	7--30
89821EEE02D0	88	7--30
37D24609D18C	55	7--30
C101C3174FEA	145	8--42
2BC90D88FA36	34	7--43
AF2DC12BC4C9	295	7--30
29251001B667	83.6	7--30
76806BAF452C	42	7--30
62BBFC04F286	28	7--30
1BDA451FEEB4	38	7--30
27D6729CD122	31	7--30
BF55BBC3D1AF	65	8--42
DBC70A15AD19	234	8--42
02815D49887E	327	8--42
A4FC37F459EF	333	7--30
41B028E77675	590	7--30
92E3A8C747CD	103	7--30
4CF8DE23F83A	57	7--43
85D1F2E3DE4B	20	7--30
9156DC275066	30	7--30
CFE492FAD2FD	198	7--30
3144209B5CAB	43	7--30
00EFE3846885	20	7--30
9449BAEAA47E	55	7--30
85AF6576DC6F	34	7--30
7099B9536FFC	40	7--30
DA55936B6FC3	28	7--30
89C0A19FAFE3	21	7--30
AD21B146445C	32	7--30
D7A3B936EEFB	28	7--30
1DB57F3BDD41	119	7--30
D77BBAA230E3	38	7--30
3D8FE21FA8F5	48	7--30
52A63D0FCA61	156	7--30
9A613789C6FE	31	7--30
03E36FAFB775	65	7--30
92B743FB37CE	18	7--30
11BBB3064BFF	29	7--30
BAF814503709	44	7--30
93E8FD097292	92.9	7--30
7AE3457D0CD2	31.2	7--30
C3C8B1E69A67	20.1	7--30
11700130FA7D	12.2	7--30
81B9835008C0	10	7--30
B2F157CB6740	21	7--30
A254D9C80079	26	7--30
3CC117E9C733	54	7--30
B42985023730	217	7--30
BFA52C1FE613	156	7--30
46A8FE92DF60	46	7--30
E3CA48D8DFE5	71	7--30
A3A918183588	56	7--30
DDEA22A09603	33	7--30
20B3AA321763	14	7--30
11BFBCCF5DEA	75.5	7--30
77D93E0D28A0	26.6	7--30
0D89C62D51D9	15	7--30
3A6FC1AD020B	37	7--30
E54C9DCF35C4	93	7--30
201A3D113CDC	40	7--30
97AB91395718	52	7--30
14F9008447AF	61	7--30
291823BD3D00	51	7--30
9C32217D33C9	24	7--30
3353D51E1BDC	49	7--43
[truncated: 9,074 more rows]

## Sheet: Sheet7
De-identified ID	Serum ALT (U/L)	Reference Range
F1B059591FE5	25	7--30
E7AF0ED99175	11	7--30
CF4217BA404F	21	8--71
78B73F241F87	11	7--30
7DC045D1778D	9	7--30
89440574919E	16	7--30
BECAAA6A1A72	10	7--30
11D88C490D3A	14	7--30
3357345BDDFE	10	7--30
CE9D6257BB97	16	7--30
9ED7F241735F	19	8--42
7E51C27C7433	13	6--29
1532DED29BD8	26	6--29
77EAEBCB1320	10	6--29
42B744E49A1A	9	6--29
286E6B9772AA	23	7--43
AE259BD8B1B3	18	7--30
88D23A938232	24	8--42
687C817A4FFE	14	7--30
E271B451C599	20	6--29
85995AFE89BC	9	6--29
597CC73186B5	34	8--42
805C8A48DFF6	15.3	7--30
1F1D7EA62955	10.7	7--30
0A755155EEA6	14	8--42
99915BEA0067	10.9	7--30
E94555F2A2F1	41.2	7--43
626CBDB9D124	53	7--30
B89EDB16C376	8	7--43
498E0CA96834	10	7--30
638BA7417B28	14	7--30
44BEC30F80D6	11.7	7--30
932A16B6BD1D	11	7--30
DD25F2E6339B	24	7--30
8F361D971574	18	7--30
604BDCE5B9FE	17	8--42
461022E7AF6B	19	8--42
765F7B20F166	27	8--71
2454C5E16C86	26	8--71
2427E403EC17	11	7--30
60797803DDBE	27	8--42
FE8C374AF972	9	7--30
5ED740ED1C55	17	7--30
1811233E1F06	13	7--30
E3F2A0144D87	16	7--30
7B34379E9FDD	41	8--71
20CB2D71B1BA	16	7--30
BAFE7D93FDCD	17	8--71
6F4E2D123216	17	7--30
51126D4B8CD3	18	7--30
8FBB1DA97937	12	7--30
11DB106CA271	13	7--30
A1DD5DD691C8	27	7--30
34D5B1B356C9	22	8--42
94D84CFD4688	12	8--71
8B41097F9226	22	7--30
BC003B32401A	18	7--30
669367A2E1F3	16	7--30
9F31CD165DAF	14.9	7--30
0F04E1117857	8.5	7--30
5C6564F279EB	12.7	7--30
52FD8D0001B1	12	7--30
6E5EADEF8AF6	16	8--42
A656376E5231	11.4	7--30
D4D238653E28	18	7--43
33DD964BAC29	11	7--43
5B9E3B09E5C5	15	7--43
6D22CD3F88DC	14	7--43
204276DB67D4	8.5	7--43
8E7C6B7CF983	14	7--30
B20025765DF4	11	7--30
6CBE8852ABBA	17	8--42
A47591070975	10	7--30
0139005572CD	24	7--30
341F73822951	14	7--30
C1AD1558C483	14	7--30
648778BB1253	16	7--30
8229D563D404	23.4	7--30
C7F2ACF2D060	19	7--43
2FA3598CBA98	20	7--30
99ADD0DD320F	10	7--30
DAFC3E079533	9.6	7--30
7BC7C9F5BF2F	13	7--30
0AD618C237D8	12	7--30
704AB8F7A00A	26	8--42
DEC6829334D3	23	8--71
F62E63976775	29	8--71
4F02FDEE6C4E	13	8--42
935E906760C0	26	7--30
E531CD990EFB	13	7--30
AC559C2DDCE5	35	8--71
671BAC34CA8D	12.6	7--30
28788407A897	11	7--30
CA69E61648C6	12	8--42
FDC84041FA93	12	7--30
5D422002D99A	16	7--30
9727C7DF7C4A	13	7--30
3894005450D9	24	7--30
3E0E74DCB2CC	18	7--30
085C65AC6724	30	8--71
84CFFA7C1E2D	13	7--30
E58FD2E727DA	18	7--30
A2BC8862AE07	20	8--71
7CCBF16EDA57	12.9	7--30
AE2A698AE54C	32	7--30
A64F78EB3B83	24	8--42
81134E3C9155	18	7--30
C2455628DB71	17	7--30
BC770865C386	11	8--42
5FEB1B05E4EE	13	7--43
B3749070A94A	15	7--30
5C78D822B321	18	7--30
35B30A358E62	25	7--30
23160EA6E57E	12	7--30
325BEADC6826	19	7--30
CF869A640AAB	11	7--30
BE62BB5D3452	10	7--30
2AED67447BF1	12	7--30
E654382E6997	10	7--30
86A7F1A6F022	16	7--30
C9E4B346BAE2	20	7--30
108A9F06B9BF	17	7--30
DA26478C3C53	16	7--30
5C0F465DA1F8	12	7--30
7301BFF766E7	19.2	7--30
2CCC0D8B02CA	29	7--30
767D350D60D7	20	8--42
0DF3894632DE	26	7--30
D9DEAB2B1659	23	7--30
C381DA6FD2B0	12	8--71
6652EA42E600	13	7--30
2C2CAA66F1F7	10	7--30
C633DCE4FF23	21	8--42
7D48D59B6EF1	28.7	7--30
490A4758F662	29	7--30
BF349A06F308	13	7--30
C439AE8786F6	11	7--30
618C13EC101D	10	7--30
5D5B4B0543F8	20.5	7--30
E26338192B03	16	7--30
7A3A173EF386	18	8--42
F9484AA3F279	17	7--43
C2F2E8BA74EC	14.5	7--30
DFA2BFF3D4DB	17	8--42
F29DE9228147	12	6--29
0B0F7A7710D2	16	7--30
F2D470AF85E5	13	7--30
79917936B95B	13	7--30
1BAADA15A30F	12	7--30
78EE9BC5F1AD	17	7--30
5B6A2066D5BF	11	7--30
BC6C970B27D6	8	7--30
BDE55558D6E2	41	8--42
5CADA97EDFF4	15.6	7--30
966E16D072BB	10.7	7--30
2D2F9B09413B	14	7--30
E56B5A1AA515	18	8--42
DC42FACBEF87	15.8	7--30
FCF9851AA989	11	7--30
1C1FEDE82D57	9	7--30
F7A187887966	7.4	7--30
478EE8F9A1C0	22	7--30
67F2802B73BB	9	7--30
1CB23FADD041	20	7--30
7CD40DB1810F	14	7--30
9E5641744062	20	8--71
5F78A0939232	16	8--71
CDCCDEF6CA50	21	7--30
58DE544BD9C5	15	7--30
382E2500C323	15	7--30
92726BAFBDB0	20	8--42
F61B7115855F	51	8--42
B1666BB79A4F	25	8--71
5C4859C09107	17.7	7--30
D32E977F7007	8	7--30
97E1B59C27FC	21	7--30
C11AC443DEDA	24	7--30
0C5EF7673C60	8	7--30
01064FE9B318	24	8--42
019D6E987AAA	12	7--30
2F09F848979E	11	7--30
0A7813BF3A3F	11	7--30
D3B5F1AD9C6D	26	8--71
26014CAAF2E2	28	7--30
ECC0F051CA3B	30	7--30
0AA1FEE8835C	14	7--30
781BCAFA7A75	10	7--30
FF52B619F476	10	7--30
C4BCBA639658	11	7--30
8D292D94172D	19.4	7--30
42DDF28E7E0A	7	7--43
450F0717AB6D	9	7--30
2857D03BFE04	14	7--30
C25091AA3D47	10	7--30
AC81D0A416B3	8	7--30
2838DCD3ABAA	11	7--30
DFAB1C1A4DE5	16	8--42
45EA22835D81	35	7--30
16DC0AA3D800	11	7--30
3AAE9458B0DE	12	7--30
24A918134AE5	20	8--71
366450C7FAB8	14	7--30
CB50007C3F42	12	7--30
FC8BE46E8535	22	8--71
138CF2152DB9	17	8--42
924FB824FCBD	33	8--42
6A30046CDD52	11	7--30
31625D3C28E4	16	7--30
9C55B3C3A9BC	13	8--42
5437DA845C6F	12	7--30
CBF1F0A9475B	11	7--30
104DE262BEF8	43	8--71
5C696F093E83	5	7--30
ABD06CF855C7	15	7--30
BDAE045F91BB	23	7--30
4D42C07D4F6D	48	7--30
E97659766841	17	8--42
F10C4229B26A	17	7--30
F773B0F15AD7	12.4	8--42
5BD78FC4CD4D	16	7--30
EFF9E5772F1A	12	7--30
25BF1536C6E5	27	8--42
74F13ACF92B0	22	7--30
542FDC25689E	20	8--42
9C8D6EBB821C	12	7--30
FE4271A981F8	47	8--71
F22ADB4F8CA8	18	7--30
C8808922598A	19	7--30
FFB6FAEB727A	30	7--30
CDF002A73A5D	28	7--30
4931A662284F	16	8--42
0731405F512A	24	8--71
1BF20E2EE934	11	8--42
15EF3F4FC1E2	19	7--30
5ED845EFE103	24.5	7--43
7AA71C86430C	17	7--43
93C59B363963	21	7--30
AE358FB220BE	12	7--30
D83D38FD62F3	23	8--42
9864AD32DDA5	11	7--30
0CAE147F6C93	9	7--30
3C3EB63EF7DB	9	7--30
0DC1F851DE07	20	7--30
F2C1587E479C	10	7--30
4508DCFB20DE	8	7--30
2436132EF87F	64	8--71
1A37D3FE2DF9	12	7--30
EC48C2085197	12.1	7--30
324004B06625	13	7--30
E095E11A5B8D	30	7--30
F289298DD7E7	12	7--30
86935B53062D	20.2	7--30
AEC61834C2DC	11	7--30
A0FB728BB098	11.2	7--30
31B3F6E1F366	13	7--30
69A0D7A23275	16	7--30
FBFD5755B419	24	7--30
757EAFD64A3A	7	7--30
D423D22AE208	17	7--30
4E0C29EB243B	9	7--30
B9D1268C5B7F	21	7--30
6704BD42F266	11	7--30
5D548A229769	15	7--30
0AA02465568C	17	8--42
5EFF3227D804	16.4	7--30
02E297976FAA	13	7--30
E0DF18BB08E5	17	7--30
A04B5CDBE797	29	8--71
DF683585344B	13	7--30
8445454F2F32	14	8--42
CCEBEB6DF2B3	15	8--71
DB7FB1319824	17	8--71
EBA051891578	20	7--30
749C29F6C625	9	7--30
F32629BFE0A8	15	8--42
9AAB6FF16ACA	24	8--42
C415D9DDCCE7	15	8--71
C430BAAB0C05	98	7--30
B0F76F7D3CD2	94	7--30
AA85A9BE2FBD	11	7--30
0CA5601D2DBD	17	7--30
CD54F5304A67	17	7--30
9B35BBEEA7AF	13	7--30
6096CF528AC0	14	7--30
BD17D611E68A	20	7--30
DC80BFD72D59	12	6--29
2BEA762D0E2C	19	7--30
D0737A10DE04	17	7--30
2ECE8CF5B7DA	14	8--71
836FC92F826E	7	7--30
E08A8E060300	18	7--30
A16B553298CD	10.9	7--30
B62A0D0AFC72	9	6--29
085F44DE1932	12	8--42
33267861EBBD	28	8--71
2BFC597A9A68	18	7--30
2BA1049F2C93	10	7--30
5C7D414BA74C	11	7--43
FD20DC0C2DDE	10	7--30
6108D6617E34	19	6--29
3C919061ABA0	37	6--29
EA5C1717233D	27	6--29
538C2210F4BD	26	8--71
B2DA6702D7F6	15.1	7--30
9D32DB476434	17	7--30
27C01ECFCF57	18	8--42
AF8729C5628A	8	13--45
7E80111663D5	9	7--30
80F07B58D4CD	7	6--29
1A4C277AF67F	9	8--42
020692CBA04B	15	7--30
4017887BD83B	14.2	7--30
E2427E61F265	7	7--30
CD2480D2B9DC	12	7--30
D2FA267AE70D	14	7--30
D4A722B9AC67	38	7--30
8704ECC31193	23	8--71
539055157556	13	7--30
8610B7FB1761	15	7--30
F90A95D1C8B1	30	7--30
6E265475FC6A	10	6--29
A4F1A9042C76	18	8--42
03FF6E964988	25	8--42
6739C8A7D78C	15	7--30
FE6A20D4DAE6	29	8--42
C39A02C883DF	26.7	7--30
14715C21E86C	28	7--30
AF15EF8E03E1	19	8--42
D689451BFD0E	23	7--30
2E33536FE47F	16.8	7--30
5D9CF954E6CA	22	8--42
6B9F1C464653	20	7--30
C67C17CA1E38	16	7--30
DEED9D7D4F56	33.9	7--30
2B2001F93840	22.4	7--30
29E0826B1666	20	8--42
DD7081ECD22D	17	8--71
4CECCB6B5FB4	21	8--71
79BFD4339DDB	12	7--30
E8880E6AE6CB	25	7--30
94AF0864166D	20	7--30
DF1A9C64B19A	31	8--42
BFE05861FE53	38	8--71
947D977E8E66	41	8--71
25B68FF417DA	19.3	8--71
8F86A8109B9D	27	8--71
E41E1F42B0A6	10	7--30
B853043174D4	17	8--71
A8755CA2292B	10	7--30
B44952F72B92	18	8--71
D80F443859A9	28	7--30
6FAF7D3A1B4D	10	7--30
A597F63831AD	9	7--30
BD6041E36009	37	7--30
FC34AFC796F3	12	7--30
8171827775FF	63	8--71
B1A7E51C19D9	30	8--71
C62A8C683D04	12	7--30
1083B5BEFD82	26	8--42
5644FA5A2A5B	13	7--30
F818C32346B9	12	7--30
6993AA482EE3	10.8	7--30
1714724071D7	19	7--30
91284FA5534D	14	8--42
E3BC2528ACB7	40	8--42
8688D7CDD8B9	21	8--42
76EC903F2E24	9	7--30
C86E25066DB8	10	7--30
309A68FDE95C	13	7--30
5BCA2B68A783	35	8--71
408E0325703F	15	8--42
494D3EA5C6DB	29	8--71
435201F709FB	16	8--42
F313B202D03B	14	7--30
8600BA54EDE1	24.6	7--30
297B230432F0	12	7--30
6645379CB90C	13	7--30
286ACBD0C51F	57	8--42
8F5A5853F570	20	7--30
4C04EAB29FD5	23	7--30
DC97316DF1AB	26	8--42
D9CC991C81CE	11	7--30
D4241180CC0B	14	8--42
B4EFA3E3C0F8	15	6--29
09DB8D88DCAB	15	7--30
8FE26F66315D	15	7--30
00B1AB0B876A	11	7--30
BD4C2F306B9C	16	8--42
AC4C0996C41E	18	7--30
289DFC303518	14	8--42
A698F53AE3F7	16	8--42
1BE658CBD0BC	15	7--30
BDC2DC13F704	50	8--71
99DE51408ED3	9	7--30
A4FE1282B4C7	30	8--42
919D59B64BE8	10	7--30
634F74123113	13	7--30
22C43A204787	55.6	7--43
2FB3FD5F5851	13	7--30
AFF00F697CDC	11	7--30
FAB1E6226FD0	15	8--42
7A23E5FA4AE9	44	8--71
6397DC787DA3	27	7--30
EC376B844F23	20	7--30
22A0E2027273	36	7--43
1ADC79621642	9	7--30
DA2B5EF07E7D	14	7--30
AB5C5305D759	14	7--30
1B10E3AC2B8F	15	8--42
56161FFAA712	15	7--30
0D6E8E8C1D9F	13.8	7--30
609B58405238	30	7--30
EE9A28380D06	8	7--30
1B1EAF3DDD46	9	7--30
359165D44970	13	7--30
DED61375DB30	9	7--30
A0F531FC8D6D	13.3	7--30
BDE7F9A97A51	36	8--42
1959BF9121A3	56	7--30
4B1103CD2228	13	7--30
671750A289FB	26	8--71
259E70060795	66	8--71
2B182B8818C4	30.4	8--71
639F9EB445BB	17.4	8--71
8798C2977071	31	8--71
D2BFE12650DC	13	7--30
976FD83182DA	20	8--42
C0E416227350	7	13--45
E9E2E45FFC31	13	7--30
03E181AD81DA	89	7--30
7BA21C9D8127	104	7--30
C3F8D92F8F9F	101	7--30
4B9607B372A9	84	7--30
A25A0792684C	57	7--30
8567D3D63970	32	7--30
0655A8C77B63	21	7--30
349C02795086	20	7--30
9A71C37AD7EE	15	7--30
0F9EAD166FAF	16	7--30
CBA71C18B8E3	21	7--30
9CF11507EF16	53	7--30
579710BA8BAD	14	7--30
35C22994EAB7	14.8	7--30
0AC2A1C6EA7A	15.4	7--30
E9D90E9784D0	28	13--45
FB59211EC77C	16	7--30
8D9BAB3A2AB7	11	7--30
A2DD0D37A08A	12	7--30
7F049FFCB97E	10	7--30
E22BCA47CCE5	26	7--30
D55D354A8772	28	8--71
4A3C812FF460	13	7--30
8B6AA4F4752D	17	7--30
C5EE240CC6C8	11	7--30
72465ADE1BD5	12	7--30
1A537CFBE922	16	7--30
E6D012FA1D0C	11	7--30
AFE7F479BAA7	9	7--30
D05BE5147141	9	7--30
D64EE877CC9A	18	7--30
5D51DA3267ED	18	7--30
100134C502DA	35	7--30
46D5A4A7177F	16	7--30
89F0F41DD26C	13	7--30
D9AAE7ECEE1B	20	8--71
70A7839F4710	13	6--29
8266A3AB5B2F	15	7--30
E289E84D4F18	15	8--71
07D86D2841FA	16.2	7--30
4F6C93454B11	11	7--30
8409377572D4	19	8--42
9EAF84F35C9B	17	8--42
51525313FF2A	18	8--42
6FC8A0B97F6F	25	8--71
21C53DA6B7F3	14	8--42
555A32A4A22A	12	8--42
2313C2D9935C	12	7--30
34959D01C2B3	15	7--30
8EF4FACB83C8	15	8--42
C27073E819C4	10	7--30
E5D8D7122B09	13	7--30
052A5703420A	12	7--30
614D30368559	18	7--30
59E5D38D69ED	21.6	7--30
0BE9648DE6D1	12	7--30
F06F3A737AB8	27	8--71
2992C24D8D02	10	7--30
6F8DE481AAD1	11	7--30
7E842C7FD159	13	7--30
657F71A1D55B	10	7--30
E284C261FB8C	57	8--71
1B09AAC4C04E	18.1	8--42
0706D4225B67	21	8--71
843548BE0F48	13.2	7--30
C43C0C679E8D	15	7--30
3FD4669FD9AD	23	7--43
F6A36CC6E97F	9	7--43
8620D264A4C6	9	7--30
94E1406B8A10	27.7	8--42
4276979E5760	14	7--30
6F32FA4936B4	11	7--30
630862613CB9	16	7--30
950B290D9A59	14.2	7--30
A8F91C1BFF2C	12	7--30
F0B86CA2C9C7	14	7--30
610F7A8B04FF	11	7--30
1125F2D56A76	23	8--71
8A1B0C4174BB	15	7--30
4784434C1402	13	7--30
8B6B6766542F	11	7--30
7DD5E6C2D3F0	25	7--30
55B8AF6A8B7C	13	7--30
6067D5C074A1	18.5	7--30
7FA776E110E6	22	8--42
1388D237984B	15	7--30
396222FD887A	10	7--43
3B5DF1451A3D	12	7--30
077E448A01D0	14.2	7--30
47EB80410142	13.7	7--30
202655E724AB	13	7--30
D81A93145FAC	13	7--30
A526FC762D30	14	7--30
4681F1536218	9.4	7--30
25D6966754EE	27	8--42
EA0B60951860	9.4	7--30
3BDC66D64C77	11	7--30
AFCF508DAAC5	15	7--30
62E19E55C369	16	8--42
DE9614C8D9A9	20	7--30
0CB74A38388D	40	7--30
35D262E3B62D	13	7--30
484EF20EC7C3	15	7--30
5A3F02F1B016	10	7--30
B7E1E6A23581	20	8--42
06EDD2AD3C5E	8	7--30
CC17C3DBF68C	13	7--30
076A667A23DF	13	7--30
A03C13A1991C	13	7--30
5667B680D849	15	7--30
87C33DD5A956	16	7--30
851E547AD188	17	7--30
144AF23EA8B3	16	8--42
E6802DD27739	17	7--30
F283A65624F8	9	7--30
F5496D2091D2	13	7--30
33847E65CFBD	20	7--30
32FD4AA74DB8	11.5	7--30
F44A019A22C6	17	7--30
63115391D03C	11.2	7--30
B04BC9937256	11.2	7--30
D4CA0AF8BD75	14.3	7--30
4264F7FE234D	12.7	7--30
05B34FF89A79	11	7--30
9F0203E0C972	11	7--30
4C7C52FBB276	9	7--30
93A99E7B0E76	11	7--30
735B212EF607	21	7--30
6EA8C450727A	15	8--42
89FECE2DF4B8	18.3	7--30
E60736177BBA	18	7--30
E6C3EB5D0E2A	15	7--30
47F71FA9E2B3	13.7	7--30
B0A31E2AD666	14.7	7--30
A20D2DF9DAF8	32.9	7--30
CADF787FD603	18.8	7--30
8E315064A5BA	11	7--30
B6A2219692A4	9	7--30
4B62C40CB5EB	11.1	7--30
94B3771F3946	18.9	7--30
09D19921ED58	13.5	7--30
41E43C900334	38	7--30
5A2AF1697F96	34	7--30
2AD32BF21156	12.4	7--30
2FF1191F1ED8	20	7--30
68CDA3871870	10	7--30
C75440A1032D	11	7--30
5F168DE04B81	12	7--30
88A9D0326491	33.1	7--30
5D0BF6D7C7AE	10	7--30
34A63C342C80	19	7--30
0E669686BBFC	14.6	7--30
C879AD8280E4	16.2	7--30
21E554CDD83A	10	7--30
2CB9E48846E8	9.7	7--30
4DA2FCCE5B62	10	7--30
6B0695E7D8AA	15	7--30
F0A6A2D5E831	11	7--30
1D2D58F2C9A2	15	7--30
32135F171A20	25.2	7--30
6C793126B727	17	7--30
DFF16384A030	10	7--30
A16BF802E878	21	7--30
526F21927D65	15	7--30
79C45ECFF2B1	19	7--30
E33E4E4DFB55	32.6	7--30
F44F665C4C24	15	7--30
193D8294769F	12.3	7--30
7320DF6023CB	18	8--42
2EDE13D70823	11	7--30
A918A66D9A24	25.7	7--30
F3BD726EB8CB	9.9	7--30
ABD557864C61	14	7--30
D61922A659C3	12.2	7--30
5CEC0135E490	12	7--30
3443D7FBE26A	18	8--42
1DBE142C6159	25	7--30
648C4367F420	15	7--30
B0D47143B5FE	20	7--30
4E8977BFEEFC	14	7--30
A29E77449C45	27	7--30
89B0F85ECAB3	10	7--30
E1B3B5C7AB4F	8.8	7--30
F068758C8553	14	7--30
98ECD29EC452	12.2	7--30
2972E4EEE913	12	7--30
2E8ECA54DE7F	27.3	7--30
698D27FCCBAF	18	7--30
4F95E8F63C0F	15	7--30
7C57CFD242FA	13	7--30
9989284FE359	9.7	7--30
68A43AC7B05A	8	7--30
68C6CB902B8F	11	7--30
1C140591C6CF	13	7--30
97D7721293F9	20	7--30
504C32E7D30D	11	7--30
D69387F7F16C	39	7--30
06631AB27FE4	15	7--30
5B01E688F837	11	7--30
FE520240E937	10	7--30
EB2A92A7E366	14.5	7--30
E270BE96787A	25	7--30
4B127C4C6F0B	13	7--30
383EC1FCDBB7	14.2	7--30
70C31C89F9DF	12	8--42
B35E5BE09102	7	7--30
1BF10A88DD10	14	7--30
2F130B0BDBA2	24	7--30
5B4E877F6A9A	22	8--42
7DC0ED8EF491	22	8--42
CA29B7169EB0	19	7--30
A69AB184FD26	8	7--30
35F4CE23F922	15	7--30
9E9AE7F01511	20	7--43
2DFF993B96D6	16	7--30
BBB0C6BF0962	18	8--42
C77D45742A17	7	7--30
4121E6A21D25	17	7--30
338F1F0F4538	19.5	7--30
30B7CC4AB319	18	7--30
F1F8F852BEFB	12	7--30
3B47BF7D2786	31	8--42
2B0DC327CAE5	15.1	8--71
84BA2FFCFB86	14	7--30
656352F305BF	12	7--30
E05ACAB75100	9.8	7--30
20DC888166F2	14	7--30
75A3FDCEA3D3	11	7--30
F2B209324DDD	11	7--30
2BBD279EAD47	22	8--42
AF59203F21FA	7	7--30
D1EE825F42E1	28	7--30
8BBE2CA592B7	10	7--30
06F0F045760C	16	7--30
B54B52F223C2	11	7--30
A7514139AFE5	7	7--30
599A21518AFA	10.9	7--30
41FD279D98BA	30	7--30
DC2B2781ECD5	13	7--30
4478F40B0934	11	7--30
6DE21FE474B0	15	7--30
B90D7BA0B706	15	7--30
9FE91EBF744E	18.2	8--42
4C6C42215509	23	7--30
D808E7EDD039	14	7--30
80EDCDF8C11F	23.4	7--30
2E8E832AD105	12	7--30
76B6F25BEF10	41	8--42
BD64602B20EA	9	7--30
734D1D17B10C	10	7--30
F5495D4F66D8	13.7	7--30
539664566FEA	12	7--30
C691A68F759C	19	7--30
A5936ED84CB0	8	7--30
B7EDCCAFD3A9	9	6--29
84CC56E4D7BF	21	8--42
7B3E20CBF917	17.7	7--30
A612F4FD831E	11	7--30
DC62E035B448	11	7--30
CC2888B94BA2	10	7--30
08A539623F55	9	7--30
689C7F1F0ED1	9	7--30
078E204E4690	16.4	7--30
8A5D999FCAA1	16	7--30
767EF1290FCC	15	7--30
6A494F798C59	13	7--30
5DEEA45147B1	22	7--30
D8C58EE79276	10	7--30
92E7E7609981	8	7--30
295047031879	16	7--30
64465CA448C4	57	7--30
00675975CFC9	13.1	7--30
768A382135CE	16	8--42
34FB06C08073	12.5	7--30
38BC026EC90D	20	6--29
547FA0E5F970	12	7--30
000DFBAA4923	30	7--30
A6CB6818450C	11	7--30
AF2BA84AC1E5	15	7--30
767F48BCFEEB	23	7--30
DE270FFA88EE	11	7--30
6CB4F893318B	16	7--30
7A5A8794346C	14.6	7--30
F7A26AB59C49	17.2	7--30
2E4FB4141622	31	7--30
43BE218CB43E	27	7--30
2E32CE061BCF	29	7--30
DDCBA91B7061	34	7--30
DE6FCF8CBFCD	27	7--30
7C988EE87549	13	7--30
F6E1E7DAE803	13	7--30
3C3F28D77F8B	22	8--71
C2E015A45194	12	7--30
B8901340A291	12.2	7--30
1AE14420693C	12	7--30
0DDD9F69267A	25.4	7--30
1FCE00198C98	11	7--30
1217B1B40B17	16	7--30
04ED9CAA4273	14	7--30
485FE4730CFD	22	7--30
593651FF641F	14	7--30
D891BF02C8C6	13	7--30
7FD079D9406B	21	7--30
29E41E9786D7	9	7--30
B008107C071B	11	7--30
523F28FFC204	11	7--30
71DC37899A04	14	7--30
236E51A2C5C9	16	7--30
4EF781B807BE	18	7--30
11593B4EE987	22	7--30
8B815CA2C051	26	7--30
00CFB09CB80E	61	7--30
499A78EF0D9F	36	8--71
378CEC739336	15.7	7--30
1123ED7EE357	12.6	7--30
8E984AC213B4	21	7--30
9C8B96E0E46A	18.5	7--30
1FF5A98FDD2F	11	7--30
9E99EA2C4785	23	7--30
FE4A1207A8EC	11	7--30
37DBAEF0D844	36	8--71
50621F8C661B	18	8--42
A3816B204205	21	7--30
2AC6A4314CF7	22	7--30
73E54FAD1951	16	7--30
A145240A7DCB	17	7--30
90EDE38F4648	26	8--71
D63267309987	9	7--30
F50508FB011E	15	7--30
DDD07D45A9D8	21	7--30
A428D0398E9F	10.2	7--30
4B94A8E9C83B	22	8--42
78F38201F51C	15	7--30
A0B5548A1FD0	19.3	7--30
80BA89D4CDD5	24.1	7--30
F7AE4B8E9EFE	22	7--30
5AA02F93AFFD	10	7--30
C9D504ABC361	15	7--30
2C876E23C01C	17.7	7--30
91E1A2077E78	12	7--30
1970403D618F	23	7--30
C9A5F8C458E0	20	7--30
FA48EB419B1B	14	7--30
4183961D2C17	14	8--42
F146D559CCFC	17.4	7--30
185185230CC4	12	7--30
E60771E8010D	18	7--30
35FC602058F6	13.4	7--30
57143049EC1E	7	7--30
CB5A769E5EDD	15	7--30
F47A9AAD4C27	15	8--42
06FE4D79CB07	23	7--30
555EB4199DB8	10	7--30
BA18BB2BC8DE	30	7--30
16410BFF050E	7	7--30
D6BF3EA18B99	14	7--30
2A7017108B45	9	7--30
4FE5624F6BD8	12	7--30
D3CFCEC7E3A2	10.3	7--30
48E633F78B24	18.9	8--42
D6B687FEBB7A	11	7--30
A9FB2E5DB66D	11.6	7--30
686EFAFC7D4C	20	7--30
E2B5084DD6AE	16	7--30
D395FD20CC32	12	7--30
C205669441BF	17	7--30
76A2BD112481	13	7--30
469961ECB8B9	15	7--30
539743F81D7C	18	7--30
A1E054845483	10	7--30
12D279FB8377	27	7--30
52719AF04B96	11	7--30
67B64EAF1EFA	10	7--30
0FC4B9D0DDFA	10	7--30
7EDFF8A350F7	25	7--30
36897567C944	12	7--30
39AA48F7FAB7	12.5	7--30
77C490EFCCC2	28	7--30
086FD0A31439	12	7--30
30170C996C97	40	7--30
076481E882C2	13	7--30
04C48474CA09	20	7--30
D19391B912A5	14	7--30
B155786F6DDC	14	7--30
A832FB8BE881	22	7--30
9E3421C23358	16	7--30
F57FAA46D521	15	7--30
55EC6D8595CD	27	7--30
5645C8839767	11.4	7--30
6A4336C9194E	11	7--30
DEE6D697CD3B	17.1	7--30
AC17A0753353	8	7--43
41F0103C1ECD	6.6	7--43
8FC3D3B7F89F	17	7--30
F7FC9F74F7E6	9	7--30
70D262E5D552	15	8--42
B6964734CFC7	13	8--71
A40C9BCFD1A4	19	8--71
F12E1A0FFECA	13	7--30
2F4BB3F89F5D	9	7--30
EE2C274090C4	16.9	7--30
8CA65AED800E	14	7--30
8C793F0B6BC5	24	7--30
40E15F1E4F52	18	8--71
E71FE4407905	19	8--71
9152EC01FBE7	11	7--30
183085062F23	15	7--30
0CB63D8D64D0	20	7--30
F88C3E16CCEF	15	7--30
C45CAB99093E	8	7--30
B04D7D2BC9F7	13	7--30
3D0A5D6C1C24	9	7--30
64F0FABA66B0	26.3	8--71
964C5D5331F7	15.1	8--42
9BFFE4287253	10	7--30
804A1655A1E4	15	7--30
B3B604E6465F	113	8--42
DF10D2AC1CE7	16	7--30
300D22517AE0	12	7--30
7E9740507CD7	18	7--30
A2C919725889	12	7--30
3FAB16ACDD36	17	8--42
8C34B83EA051	14	7--30
2160660D0EA4	24	7--43
347165CE0CB8	23	7--30
E92458ADBA88	12	7--30
88DCC4A111E9	20	7--30
7A8D04ABD03D	16	7--30
3F18FFA29F24	15	7--30
7CD2340B822C	34	7--30
EFA233A07EE3	13.9	7--30
29CD1E1CFFEC	13	7--30
917D7F41294C	17	7--30
E4B52652B924	17.8	7--30
8943A0F8CF02	19	7--43
15CD08655252	9	7--30
AADB4DF2203A	24	7--30
2B7D453A5608	13	7--30
5C8B207E9FF0	17	7--30
CFACBDC4D877	15	7--30
5498A0198BF0	12	7--30
D41EEDA8B23D	33	8--42
9CA99C6C2517	10	7--30
AE3A49DD68D4	17	7--30
81AE79D4C6AE	28	7--30
483A7B776510	51	8--42
4C7A321F67E5	13	7--30
8B12E35A970D	10	6--29
B50A87927D11	11	7--30
278611EECD36	13	7--30
2951D8129D79	24	7--30
8247D929CAC0	21	7--30
F3432DFFB216	13	7--30
5973675C5AF4	30	7--30
ABD531AF0C49	28	7--30
8918010BA5BE	12	7--30
E09ECB2F95B3	15	7--30
A02210039637	16	6--29
5AB71972B813	13.5	6--29
8A4EFE7985A6	20	7--30
A053E85E002D	30	7--30
6B4A78D859CA	33	7--30
42BA84F9D339	7	7--30
637FA01D77FA	20	8--71
FBC4D578C585	25	7--30
B1715856823C	13.4	7--43
97BD3B6C0634	12	7--30
C844218E5A09	29	8--71
BF61B9243445	12	7--30
32D8AB767AE6	7.3	7--30
0E8955CD16B6	11.1	7--30
5624C5038D9F	13.5	7--30
10EFBD74A2CC	11	7--30
B39FCF75D648	11	7--30
980828FCAB5E	23	8--71
EE394DB015E5	16	7--30
D7B552B02C95	9.7	8--42
C02665A58FE0	7	7--30
52FC28E82CCA	20	7--30
19E931A34034	15	7--30
3980443C841C	9	7--30
39AB715325A3	23	7--30
4D6599689C29	9.9	7--30
270CFEB0A539	16	7--30
82441676DB1D	9	7--30
2FC5BD2D4BA7	19.4	8--71
4728ACFC0BC5	17	7--30
4662A2D2B97D	10	7--30
9C27433182D9	12	7--30
970D03D9D434	17	7--30
8DB77F0774B7	11	7--30
AFD43C43BBA5	13	8--42
CCC5AA00A11A	23	8--42
C1055A259E0B	18	7--30
3B282F02E3B4	15	7--30
2EB599BC0D1A	46	8--71
86CB89AA6C7D	9	7--30
96D5DD1BAC18	10	7--30
FB0426457178	10.6	7--30
3ECB6CDFD812	18	7--30
87E6D0BD20C9	29	7--30
03F1016EB51A	12	7--30
79B8A3D0B1C7	11	7--30
0328F17FC69C	27	7--30
0614C4B731D1	12	7--30
2C5EF308394A	12.2	7--30
ED913FA61C03	15	7--30
2282EDC35F3A	27	7--30
F086F90D8480	10	7--30
D59CDF5A1AEF	13	7--30
DCD3AF3E5D02	30	8--71
05DDBE64F0B1	13.2	7--30
2DD376AAD293	9	8--71
106A12074CA3	24	7--30
7E0855D58B89	13.1	7--30
05F555E29E89	34	8--42
8EA7BBADFB42	16	8--42
D3DA4401BF68	17.3	8--42
D763BBE1A6D6	11	8--42
92877266C14C	14	7--30
B5C0F89A9C3F	19	7--30
C4ECC7EBEEA3	14	7--30
A9D666ABFCB4	26	7--30
8925CF8D2F37	264	7--30
D971B1BCFF00	187	7--30
C3DD98ECAC78	51	7--30
76B0F8288506	26	7--30
F23760E9A2A4	22	7--30
DB5F297089C4	25	7--30
2F13D5C49197	14	7--30
8536E9A1794A	12	7--30
2AE64CB66607	33	7--30
9B98BACBD1D2	18	7--30
4E9942ECBFD6	24	7--30
1033EEFFCBC6	23	8--42
E98D41FBF9C8	9.5	7--30
DA789F658DB6	17	7--30
4129B1C5066C	17	7--30
717342B0D4AB	9	7--30
3F54FA19FB7D	12	7--30
5CEC1107E9FA	13	7--30
A042797C7E9F	13	7--30
3CD8BA0ADB44	64	8--42
0CD2169F18F6	13	8--42
B7060E57CC34	23.5	7--30
0F39270D3364	20	7--30
6D084750204C	29	7--30
5194B6A1807D	14	8--42
CB8F8141E891	13	7--30
8940D5ECF227	11.3	7--30
9E9D2F55699D	18	7--30
B5592B6F5696	18	7--30
6126D3D88EBC	13	7--30
FCBA870D1467	13	7--30
BC1E1C6F7358	27	8--71
B0EA2B309157	12.6	7--30
F4124660D8DD	12	7--30
3A0A5A9E680A	101	7--30
60135950D3A9	24	7--30
2EEEC4EE83CF	15	7--43
48B7DB57E2D4	32	7--30
322E6E786A0C	18	7--30
C82E35437C32	17	8--42
ED9720B6937C	59	13--45
43788DEB13F9	11.6	7--30
D9B8CAFDB302	17	7--30
802049446E55	24	7--30
BAD06256D9C7	18	7--30
6AF01ED70DD4	12	7--30
F2F5913BAB42	19	7--30
59FEDBB60C65	10	7--30
81627E96A87E	33	7--30
762B46DE2FF4	17	7--30
83F653D89D76	38	7--30
37EE2F871912	20	7--30
C863066AFD7B	11	7--30
DD53B2FC4BCB	21	8--42
26B142512CFE	15.8	7--30
A8E38DEC90A9	27	8--42
9BA4D58CD60C	17	7--30
C156F74CA159	16	7--30
2505BC982F5B	24.7	8--71
90203B76A3AB	23	7--30
650A28DFF30D	12	7--30
FF0F86427F40	32	7--30
6CC1CEF86B6C	11	7--30
0EAE8CEAB3AD	30	8--42
6F4818789400	12	7--30
112DF2E2B552	23	7--30
CD2A56660BDC	18	7--30
7FDB851D5CD9	11	7--30
CFBA190C3319	10	7--30
0270C43CE67B	13	7--30
C8DC078B1DCD	12	7--30
7D37DFBFE1AE	7.8	7--30
96001C583CAA	18.1	7--30
2219089AB36D	11	6--29
058796874839	12	7--30
1C6758592C11	23	7--30
0ED1AB48AEE3	13	7--30
FD93478C2874	13	7--30
127D6D3E1394	15	7--30
B2458C6A3FED	15	7--30
0D0CAB385601	20	7--30
0190837E3793	13	7--30
5330070151F5	18	7--30
433B286BA8BF	18	7--30
98196F486B5A	20	7--30
07FBD7E23B51	20	7--30
683B99C83B13	20.4	8--42
DCE53B933C3F	21.2	8--42
885E518713B6	24.4	8--42
81453B1DCFD1	14	7--30
98789E305706	12	7--30
A0745752990A	10	7--30
AD22DAC4007D	28	7--30
ABA6718903B0	14	7--30
37D214D6691F	26	7--30
03C975E65EF7	9	7--30
338926C5AF34	12	7--30
50FBAF04EB5A	24	7--30
A6DBF176D6F6	14.9	8--71
05184ED292D3	16.8	7--30
00A9AB9439F4	15	7--30
3CAD65525CD8	25	8--71
9B2347E6FBFA	11.5	7--30
E6B2DF2E712D	9	7--30
B4AC1EAE67EA	11	7--30
72C77D34D3E9	15.9	7--30
FCFB9BF8F9FF	11.8	7--30
8E51230E251A	12	7--30
EF63043B1CFC	13	7--30
34A2ED2B4CAD	25	7--30
C812675D000A	22	7--30
DEF1767888B0	16	8--42
6D68632DF3D8	9	7--30
5C23D610C621	36	7--30
B59E14E05982	25	7--30
C541A44B133A	16	7--30
A76606924B01	14.9	7--30
1DAF8AA453AD	13.3	7--30
3FB6C50087FF	13.6	7--30
07B7DC3DE7FC	11	7--30
0A6DE41F2942	16	7--30
51CF10FF6BB5	12	7--30
40943F2B97EC	12	7--43
A404C345A0E1	22	7--43
D244370169F9	6.5	7--30
5A545B22CF24	9.9	7--30
AC37846D97F1	11.5	7--30
3773B6EBEB41	14.4	7--30
EF63FBCB6960	15	8--42
ACA2C2C96964	27	7--30
B8E969A5834F	13	7--30
B4F34339762E	10.9	7--30
E0F994001057	10	7--30
B50699FEA914	9	7--30
7551DF9A8D3D	15	7--30
9199C2D43822	7	7--30
1D3354B37AF9	11	7--30
710161B1EB3D	14.5	7--30
F9676268CDD6	19	7--30
BD3688C23EE7	20	7--30
29700AD67442	17.3	7--30
F89E26081C6B	17.9	7--30
9F6343442A21	26	8--71
9DE8E0CAC7DC	64	8--71
1A8DCA6395C9	22.9	8--42
DE821CCAF456	46	7--30
8BFFBED1F977	16	7--30
C60EA3226714	18	7--30
5F54F0C37559	21	7--30
AE18DB5ECF57	41	8--71
3AE52175724A	25	7--30
F379F3DD51EB	15	7--30
C0FFD75B5C46	8.9	7--30
FF98EA7624D5	38	7--30
70C898D595C0	29	8--71
E830E51E9C6D	22	7--43
B0BCBEB4DB78	10	7--30
29F545689A4F	12.4	7--30
2F07ACEC2E49	17	7--30
175CEF0BDDFC	12	7--30
4F75455F1BCE	14	7--30
64F45FF3639D	11.4	7--30
62EC0111FD19	19	7--30
9172EB9F8C87	13	7--43
D1C01DDAFB52	12	7--30
80997CAFA08F	14	7--30
B8A245445010	19	7--30
C47EE2EFDDB4	13.1	7--30
481BA62F1163	8	7--30
2012C2393BBC	21	8--42
CE8EDD5551BE	21	6--29
61A2676DF6D3	16	6--29
19EE90C74C95	11	7--30
BF439B888334	15.8	7--30
694876BA11C0	12	7--30
571F57BC517B	13	7--30
2DE0FB0C04EC	15	7--30
602B059A8D3F	11	7--30
0D39B7E2E0E4	20	7--30
DEEF45620070	21	7--30
F5782835C7C2	13	7--30
0E0122C8DC54	22	6--29
1E1930148D27	17	7--30
5E14DC6E05A7	91	8--71
E089A60815D2	18	7--30
DDB770937D08	18	7--30
F4C11FF949EE	22.2	7--30
1A94494C2078	17	8--42
8C2EBB8A445E	27.6	8--42
70DCE2058109	16	8--71
6210E1D5E7F6	27	8--42
CFCDBA6173B5	15	7--30
D00FEE97E774	52.6	7--30
057505D1A288	12	7--30
8C02E1C389D4	17	7--30
303303B3C8CC	24	8--42
88D788CEAB98	12	7--30
296075EEBE56	19.4	7--30
EE9D5E400879	16.2	8--42
48450CAA005A	10	7--30
A2CB2B6C55EF	10.9	7--30
67D9C8DC9D37	14	7--30
FDC9C76FFE4C	12	7--30
794AE44D4310	44	8--42
917C12757062	20	8--42
14201627A747	13	7--43
27390BF2CB58	15	7--30
C42BECB81135	14.5	7--30
811AB89F6075	35	7--30
E937F24E0CA5	16	7--30
DAE93F6C43E2	8.7	7--30
18AF80745ACE	30	8--71
B6A1E126AE0E	16	8--42
662FE7668B82	15.7	7--30
42839CE2FA7A	37.4	7--30
240F942639EA	29	8--71
2F4C8759A6E5	10	7--30
56EEE103AE95	17	7--30
97BAD482737E	20	8--42
C7A130B2BF30	14	8--42
3A07A0701CF2	13.6	7--43
6312B503682B	27	7--30
ED8B98370A05	12	7--30
050D776A1C5A	13	7--30
A65071F188DE	11.3	7--30
716F73CFB712	16	7--30
3A318CB40FA1	15.1	7--30
5278BA525C58	14.9	7--30
3509D340167D	15	7--30
3E5DB16A2958	12	7--30
197A3F58FDF6	9	7--30
D40C8F7202C3	10	7--30
3B0CEDABAC9C	14	7--30
296DD1C33AC5	30	7--30
C19AE373376D	14.5	7--30
B24B9EFE5210	22.4	6--29
E4CF5C5D2E20	20	7--30
B61A9F918C26	22	8--71
6644BD40DD64	12.6	7--30
679C998444AC	37	8--71
56265272FF46	9	7--30
F967BBDCAE97	12	7--30
4246FC7952D4	15.1	8--42
A8EDF7BA0D50	15	7--30
27A76948645B	11.8	8--42
87D64FAE8A0D	19	7--30
84D1F8C20B5D	14.2	7--30
384C09943EC6	22	7--30
4CF9262C75F7	10.7	6--29
F2C2D4E15D0F	28	7--30
395D64D0D1B1	12	7--30
4956B4F91516	9	7--30
7C166DD30AAE	29	8--71
CE8DE27F9D89	20	7--30
F724F6082309	22	7--30
A5239544CE5A	30	7--30
8B38301722CB	10	7--30
4F3E812DC713	19	7--30
368AAE34BA41	5	7--30
51CB0688C62C	14.8	7--30
0CCE28718989	17	7--30
23D36C81819F	25	7--30
A737EF6B4724	12.8	7--30
16C44C3616B6	239.6	7--30
9164E71B1276	21	7--30
E845000AA91C	31	7--30
A4A684D5C7FB	9.2	7--30
D2D7DD82AA5D	13	8--42
1138DF24886C	32	7--30
B8B632315B76	13	7--30
BA2C426B1BAD	20	8--71
375A4E68F354	11	7--30
A69C9A589537	22	7--30
2C9409AACF10	42.9	7--30
852ED1EC79CA	23	8--42
40B99F1AA703	21	8--42
FE53D3E391AC	16	7--30
FF42DA7438E7	15	7--30
87CBA4261AC5	12	7--30
78736F4211BE	8	7--30
F4806FC7BB5D	13.9	7--30
8A316C50DC80	59	7--30
1BE5680CE603	137	6--29
A1436E1A83F2	12.8	7--30
CE3F815325DD	17	7--43
73A0D587A30E	17	7--30
78FAEFCC743E	62.8	7--30
687DB1357093	14	7--30
8698148E9E3A	19	7--30
4130CE205654	15	8--42
125EC2E819D2	15	7--30
3D7F65613EDB	13.5	7--43
AC69C05DBFDF	21	7--30
44B446031D56	15	7--30
31AA57A56170	7	7--30
C101A3367C1C	34.5	7--30
2539F50BCF31	12.3	7--30
DC3305EA715F	14	7--30
0F9F97B59FC4	96	7--43
AAE1D8AF43CD	25	8--71
1D15A0639B3A	30	7--30
0001E878FBD2	7.5	7--30
F9E8AEF40DA8	17	7--30
4FA08186F1A7	11.7	7--30
FA9E4556C9E6	18	7--30
1C21AD9191D2	17	7--30
804D8B282BAE	15	7--30
B9CE8AAD6923	9	7--30
0EAA60485965	6	7--30
794892574C13	17.3	7--30
09036D7EAEB4	19.4	8--42
20FD6FCD2611	26	7--30
FFCFB00D6C45	15	7--30
22C1E580C89D	22	8--42
5E5280F2557F	13	7--30
4FAF14E6F685	15	7--30
1487FF59FB4A	10	8--42
0815E472CA87	14	8--42
D0BF9AB6B25D	15.7	7--30
B1C060571F56	13	7--30
A57E389B7CFE	15	7--30
F0EC0FCE3933	11	7--30
7072C87E6514	20	8--42
6AB50890CACA	20	7--30
D6BCE1AD8B9E	84	8--71
14A3097679E7	28	7--30
6D2C8188ABB3	118.6	8--71
875A9A905F06	32	7--30
D75BB6C70351	11.7	7--30
A96F563E2673	17.4	7--43
D8621178BB5D	8	6--29
73A9CC4D3912	9.4	7--30
A862FD030FC3	35.9	8--71
9502C1F906C1	9	7--30
1BB59A660E1E	13	7--30
D184E31B36D7	17	7--30
2D55C9C092D8	18	7--30
98BF08D8B8C3	12	8--42
0850315C399A	15	7--30
EB4BF8BBF81D	28	8--42
A42A4E5D2ED3	10	7--30
B43B4A597162	16	7--30
706A5A8A067C	13.7	7--30
5B41F0AD6D89	14.9	7--30
708D27A2002E	18	7--30
DC6076A3032E	11.7	7--30
83F47CFB4E12	11.4	7--30
6040AE8C73B8	15	7--30
286BD0BD1195	7	6--29
CE3B9FA3A0D4	7	6--29
D03314D0411A	17	7--30
8084A23E7B22	9	7--30
46F2CB634769	85	8--42
3C9F81006B6D	17	7--30
36A572914D08	17	8--42
FDF06B5D3A4D	16	7--30
7266409A47B4	8	7--30
5F5265B0032D	24	7--30
63CB59A87D10	20	7--30
F64E44743FAE	10	7--30
0AFCC3324BF2	9.1	7--30
CD3217F14136	9	7--30
6D1730D872B1	26	7--30
32969E431187	59	6--29
C7323ABC99B9	12	7--30
6E13A3F2E03F	15	7--30
9D7DAA64BE93	10	7--30
7AB9348F282D	17	7--30
6A12E24DA271	17	8--42
35706CDB29D7	16.4	7--30
6E7FF1C51D0C	11.8	7--30
D243C77C36F9	10.8	7--30
543C7D9D022A	12	7--30
C33E55B18E18	28	7--30
28B2D8909AD1	21	8--71
495F663F39CA	19	7--30
A9E62B4C9D93	17	7--30
0B924A435C12	11	7--30
56B152ACA6C6	15	8--42
5893D49BA441	13.2	7--30
766E39B1658A	25	7--30
00DCF10C81C9	20	8--71
FC3119AFAA18	10	7--30
B421CAEFA183	29	8--42
B4ED41CF49D7	17	7--30
24CD0A1ACB7E	59	8--71
AC547E68CC2D	24	7--30
F37302005B69	21	7--30
9290CA5EDD52	12.9	7--30
BBE7E432C3D9	11.6	7--30
0340B470BEA2	212	7--30
097DB2F384A0	14	7--30
E72A3C7C4AA0	22	7--30
A2027A62D803	18	7--30
E56C96451EED	13	7--30
165CECAEA096	6	7--30
78BF9AE60842	14	7--30
8EA554B80B56	12.8	7--30
5A1C641C80EA	11.4	7--30
E687E6328032	17	7--30
B6494E7F07AE	19	7--30
026F84B7CE22	25	7--30
7F383B9387BB	18.3	7--30
119D72FDDDFB	26.2	7--30
D1162C5BF96B	35.5	7--30
29D6AE9BDCFE	11	6--29
57F9FD44C418	20.2	7--30
D5B26CF8CF3F	17	7--30
DF32FDFF552F	12	7--30
5C0B43EAEF58	14	7--30
E3EB30C8F804	10	7--30
E7C4EEEAB8BF	18	8--42
79FCD7950A75	23	7--30
337022FB8119	16.8	7--30
949526D1976F	15	7--30
3746C7A8038E	13.9	7--30
A35F564F8F38	24	7--30
23DAB8273635	17.7	8--71
A936A9A9F213	10	6--29
1DC5D23E7AC9	24	7--30
25C6C4B04D84	10	7--30
55C721F51026	11	7--30
E7FEB20A73D4	18	7--30
98D1F45C3DCD	11.3	7--30
F912272FAF3D	13	7--30
A8C8B6854295	21	7--30
94FB459143FA	24	7--30
1CE4BCBFD246	13.7	8--71
A518F6FAA895	67	8--71
51CF6C6DF70F	6.1	7--30
39799BDA7A73	22	7--30
6501E2687FC4	17.5	8--42
7E903A64B043	16.7	7--30
F5588A9EE191	17.3	7--30
47539AE1468A	16	7--30
A9C8DFC30336	15.4	7--30
BAC90417C266	13.8	8--42
6AB4CBF1CD01	14.6	8--42
DBBD314DF7C7	17.6	8--42
06FD183F90B2	12	8--42
EB32D2C389A7	20	7--30
5FAF19BD4284	41	7--30
0050832AB36B	9	7--30
76DDE17CE725	12	7--30
E3A2E406EFD3	27	8--42
8196B072DB2A	28	8--71
45F0DA52E283	26	8--42
7CD362741499	13	7--30
4F4A255F76FA	20	8--42
C1D3A9706B01	20.2	6--29
D61004C608E5	10	7--30
B9EEB3E44DCC	8	7--30
212F3D60BC7C	7	7--30
CE89276C911E	12	7--30
A2F70FFA5A89	14.8	7--30
D050BFEF0DCD	33	7--30
01C6414F9436	13	7--30
5A6616E5D820	28	8--71
6397AC3A6FE5	12.2	7--30
70E04D27B94A	21	7--30
50043D850BCE	12	7--30
940890D38FA7	24.1	7--30
83CCE33C86E1	37	7--30
ACD05AA27464	27	7--30
BE676B275851	16.6	7--30
AC36A445C54E	10.6	7--30
D3A88A1E13FE	14.1	7--30
70CA25C8A78A	42	8--42
AF92E192B585	12	7--30
7D961ECC8B85	14	8--42
34CD3C151696	9	7--30
4EFB921CB3FE	36	8--71
BFA564034119	11	7--30
54710304E1AA	9	7--43
D9FD736763E0	15.1	7--30
D9803E128424	12	7--30
C35A70D43F63	7	7--30
0696E064436B	18	7--30
7D9C755F7827	9.7	7--30
B85BB500642A	15.8	7--30
416A6B147038	17	7--30
B6548E3E1F72	23	7--30
B8F1E27BF493	28	7--43
C4C2121A789F	14	8--42
C275A0766159	95.6	8--71
20ADA389B2B3	12.6	8--42
F266355E6EA5	14	7--30
411DE5009DAD	17	7--30
3F936A654DF5	10	6--29
8F372707AEB9	13	7--30
564DD8D4D974	60	8--42
5A8CBA8E04B6	9	7--30
7FD2CBD8B75A	32	7--30
24F6CC273EA9	44	7--30
D8E024A07B33	22	7--30
90ECE75CA9A5	18	7--30
B3C595CD4ECF	16	8--71
CA07711D63C4	17	13--45
8982A3B48257	17	7--30
548FA7990253	30.7	7--30
7A1FC5850DB6	10	7--30
9E759B050DFA	12	7--30
5FE7DA72E069	18	7--30
5056FE8F928B	18	7--30
145538035A7F	8.5	6--29
950CCBC3245C	13.5	7--30
044026BAF2AF	9.3	7--30
5AB36603E39F	15	7--30
7F924A2E0873	25	8--42
E9CC61D4CA86	17	7--30
14705855B679	12	7--30
E259E3A60BCF	22.3	7--30
762F995AFED4	11.5	7--30
5F26F1CCAC2F	8	7--43
E65CADA69156	12	7--30
98B5A989C109	11	8--42
D6C090EFF946	26	7--30
AB7220CCF29A	7	6--29
A034AFF30E53	11.3	7--30
4565FAB7EAAE	14	8--42
97D4438800CD	14.4	7--30
329F0DF4036A	15.5	7--30
F49E69627A85	7	7--30
FACCB804920F	10	7--30
4E287CC17DB0	13	7--30
60C18AD3E6F4	25.9	7--30
BE4EFE41EC55	17	8--71
8885301F5963	18	7--30
9A4D87DAE961	29	8--71
1667F7EF0623	11	7--30
1E577938A432	10	7--30
1689C3E465E7	20	7--30
26EDE1C54EF8	12.7	7--30
F6E1C93B80AA	12	7--30
3A0DA61A5BD6	8	7--30
5678CF1B5D9E	16	7--30
CFC86718973F	43	6--29
998FA706418A	21	8--71
77C53D208EF6	7.8	8--71
A86472C8B87D	23	8--42
63B3F20BE072	14	7--30
3F1292A3BEB1	20	7--30
64BDA8F2FF03	5.4	7--30
AB5231086C99	12	7--30
1F4A437287DF	10	7--30
EDB0F30DED7B	15	7--30
B4E6D328B949	8	7--43
9E23C7400EE6	26	8--42
823AE97520A8	22	8--42
8D0C502A3F29	22	8--42
E21B9005F656	23.2	8--42
9DC109EB7D04	9.5	7--30
1E283B7FCCB2	32.4	7--30
71798E2600A6	12	7--30
7A8AD9184567	14	7--30
BFF7AB88C030	13	7--30
B1152E4AA4F1	16	7--30
AC4016A5C763	19	7--30
516DCF91EEC8	15	7--30
35BE33BF6669	15.8	7--30
7666F83CFC5C	12	7--30
339272C3E195	13	8--71
92256E5BD89F	16.3	7--30
70322CF9961C	13	7--30
835C7BBEA023	11	7--30
6BCE7C70B15E	23.9	7--30
CF0BA65C3BBD	11.9	7--30
6FD247E0AC46	12.5	7--30
35C5944AF54D	27.1	7--30
A2F305F3AE95	13	7--30
1C2A082FC8FA	10	7--30
F03B89095571	32	7--30
3D7D9C1F2EFC	16.5	7--30
33F088318644	14	8--42
F4890794CD94	18	8--42
85DBA218717B	24	7--30
7372884D16C3	12	7--30
7C8E16DDC361	13	7--30
2A8058767824	18	7--30
2B45A32BCD64	48	7--30
9581B5F699FC	11	7--30
5EEBEC81B44F	20	7--30
175574BA61E3	27	7--30
AC3721421FB6	19	7--30
66C7F4D652BA	10	7--30
5EAB2CBDF067	11	7--30
C00BF69C9973	29	8--71
BF21B187F93D	16	7--30
F604FAF941B6	12	8--42
45EBEFA7D742	13	7--30
D691414BEFEF	12	7--30
D4730FC4CAAE	20	7--30
787A7F0F21E5	17	7--30
C829AD1A8499	18	7--30
D7552CDBF141	10	7--30
DE80C30E499E	13	7--43
D91D4F6A36E9	27	7--30
FF30F9F39E91	18	7--30
57AD5A810945	13.9	7--30
8E6579DE8C93	13.8	7--30
CE8FEBE1BDF3	9	7--43
3F17A7C53D7C	19	7--30
0B22355E2EB5	15	7--30
3FE4F2A1FC3E	16.6	7--30
639F2D86F4D7	15	7--30
9CEF7282AE3D	11	7--30
B62A51E9263A	22	7--30
48D3563659E7	16	7--30
A1166B86305C	21	7--30
0D87DAA8491F	11.4	8--42
1E682C2F27AD	23	7--30
0712D9A1AD18	16.6	7--30
F0FC786D6265	39	8--71
3F893A04E496	12	7--30
856F3D123DA7	26	7--30
643875484AFE	12	7--43
3F2BADC18C57	8.1	7--43
4511DBF0DDCF	9.1	7--43
855E02577D65	11	7--43
CF9866CE5D1A	37	7--43
0FF7D4CFFFFE	10	7--30
AB81D24E0F40	13	7--30
9D01E8F7E43A	18.8	7--30
7C12FA9AF875	14	7--30
C7516E83C5F2	13	7--30
7B55271AA0B8	15	7--30
AF706A516383	13.8	7--30
B872AF9B4E68	11	6--29
F10D617D1911	7	7--43
4D711DCCDFEB	11	7--30
EE9B5920DB8D	12	8--42
ED2D04958E03	7	7--30
C54AC3DB9728	11	7--30
CA78B970732F	10	7--30
AB4868F0A2FE	22	7--30
27E1AD948118	11.1	7--30
060BF02DB525	28	8--71
19FCA27330DD	45.2	8--71
34CA9BFE0A92	10	7--30
E7D9CABE32C9	19	7--30
344939D429FC	16	8--42
9FDBA5737AAD	15	7--30
C6E29406BB42	22	7--30
D4120D7D58CC	28	7--30
EB3BA479A8CA	12.2	7--30
4B96F43EFB5F	11.9	7--30
DC3B232C47A6	11.2	7--30
3CB33F112FD5	11.1	7--30
0B0E156A72E9	13	7--30
7195B0B609B5	15	7--30
A58B8E1DC692	11	7--30
B23750798C13	18	7--30
5817FE25E8D0	10	7--30
D45610C16388	11	7--30
A6ECCA11F72C	30	8--71
657A5DFA461A	11	7--30
3FE253C8F2DB	10	7--30
03DD770812E6	60	7--30
372594884C6D	14	7--30
F5529EEFF7DE	38	8--71
90B9F17F4B70	25	7--30
34F77440D56F	12	7--30
87003C5E2242	12	8--42
A5F3CA785ADD	9	7--30
C083553A880F	12	7--30
97F3A04FC3C3	15.5	7--30
D1B5294A52C4	18	7--30
6CCD420F0F0E	22	7--30
60F271A66671	8	7--30
3A0CF359FBA5	14	8--42
56828AD7B1E7	12	7--30
63E34CD95244	11	7--30
AEAA34A2161F	12	7--30
14E2F5AAAE29	10	8--42
24A487AADA57	13	7--30
A41293C88C71	11.3	7--30
F0BE92BDC5AC	13	7--30
29A19A1D7DF4	89	8--71
D0DB8E4792C6	77	8--71
9A3A9BFE8192	34	8--71
7F3945E3EAAC	16	7--30
1AA4FDC7529E	18.8	7--30
A736CD918DAF	24.3	7--30
DD8AEA5993C0	12	6--29
ED94DF53CBCE	14	7--30
D2AD7E7923CC	24	8--71
D38C8E308576	21	8--42
18F5956D476B	9.6	7--30
06910B57E822	14	7--30
E1E737DA335F	14	7--30
0E11D72C5866	8	8--42
C05E0E2F54A6	11	7--30
DAA31C566CC2	11	7--30
FA58B21B7D35	30	7--30
F7982C117CFA	18	8--71
93342AAE0971	19	8--42
DB2F60A698F3	16.8	7--30
903F26688634	20	8--42
019B59889916	16.5	7--30
3BDB50E607DC	7.8	7--30
661B9AB04E45	18	7--30
9CD0514223B4	17	7--43
2A381BEB582D	15	7--30
ACDEE68DF99E	15	7--30
A1F2E06A9CD2	11	7--30
AE3A4FC20140	13	7--30
4C4560B40340	25	7--43
78A815E3409F	20.2	8--71
3129B9B47752	27	7--30
D606DE538AC0	16	13--45
7C697794506D	10.1	7--30
D82FDA9AA46B	34	8--71
FE3B8D78ADF5	33	7--30
DA1E13CE1FC5	14	7--30
61EF54154D15	16	7--30
DAD46EA270EA	10	8--42
D1AA8373E245	15	7--30
F61BBD103F84	17.3	7--30
3084C12C26A8	10	7--30
817F4BFE7390	41	8--71
375D59600428	13	7--30
A2A5D2DF0135	20	8--71
FAF4C0EC0A93	17	7--30
1B5F8AB9CB42	21	7--30
BC92CCC6255E	13	7--30
D7E6748906B6	19	7--30
E156C3015443	8	7--30
96E738D6FA5E	17	8--71
4A5844AD09F2	19	7--30
D61902D9FDD7	10.8	7--30
085B188082FA	14.3	7--30
7B77FBEC43C9	12	7--30
3DE576FFCD61	12	8--42
AFD8EFFAF871	10.1	8--42
3243A75645AF	34	7--30
24AC4487DC41	13	7--30
0A4E1F91223F	23	7--43
27824EFF389D	14	7--30
D6AE87D33F90	30	8--71
2A7B53443E29	16	7--30
08CC4EDB8971	12	6--29
3EE2CE005CEE	11	7--30
28C82C44B63C	16	8--42
4976BFF664B3	15	7--30
429128960BAA	23	7--30
4C5E89E1BBF4	19	7--30
D4F5C6B6EAC5	14	7--30
88A81A6FA256	18	8--42
0593DA150B5A	16.8	8--42
C242C2F01A31	11	7--30
7C83764F6D3A	14	7--30
054A18174803	16	8--42
75029773F203	42	7--30
7F66F20E0F35	20	8--42
958F0E9F49CC	9	7--30
C7CDB98BCDAE	11.9	7--30
557F6FDBC705	23	8--71
3ADE4A00CF00	23	7--30
DA33DF0B697F	24.6	7--30
C630BAE95563	6.7	7--30
B924D38103F5	15.1	7--30
3717740BDF3C	13	7--30
69DFAAF4D522	11	7--30
AD03BD1B02CB	20.6	8--71
0AC5B7F5195F	19.7	7--30
B214A0CEDAA8	17	7--30
C881293AA795	25	6--29
0A546942CD3F	30	8--71
4E998E85BF38	9	7--30
D3D6E02CB5DF	13	7--30
C095302F365C	15	7--30
CCB4813E19C2	27	7--30
1745CA7A992B	8	8--42
9017B6DFE898	19	7--30
605288D0230E	15	8--42
922E3889F088	11	7--30
0B31D3F7A39F	10	7--30
16975FF39075	10	7--30
5663289FE34F	13	7--30
710E444672AC	17	7--43
7800653280B3	8	7--30
7A02BBD49FF2	67	8--71
1D96FFAF1065	22.5	7--30
B9B878382330	21	7--43
2061A007431E	21	7--43
EE25E3ED3FE9	11	7--30
D79A0A54CBB3	21	7--30
BE14FC17D065	9	7--30
F5ACFAF19C9D	15	7--30
4B6423309561	13	7--30
4BE7C21E30FB	10.1	7--30
80564D3A46CB	11	7--30
41EC80CA8260	38	8--71
89E524ACBE90	17	7--30
2659823028B1	16	7--30
B17D6888D11E	9	6--29
9F2328413940	12.1	8--42
82974A6243A2	24	7--30
8AFF71AD636D	11	7--30
96B737A1DB85	16	7--30
534D3382FE70	10.3	7--30
6CEA93E66163	11	7--30
DE6419728D44	11	7--30
75B0C83FE961	11	7--30
AEA6602B202E	22	7--30
9EBFFE74942F	49.1	7--30
53643E82381C	19	8--71
9EE88C246A51	14.9	7--30
75B765F2F36E	16	8--71
7922D6EE16A4	31	8--71
3780E242E421	20.2	8--42
92853EA89E3E	11	7--30
11CAA8609F88	17.5	8--71
3AF54FCDB4FA	31	7--30
057799CF2C28	34	7--43
443122D59C48	11	7--30
C84639839B29	9.9	6--29
3B09D7226365	10	6--29
7D857893E294	9	8--71
BF424455CCC5	18	7--30
7DFC6BC4F283	25	7--30
C28B2486CA67	9	7--30
2EF266B359F5	16	7--30
9C38E4B41612	15.5	7--30
55D41BBA0E45	7.5	7--30
F43832886C29	17.3	7--30
CD18A63832B6	39	7--43
850859DE16D4	18	7--30
2F7E6EA8FD86	17.2	7--30
20D49FE4FAA9	13	7--30
C0790386D979	13.3	7--30
DE3A0CF35F98	10	7--43
6B6E8D2A20ED	7	7--43
8E3C681DAEE6	12.8	8--42
546DF23757DA	227	8--71
92549FD8E90E	11	7--30
F3AFDC815EA2	12	7--30
2557CAFE5BBF	18.2	7--30
A63959DCD089	11	7--30
A3D4506D4AF3	12	7--30
6043C2405C38	11	7--30
F1B029DD8ACF	13	7--30
ECF3E1476B4E	18.4	7--30
F054F8D5E53E	11	7--30
E7D6EA1C0540	11.8	7--30
E88D60F65653	29	7--30
713F0D37D709	9.8	7--30
2461FACBECC8	14.9	7--30
2220E4C4F755	10	7--43
8C7EE003A79D	15	7--30
FEF2A9BAFCAD	12	7--30
D9EAE40505C1	21.4	7--30
7CEB8AC38E5B	43	8--71
14DD318DA3EC	15	7--30
8611FD178423	15	7--30
B0B6850D7008	15	7--30
64F79763993C	36	7--30
DE0C05592A39	17	7--30
392B70AC3BED	10	7--30
410505797CBD	14	7--30
C1CEB9E3C390	14	7--30
B54DBD72131C	13	8--71
9A32871016A8	12	7--30
CB8ECFA05E78	14	7--30
54504E8FA7CA	19.9	7--30
B8A3CE211BEB	21	8--42
D293FCC108D5	33	7--30
860FBFFF3118	11	7--43
3C231B3BB05A	17.5	8--71
02296FC39DD0	8	7--43
20AA60BC8B88	21.6	7--30
F2F08DCD69F1	8	7--30
B1BA249B6FF5	11	7--43
AEDD66BBA5FD	13	7--30
F02E3354F0F7	13	7--30
911D93937021	12.1	7--30
A758503FE724	15	7--30
22029654CBD7	12	7--30
4A1EABE80228	10.8	7--30
8BE8ED0B0E63	19	8--42
08B2BCBCADD0	7	7--30
AD4E4709CEA1	9.9	7--30
53ACD6547A74	16	8--42
EEB90D2FE44D	12.6	7--30
87BD6A7638DC	8	7--30
82DFA50512AE	23	8--71
57DA499F3CAE	12	7--30
22CF7EC21DAC	9	7--30
1EC80337AF09	9.3	7--30
8B6E7DBACABC	54	8--71
7B2DB459EDC8	14.9	7--43
755D21756C9A	14	6--29
0BF479481D3F	8	7--30
CC08226EC7C2	17	7--30
4692F4B12C25	10	7--30
78287350D037	7	6--29
64A954140D7D	11.2	7--30
578A4BA30792	14	7--43
FE2EA6243EFA	14.4	7--30
F99C5B6A6633	11.7	7--30
0D3A096E63FB	12	7--30
F71B45F887B6	27	7--30
BEB621021D68	17	8--42
258E6CCBAD25	11.1	7--30
2BA8A0F7D0A3	9.4	7--30
FDA7357B8684	7	7--30
142421491662	16	8--42
2BA26A9F10C9	162	7--43
84CD3E3817A5	8.7	7--30
7893AC7483DA	24.7	7--30
5B1C136CA717	14	8--42
162D822BDF5C	17	7--43
5104777380F6	20	6--29
599FA57B0BA9	15	7--30
302D148AB2A7	17	7--30
16A3078634B4	9	7--30
3D001ED3C3FC	17.7	7--30
B8611EBF5914	24.6	8--71
9C86A8758C35	9.8	7--30
D45BB646F7D6	18	7--43
1B2BA064C70E	16.2	7--30
B85BB0D45CCD	20	8--42
88A708136275	9	6--29
534494550951	18.4	7--30
3B0002D3D761	14	7--30
FAD777B4E81B	8.9	7--30
D14A50388A8C	9	7--30
CDE504D9EC18	12.1	7--30
A66D950FCA4E	11	7--30
04456FC57510	12	7--30
892BFC989D57	10.1	7--30
F81B32D65978	17	7--30
BA40A560ADB3	10	7--30
B573213E4592	10	7--30
91F2E86BC4B1	21	7--30
EFB9DB2C98A1	14.1	7--30
F792CFA92498	18	8--71
BB43BC6BC2F3	33	8--71
5EBBE477B7F1	12.8	7--30
84EA7AD065CE	13	7--30
1EF7193CB957	17.4	7--30
386E8A240D36	13.9	7--30
18A3AFE01680	77.9	7--30
58A2232FAE26	11.5	7--30
0E956489F03A	21	7--30
366B8BCECB10	15	7--30
AC33039EA5A6	33.5	7--30
21AE35593169	23.4	7--30
3E35E6DDACA8	20	7--30
E5DB417C2F5C	12.1	7--30
70BDD1467CAC	15.5	7--30
56C1967A4B71	20.6	8--71
60288556A402	30.2	8--71
9521824729AF	9.2	7--30
AF2CE2B1E409	15.6	7--30
07116AC4D654	6.1	7--43
CE64CAB49709	48.5	7--30
23183814CF58	132.2	7--30
BD80E8BB6DC5	21.1	7--30
53BC70F15B84	11.1	7--30
8EB6822DE298	70.4	8--71
ECA72D51E9AB	20.9	8--42
2402E8FB02A8	16.4	7--30
CE393C366458	18.1	7--30
0D776743D0C2	14.5	7--30
FC58EC028819	13.1	7--30
97B686B5F8BA	18.3	7--30
050DB3AD905A	38.6	7--30
17B43799C8EF	12.8	7--30
F56A395053CE	27.5	7--43
C2D919ADDC39	9.5	7--30
741502CD4B01	16.3	7--30
F0000DDA9E84	20.8	7--30
EF08FF667EAC	25.6	8--71
5D0CBC2953EE	12.4	7--30
9DFF0FE49E9B	13.3	7--30
37C803D24C3D	37.6	7--30
981F99F2FB72	33.8	7--30
B9A1B8312154	21.4	7--30
004929C29B2E	7.7	7--30
28A8EE909DF4	12	7--30
7A72C8222C83	12.2	7--30
76540D8F1A48	19.3	8--42
17B6B06A9128	9.2	7--30
2BD05828AC11	11.2	7--30
7A3CDB513562	24.4	8--71
5664A1D774B2	9.7	7--30
193C5A3C01D8	9.4	7--30
0523AEF52C6B	9	7--30
8B1CDAE6502B	11.8	7--30
0EA001667562	15.4	7--30
CF29D514544B	27.9	7--30
E80EAEC3A201	40.1	8--71
404C9C1139B6	11.8	7--30
9B575725182B	27.9	8--71
4F509F3210BC	11.8	7--30
EEA10AFC6149	10.1	7--30
2BEE51702333	17.2	7--30
4E48056EE948	12.2	7--30
A52B092BD112	21.9	8--42
37B4EC1AA285	22.8	7--30
97BB3A1A2E9B	22.5	7--30
14C516AA6305	11.3	7--30
638820C77A59	16.8	7--30
C1FC21176519	23.5	8--42
0F06C8D1A4BB	14.8	7--30
7596072CE823	9.3	7--30
0028C8F7C418	14.8	7--30
3BB03F50B164	15.1	7--30
DC209333B827	33.2	7--30
3388CE104D56	23.2	7--30
97D4FE67BA3F	14.2	7--30
1F6BF1A746EB	7.4	6--29
8BFC0E1720EE	10.8	7--30
2614CF631046	14.6	7--43
CC4485F70E36	18.5	7--30
402B389B4C70	13.5	7--30
4A943D364392	14	7--30
824464E885FC	11.6	7--30
4EF66060FA67	9.5	7--30
9110DC09806F	11.3	7--30
B636A104EF55	19.2	8--42
A88ED1EF7A09	24.8	7--30
135F5B7FD7B1	22.1	8--42
575FD91B47F2	23.6	7--30
3740D2A53D89	14.1	8--42
18B2AA74B8B6	8.9	7--30
B08B773153CE	8.5	6--29
5701AD97A76F	7.5	7--30
54924C1A90CB	11.4	7--30
1CB254B83B2C	17.3	7--30
36FEEA07FFB5	26.1	7--30
30296AFD102C	10.9	7--30
D660FE4128D0	17	7--30
E19F415CDA15	12	7--30
31149324005E	21.2	7--30
817C39F4176F	47.7	7--30
F48FFAB71EAE	26.3	7--30
879436A37B62	19.3	7--30
EECE3D5152DD	11.8	7--30
3210FF199B96	14.9	7--30
69C6A3B7C92C	9.7	7--30
2978B7190F1C	11.1	7--30
FED4409E2D63	13.4	7--30
22CB911CAC18	11.3	7--30
47CDBFD4F5F6	14.8	7--30
417A7998A634	15.2	7--30
[truncated: 41,378 more rows]

## Sheet: Sheet8
De-identified ID	Serum DBIL (μmol/L)	Reference Range
C2639E875583	1.53	0.01--4.00
DC42A3C5A742	1.74	≤4.0
D15DC0C56C81	1.26	0.01--4.00
1FDFCB4EA570	1.44	0.01--4.00
23C9D88393A4	2.63	0.01--4.00
4F0476EB8886	2.21	0.01--4.00
2EC7E1F5F26A	3.06	0.01--4.00
5E82CBB11C76	2.55	0.01--4.00
EAD3D0315022	1.36	0.01--4.00
2F60944E366F	1.47	0.01--4.00
8DB99818C791	1.72	0.01--4.00
BA7318BE5F9A	1.71	0.01--4.00
3D7AF223A117	0.93	0.01--4.00
F38C7AC8DF58	1.02	0.01--4.00
6BF048E0BE14	0.8	0.01--4.00
4D6F12A9FD78	0.96	0.01--4.00
08A0CEC573FE	0.97	0.01--4.00
01BCDE30B9EA	20.03	0.01--4.00
52837F287AF1	0.96	0.01--4.00
423A8F079CE5	2.55	0.01--4.00
F103A4C0883F	2.76	0.01--4.00
4DAAAFD94FD1	3.09	0.01--4.00
30A80FC083C7	1.62	0.01--4.00
B485D45D1081	4.35	0.01--4.00
BBDDDB6577E4	1.78	0.01--4.00
A062F01AC2D5	60.26	0.01--4.00
4F887D2ED240	1.38	0.01--4.00
D208908B1599	2.14	0.01--4.00
3FD5F41EA689	2.84	0.01--4.00
D2B504162BD9	2.01	0.01--4.00
2B493DE84106	2.09	0.01--4.00
000431F3D94C	1.71	0.01--4.00
81CB9F5BA29B	1.25	0.01--4.00
870EE8B8DF2B	3.76	0.01--4.00
BC15C6BABF31	3.46	0.01--4.00
78BD81038C66	2.18	0.01--4.00
AC3AB4F25634	1.76	0.01--4.00
8B2C89CD0EA6	1.84	0.01--4.00
2D1525DAEB70	1.34	0.01--4.00
14A9B379D1CC	2.16	0.01--4.00
14EF8CF164C1	2.74	0.01--4.00
53FEDB0F1C5D	2.63	0.01--4.00
45E2E58CB35F	2.71	0.01--4.00
2502C03D4CF6	1.19	0.01--4.00
2C824426B3BD	1.42	0.01--4.00
43833E99E256	2.43	0.01--4.00
40B98F0ABDF3	1.64	0.01--4.00
E584AA0062E8	3.68	0.01--4.00
55450C645934	7.36	0.01--4.00
254ECFBDD8E4	2.43	0.01--4.00
239F684C7689	2.42	0.01--4.00
A6DEF2BED467	1.59	0.01--4.00
7B571399A164	1.8	0.01--4.00
2D08AD07B13C	2.42	0.01--4.00
6EDEA0785698	118.02	0.01--4.00
9ADE6725544F	1.42	0.01--4.00
CD35966CC545	0.59	0.01--4.00
B270BBB551D8	1.67	0.01--4.00
7E19065D43B7	3.51	0.01--4.00
DA4EEE325126	2.34	0.01--4.00
4A92EB3340EA	2.01	0.01--4.00
5978920F1ADF	2	0.01--4.00
73E26A2D1CE1	0.67	0.01--4.00
B52FE678C745	2.22	0.01--4.00
3F44858A44A0	1.17	0.01--4.00
2D8EFACE7510	1	0.01--4.00
B7A6C3E92A78	3.02	0.01--4.00
54D33A758110	1.04	0.01--4.00
4D8A268B1FAA	3.02	0.01--4.00
F81F5DFA0696	1.21	0.01--4.00
6255700A88C1	1	0.01--4.00
41475AB891C0	2.51	0.01--4.00
70DC53FBAF02	2.22	0.01--4.00
A1F2989D6DE5	1.76	0.01--4.00
808DCD48FCAE	1.67	0.01--4.00
B301B4313045	1.27	0.01--4.00
E212EDB6DD51	1.46	0.01--4.00
670F6F14FB6B	1.34	0.01--4.00
2AA7C50E5A5E	1.02	0.01--4.00
08F2547D09CC	1.84	0.01--4.00
7CD20BBBB550	151.49	0.01--4.00
F936B5E4E12C	1.34	0.01--4.00
75BEC3B91421	1.17	0.01--4.00
549F48B3892C	1.42	0.01--4.00
414668A9AD33	1.76	0.01--4.00
DFE416F850F2	2.09	0.01--4.00
FE5BD39C09D4	1.01	0.01--4.00
02090BFBB960	1.84	0.01--4.00
42DB1AC79E76	2.42	0.01--4.00
398DB4CEE1A5	2.05	0.01--4.00
0F5ED5539A41	1.71	0.01--4.00
2D1F98C4A0ED	1.8	0.01--4.00
6D11E17C62D2	1.75	0.01--4.00
EF398A78017A	1.09	0.01--4.00
D2AD02DCE1AC	1.47	0.01--4.00
AB6BF0883F0D	1.18	0.01--4.00
85363714E80D	1.62	0.01--4.00
115C9BFA00EE	0.84	0.01--4.00
41BF208A2EAB	1.92	0.01--4.00
E766F1DAF986	1.11	0.01--4.00
7D1E442FE2BD	1.41	0.01--4.00
261AF5B244A6	1.25	0.01--4.00
744EB103CF26	1.42	0.01--4.00
327E81C0BE94	3.01	0.01--4.00
965ABE1B006D	1.36	0.01--4.00
2FAF14B23D3C	1.8	0.01--4.00
DAC7A8B477F9	1.17	0.01--4.00
F1A5BFAF6377	2.03	0.01--4.00
C11CF582ACED	1.88	0.01--4.00
F4FC1ACF5E30	3.01	0.01--4.00
CB5ECF7862B0	4.31	0.01--4.00
9C9CD93C6662	1.59	0.01--4.00
98383118B0B7	2.15	0.01--4.00
7D166999DE3D	0.51	0.01--4.00
B19B5C751F00	1.34	0.01--4.00
FB5EE06AB4A0	1.9	0.01--4.00
B8E7AA4C1B45	1.81	0.01--4.00
ADCEB730D5D2	1.47	0.01--4.00
202E446B1B20	3.61	0.01--4.00
DD01B5668D71	1.5	0.01--4.00
154D39571CC2	1	0.01--4.00
D768DA857A6C	1.64	0.01--4.00
B9CE47A04C26	3.54	0.01--4.00
FEFBF97F02C0	2.76	0.01--4.00
9E448A5BF05A	1.34	0.01--4.00
B86B196F2C90	1.46	0.01--4.00
9005536A5697	2.15	0.01--4.00
C879D1EFF3C5	2.26	0.01--4.00
2E27BF6B3389	1.29	0.01--4.00
FFD1BE9DA0B0	1.92	0.01--4.00
C6DAFD337282	2.26	0.01--4.00
0C1D4EA26114	1.17	0.01--4.00
66A273EB127A	1.34	0.01--4.00
4C52FE21D78F	0.66	0.01--4.00
35C887C69324	2.9	0.01--4.00
FA1D8A2F3AAB	3.48	0.01--4.00
DB1EF4F56129	0.96	0.01--4.00
CC9EC1994B90	1.34	0.01--4.00
AD52C64C65C9	1.83	0.01--4.00
9076AB2E81D0	3.59	0.01--4.00
332ADBA60D3A	5.01	0.01--4.00
4E547C05F220	1.36	0.01--4.00
496F46DAE83A	1.78	0.01--4.00
B94013E3A3C0	2.76	0.01--4.00
794023138851	2.85	0.01--4.00
50A9D98EFF70	1.25	0.01--4.00
38A27CECF57B	1.11	0.01--4.00
EE54B89BF1C0	2.54	0.01--4.00
6370833FFC18	1.02	0.01--4.00
73CAE95FAA51	1.29	0.01--4.00
0A5F27962853	1.53	0.01--4.00
EC31A4AA1D9A	1.12	0.01--4.00
AE13B49C56D5	1.27	0.01--4.00
DD901D24878C	0.85	0.01--4.00
F7A489857840	3.44	0.01--4.00
CCA58EACD877	1.19	0.01--4.00
6CC16AA5526D	2.07	0.01--4.00
C608BB6BA6FF	15.17	0.01--4.00
1FD51D176290	13.06	0.01--4.00
55E0FEC1F35C	1.64	0.01--4.00
4C39231C3EB9	0.94	0.01--4.00
8CFE0D6D3926	2.07	0.01--4.00
9136CA3E9AA4	2.29	0.01--4.00
4380B5AAB437	2.98	0.01--4.00
E5AF06D3C2CB	2.67	0.01--4.00
088CFA67C164	1.81	0.01--4.00
4D4921FB1D99	1.36	0.01--4.00
7AF4C45903C3	0.92	0.01--4.00
2DE54B22AFB1	1.89	0.01--4.00
7D4BA4CA760E	2.33	0.01--4.00
929A79F10234	0.78	0.01--4.00
C8ED55E569E8	1.7	0.01--4.00
F688D293B040	2.35	0.01--4.00
A6FB6F366D82	1.25	0.01--4.00
6968301DABE6	0.26	0.01--4.00
8C716AE1AB1B	2.17	0.01--4.00
B41F317CBE7E	3.46	0.01--4.00
CA88052A1F3B	2.84	0.01--4.00
C1A8CD0AAFD7	2.08	0.01--4.00
BA417867D4F1	3.37	0.01--4.00
D23EC37979EC	2.16	0.01--4.00
13427E0E4A1D	3.7	0.01--4.00
B02C18014A70	1.2	0.01--4.00
28EC195927BE	3.11	0.01--4.00
EBF73D3DCDE9	3.2	0.01--4.00
00A031D99566	3.15	0.01--4.00
EF947EDE3DE0	1.55	0.01--4.00
6447A56A2407	1.36	0.01--4.00
F057CE173020	0.96	0.01--4.00
C7D776EB86CE	1.03	0.01--4.00
DD0F666420ED	2	0.01--4.00
44BF387AD010	0.69	0.01--4.00
CE1270B0B558	1.12	0.01--4.00
F43B160153FC	3.36	0.01--4.00
89FF3C92FA97	1.11	0.01--4.00
A0B812686E2D	1.21	0.01--4.00
C8B73221698C	3.4	0.01--4.00
B846EBC53369	0.51	0.01--4.00
E1B95BAD8873	1.1	0.01--4.00
BCEAC8212683	2.08	0.01--4.00
52C7874B2566	1.47	0.01--4.00
3F41AF8530F2	1.17	0.01--4.00
71EF25F67F73	2.06	0.01--4.00
4ABF033E4C60	5.47	0.01--4.00
38FB350F7AF1	2.95	0.01--4.00
9C2CCF59CF9D	3.24	0.01--4.00
C25222C129D3	1.74	0.01--4.00
91BEE6433354	1.18	0.01--4.00
CE0E31410032	1.83	0.01--4.00
911539D12B54	1.74	0.01--4.00
97F44327953D	2.35	0.01--4.00
6E41E41EFB0F	17.2	0.01--4.00
946B5869E05A	1	0.01--4.00
B6CA5DD0A30C	1.3	0.01--4.00
B09509E25633	1.35	0.01--4.00
B49C8858A35B	2.52	0.01--4.00
0E7320BDAE3D	2.38	0.01--4.00
0F1E0DD2FEBE	2.24	0.01--4.00
51B0D170DE30	2.13	0.01--4.00
BDEA13D1A1F0	1.45	0.01--4.00
BD832EEAB608	3.15	0.01--4.00
96A4748B1CBC	1.36	0.01--4.00
428881715095	2.04	0.01--4.00
6BF1BA3D3EB2	2.64	0.01--4.00
980DA69078AD	3.41	0.01--4.00
66198C799BD7	2.64	0.01--4.00
C7F3E41FA344	1.96	0.01--4.00
AB15A58543E3	2.34	0.01--4.00
5ACD43AFA222	1.36	0.01--4.00
FB5F03B786C7	2.88	0.01--4.00
697F5B3B73AD	2.24	0.01--4.00
770AC1E05385	2.15	0.01--4.00
39D61B6B9B52	2.32	0.01--4.00
7AC2DB989619	5.48	0.01--4.00
B54DE7EB115A	0.94	0.01--4.00
86567392D9FB	2.76	0.01--4.00
9339605D1D96	0.83	0.01--4.00
7721A9BDFDD8	1.81	0.01--4.00
AB8ADAF0AC39	2.3	0.01--4.00
C6A6C4C13A4F	1.88	0.01--4.00
CC4C0718C23F	2.41	0.01--4.00
C6EEAF5E71D7	1.71	0.01--4.00
D26F001CEBC2	1.87	0.01--4.00
29EA7FF2BF58	20.88	0.01--4.00
7606A69A8256	1.62	0.01--4.00
42AFF0D1A2E9	1.97	0.01--4.00
37737B06EC68	1.97	0.01--4.00
B18064991738	1.19	0.01--4.00
782698D25B3E	1.8	0.01--4.00
122BF4AAFCE4	3.46	0.01--4.00
F25B5BB5DB8E	1.61	0.01--4.00
3D3958CDE37C	1.36	0.01--4.00
3828E0E5FC9B	2.5	0.01--4.00
93CE80E5423C	1.35	0.01--4.00
832970379A0E	0.93	0.01--4.00
5B5D73E417E7	1.1	0.01--4.00
6B983F868699	15.22	0.01--4.00
152494977526	1.61	0.01--4.00
5EAA6ABE3B29	0.86	0.01--4.00
E2F7362DB2B0	0.78	0.01--4.00
2BD67A74E608	1.52	0.01--4.00
8CF03833C1FB	2.03	0.01--4.00
F22CDA213A8C	1.3	0.01--4.00
CC43CEF72E17	1.64	0.01--4.00
15C80FAFA3A3	2.39	0.01--4.00
6337ECD9FCC1	1.36	0.01--4.00
0B824DB06F4A	1.21	0.01--4.00
CF5508EE285D	1.52	0.01--4.00
E545A810718A	0.93	0.01--4.00
8F1EF76F4AE6	3.72	0.01--4.00
9CB3F296FCD7	1.02	0.01--4.00
ADF6E9CF1A0B	2.2	0.01--4.00
0C9F7E76CBE4	2.94	0.01--4.00
E0280DCE42A5	1.95	0.01--4.00
6A773152D5A9	2.54	0.01--4.00
0E8030E8E464	0.85	0.01--4.00
581591CE954B	2.13	0.01--4.00
164C4E802406	2.37	0.01--4.00
7F23F5B2CC4B	1.02	0.01--4.00
5BA00BFE06E5	1.64	0.01--4.00
746E4E9686CC	1.19	0.01--4.00
71589C281232	0.95	0.01--4.00
FBEFDCCD5FE1	1.95	0.01--4.00
3E5B75A8906D	1.37	0.01--4.00
82718082EC05	2.16	0.01--4.00
B5CD44CDAEF9	1.12	0.01--4.00
4191FF9E0A91	1.64	0.01--4.00
4F63B9EB8342	2.85	0.01--4.00
C7296EA70C79	2.42	0.01--4.00
EBD418753AE2	0.95	0.01--4.00
091BD47E10D1	2.16	0.01--4.00
840E1AA47655	0.78	0.01--4.00
126FC7446A6D	2.04	0.01--4.00
C46AA55301D5	1.12	0.01--4.00
BB2E564EBE4A	1.61	0.01--4.00
DE04B115D406	1.81	0.01--4.00
139EFE550CC3	1.55	0.01--4.00
F044AC22B4ED	4.22	0.01--4.00
79213A02E4FC	2.33	0.01--4.00
8827F613B611	3.28	0.01--4.00
D5F86CF75FB1	0.95	0.01--4.00
BB64595E8EDB	1.3	0.01--4.00
0EA69C1DC7E2	1.96	0.01--4.00
395FB6C90D6E	3.27	0.01--4.00
BBD8469D91BE	5.36	0.01--4.00
9FCCD7118279	2.48	0.01--4.00
3E57EA3A189B	0.57	0.01--4.00
D4160A83D972	3.18	0.01--4.00
01F6C8A16865	1.9	0.01--4.00
BF3E0B5D22DA	1.26	0.01--4.00
9DDE41B08812	1.09	0.01--4.00
FEB77DE66D2D	1.47	0.01--4.00
2EB39E130442	2.04	0.01--4.00
D1BC0CA8D5CB	1.61	0.01--4.00
684FF5CE6A6C	1.61	0.01--4.00
328A01AD3953	2.25	0.01--4.00
78AAC8A08FF1	2.08	0.01--4.00
43D4A5FE646E	0.61	0.01--4.00
F221BB0E3E7C	1.87	0.01--4.00
CB983130C04D	1.9	0.01--4.00
416B72A17144	1.52	0.01--4.00
74294510300E	1.7	0.01--4.00
AB031F408344	1.61	0.01--4.00
09696F586800	1.18	0.01--4.00
4FFC3F5ADBE9	2.04	0.01--4.00
28B0D02DA36A	1.09	0.01--4.00
7DAE611E2E93	1.91	0.01--4.00
31F59A9435D2	0.74	0.01--4.00
840AE60A4C0A	2.48	0.01--4.00
730C1EF6A41B	2.31	0.01--4.00
7FA1F06B093F	1.44	0.01--4.00
81F9601BCBC4	19.12	0.01--4.00
7EEF5964EEAE	1.61	0.01--4.00
6DAB007A5146	15.98	0.01--4.00
93E05B8E22C7	0.91	0.01--4.00
E6B7E3E9477C	0.39	0.01--4.00
2F638526652A	12.76	0.01--4.00
609DD2B8C889	1.44	0.01--4.00
E30E14613AC4	1.14	0.01--4.00
08CFE2083D09	1.25	0.01--4.00
363F483B948F	2.2	0.01--4.00
D2151AFD15F4	2.8	0.01--4.00
F35AF9529DA7	1.67	0.01--4.00
4A8E2DCA6E71	2.51	0.01--4.00
D76386FCD639	2.68	≤4.0
9D142BFBAE35	1.62	0.01--4.00
15F498B1D182	2.51	0.01--4.00
9AE0105AA94B	1.59	0.01--4.00
7A2156F9F304	2.09	0.01--4.00
18B63FC01A94	1.39	0.01--4.00
54F1EC733344	1.38	0.01--4.00
D6AB7FECEE4D	3.65	0.01--4.00
741AB5F75B35	3.44	≤4.0
004D7A41FB74	4.19	0.01--4.00
C37ADF5FC912	3.51	0.01--4.00
FFE9C243D689	3.29	0.01--4.00
59BAE5D8CAA8	1.61	0.01--4.00
6432B667C4B7	1.55	0.01--4.00
16BF60047234	1.42	0.01--4.00
4AB5A0EEE39C	1.34	0.01--4.00
DD42BDFB7042	1.94	0.01--4.00
89FC126E04AD	1.72	0.01--4.00
1137CAFF90B1	2.76	0.01--4.00
E68414528546	2.84	0.01--4.00
4D4547C72498	2.78	0.01--4.00
C7CA89937C3D	2.59	≤4.0
E246FCCCC2D2	1.15	≤4.0
241BB09CE06A	1.96	0.01--4.00
0B764973300F	1.32	≤4.0
FA67B8E72C27	1.45	0.01--4.00
99951E47DF82	1.34	0.01--4.00
8E7910988CAF	2.17	≤4.0
DA82D823555E	1.07	≤4.0
4A85F2D9E68E	1.27	0.01--4.00
5FC548A9A3B6	1.49	≤4.0
E9404AC18D6B	2.39	0.01--4.00
ED0C922935AF	1.42	0.01--4.00
2C3292117C64	3.44	≤4.0
2CFEB0240846	0.54	0.01--4.00
2BC49EAE32F9	1.61	0.01--4.00
1ADF5C23D808	1.25	0.01--4.00
0F65BE2465DB	2	≤4.0
316B53D16182	1.78	0.01--4.00
238EE5B1EA05	2.01	0.01--4.00
AA35CC08FAD8	1.53	0.01--4.00
B07866B528DB	2.85	≤4.0
410EC3E161B4	2	0.01--4.00
086D7CA04AF3	5.38	0.01--4.00
9ECADE8C04BB	1.92	0.01--4.00
437F51C11296	5.42	0.01--4.00
669BA334DF92	3.12	0.01--4.00
A05AD9BA4529	1.09	0.01--4.00
23FB62934A6C	3.3	0.01--4.00
121AB036258D	1.71	0.01--4.00
E248BBA43044	2.22	0.01--4.00
97CE61C171F6	1.84	0.01--4.00
B28C168BE267	3.01	0.01--4.00
64226284FEB5	3.23	0.01--4.00
39F624962B2F	1.64	0.01--4.00
2D1442378A95	1.84	0.01--4.00
59B14790D257	1.25	0.01--4.00
CD3B40C77A8B	1.02	0.01--4.00
1013D7EA06C3	1.51	0.01--4.00
952B73376FD2	1.5	0.01--4.00
7D33B6F9A3B5	2.59	≤4.0
898224AC6C6E	1.67	0.01--4.00
613389131787	1.38	0.01--4.00
54F04540B929	1.25	0.01--4.00
A9431E9E85AD	1.34	0.01--4.00
FD0782A0337B	0.78	0.01--4.00
F3FB0182C1D6	1.97	0.01--4.00
54BA4A8AEC8A	1.1	0.01--4.00
B5213EA3FC7E	2.17	≤4.0
201CBC9EB443	2.08	≤4.0
B86264D91111	1.95	0.01--4.00
D565B0135639	1.36	0.01--4.00
212AB7D1FD8A	1.27	0.01--4.00
A2D51B7190DB	1.84	0.01--4.00
A62B69F891C8	1.92	0.01--4.00
BA5424D55D25	1.95	0.01--4.00
AB41730CAD6D	1.75	0.01--4.00
974F2E103C82	1.83	0.01--4.00
259DBB330EED	2.04	0.01--4.00
A4230E748D8C	1.38	0.01--4.00
55343CC64226	1.42	0.01--4.00
65F00B14F11E	1.36	0.01--4.00
4EBBDEED3872	1.13	0.01--4.00
07E82A73B0F1	2.89	0.01--4.00
E54F0199706B	5.09	0.01--4.00
224A72940D9D	2.97	0.01--4.00
D2DEAB13FE03	0.99	0.01--4.00
A0FBFEA7189F	2.17	0.01--4.00
7D90A9CA7590	1.93	0.01--4.00
370ED2E5ABCA	1.5	0.01--4.00
385B9AC219BE	4.24	0.01--4.00
80D6358D9579	1.7	0.01--4.00
C8ECE24AD5BC	2.3	0.01--4.00
946DE13B4999	2.8	0.01--4.00
1EE2AD996B0A	2.89	0.01--4.00
38D835404EC3	1.19	0.01--4.00
CBF20A064366	1.96	0.01--4.00
E9AF6E7FB393	3.22	0.01--4.00
0A5A59A3034C	1.78	0.01--4.00
CCAF98DED8B6	4.24	0.01--4.00
4396CA91A277	2.21	0.01--4.00
6E1303CBEF56	2.63	0.01--4.00
10A2A2D61982	2.97	0.01--4.00
A7AF93C9BE45	3.51	0.01--4.00
599C0CA7D4E9	3.57	0.01--4.00
27197B262E1E	1.95	0.01--4.00
F48311928AED	2.21	0.01--4.00
1A296BBC51DF	3.34	0.01--4.00
6B6BD7B0BD3F	5.3	0.01--4.00
2DEF480A61B2	2.68	0.01--4.00
6A688AC85783	0.85	0.01--4.00
6D88BECFFE8D	1.1	0.01--4.00
995C19324AB0	2	0.01--4.00
64307B92CD84	1.78	0.01--4.00
DE8308B5C0A4	2.37	0.01--4.00
417979398515	2.63	0.01--4.00
2FBEC0670DE5	2.05	0.01--4.00
922463FB668E	2.46	0.01--4.00
114ECBB85FDE	2.48	0.01--4.00
DC37CF8CDD7A	2.12	0.01--4.00
3E54E796DE31	2.04	0.01--4.00
91C6A6AD96BF	1.92	0.01--4.00
FDDBA8CD2419	2.04	0.01--4.00
242EACC32185	1.44	0.01--4.00
5276A0303F81	1.7	0.01--4.00
C790C55B0098	1.53	0.01--4.00
50F89D9C5F0F	1.19	0.01--4.00
1A1E0AF61A2E	0.93	0.01--4.00
89A8870A5C9E	1.53	0.01--4.00
F50A4879DB54	1.25	0.01--4.00
F545505897E7	3.74	0.01--4.00
2526DD6228FB	2.22	0.01--4.00
E965B2AA6678	1.39	0.01--4.00
312AA1D2CAD7	0.95	0.01--4.00
CC8FB87F3F6C	1	0.01--4.00
666ED1235D68	0.75	0.01--4.00
E9655251E1FE	1.25	0.01--4.00
4AAFBB0E7B0B	1.83	0.01--4.00
FB83EAC390A8	1.95	0.01--4.00
C390F09291F3	2.34	0.01--4.00
9597D42DFE07	2.07	0.01--4.00
02EDC93D08C3	0.8	0.01--4.00
939774EA8A58	1.36	0.01--4.00
BD432ECD5484	1.34	0.01--4.00
4C54E8337DEF	1.34	0.01--4.00
1F9B3B8334CA	1.5	0.01--4.00
D440CEAA396F	2.09	0.01--4.00
0BA6EAE1CBF8	1.12	0.01--4.00
5BD572A5A9BD	1.38	0.01--4.00
302AE973B853	1.42	0.01--4.00
12273F33AB50	2.15	0.01--4.00
1C1055A5B230	1.59	0.01--4.00
9A3CB038B311	2.34	0.01--4.00
DA9FD0FF8357	2.41	0.01--4.00
2EC0321FFA3F	1.87	0.01--4.00
CC6005D221AA	2.01	0.01--4.00
79D82DED9FB5	1.1	0.01--4.00
4B44AC47E548	0.93	0.01--4.00
76A743A24CB9	1.35	0.01--4.00
21544D9D5E7B	1.17	0.01--4.00
CA896B91C087	0.7	0.01--4.00
929CBBC45CE8	2.09	0.01--4.00
F1D638E53786	2.29	0.01--4.00
BF4031469DEE	1.19	0.01--4.00
EF1EE548EE28	1.53	0.01--4.00
3CC5B9B10A83	3.05	0.01--4.00
E085CB759E09	2.92	0.01--4.00
0589FC7198CC	1.99	0.01--4.00
1B8D8CE831B8	1.97	0.01--4.00
9F4F772724FD	1.27	0.01--4.00
B2BD11CADFFA	1.43	0.01--4.00
7C652D88DC79	2.98	0.01--4.00
3A832D15695E	2.93	0.01--4.00
16E23B861E0B	1.95	0.01--4.00
28400927F792	2.63	0.01--4.00
C2C86AE473B2	2.84	0.01--4.00
B1189DF27F53	3.01	0.01--4.00
FA26C2674854	2.34	0.01--4.00
6D7E7A5C67C2	2.21	0.01--4.00
165BD287E0B4	1.86	0.01--4.00
36D2985D725F	2.57	0.01--4.00
4D7F708E91AF	3.31	0.01--4.00
84C3DE934AF3	1.78	0.01--4.00
87A5046242CF	1.87	0.01--4.00
96A7E90B6D01	2.14	0.01--4.00
91FF20001EE1	2.12	0.01--4.00
F8E007353F99	1.62	0.01--4.00
DE1198E5FCC4	1.8	0.01--4.00
0F38C7BDFFCE	2.37	0.01--4.00
8A7438D573B7	2	0.01--4.00
DEE9332772E8	2.38	0.01--4.00
598AED9A76EA	2.22	0.01--4.00
07B1324107E9	1.44	0.01--4.00
CB179CDCB212	3.82	0.01--4.00
ACC3507161D9	2.21	0.01--4.00
90B52CEA3FE1	2.12	0.01--4.00
35F6121844F8	2.3	0.01--4.00
A3CEE36799F3	3.14	0.01--4.00
EBA853635E3D	1.28	0.01--4.00
82C3909B99B0	2.05	0.01--4.00
2A983C03CF7B	2.29	0.01--4.00
06BA05230208	1.45	0.01--4.00
BAAA2BE1B685	1.53	0.01--4.00
17CE0CA30F8A	1.64	0.01--4.00
F786F5A2D40A	1.34	0.01--4.00
D4FD5B691386	1.5	0.01--4.00
066910A3E472	1.45	0.01--4.00
F1535562D009	2.21	0.01--4.00
21DF9E01AE22	2.85	0.01--4.00
7B1B4EB4AF1B	2.77	0.01--4.00
2E3EFB15D567	1.93	0.01--4.00
A5DA2D6B3D7A	2.22	0.01--4.00
F3E55130311D	1.64	0.01--4.00
E74328EE6EC8	2.29	0.01--4.00
1F53AD302E26	1.46	0.01--4.00
74C4D985048D	3.05	0.01--4.00
6B59AF4B399D	1	0.01--4.00
5751EB949EEA	1.42	0.01--4.00
F478C2CAD4BB	2.72	0.01--4.00
7455A1AF885B	2.29	0.01--4.00
869144835A1E	4.98	0.01--4.00
03BDADAE7F17	2.46	0.01--4.00
8E95395CA594	1.61	0.01--4.00
4C9579D55010	1.53	0.01--4.00
824859245221	1.3	0.01--4.00
4F9850DCA9E9	1.63	0.01--4.00
ED34E7F9A988	1.88	0.01--4.00
E059BD768662	0.55	0.01--4.00
5446E61B84A3	1.09	0.01--4.00
3633FFAB2292	1.3	0.01--4.00
E1657E1E9D42	3.17	0.01--4.00
A63711015392	2.47	0.01--4.00
561478D5D308	1.27	0.01--4.00
E251E375BD87	2.09	0.01--4.00
AB86EEF566DE	1.46	0.01--4.00
CB3F547252EC	2.05	0.01--4.00
0C513D2E9F66	1.38	0.01--4.00
48F2CE86200A	1.8	0.01--4.00
4AA51F59AF35	1.92	0.01--4.00
FE161A85BD91	4.39	0.01--4.00
2FCAC1ABE4BF	1.7	0.01--4.00
AB7FAD55F84E	1.76	0.01--4.00
CFEE5F735A5E	1.41	0.01--4.00
9BEB13F2CC38	0.88	0.01--4.00
A9EBEA9EA0C1	1.09	0.01--4.00
F6B49ECF7787	1.76	0.01--4.00
50DF9DD5CE68	1.89	0.01--4.00
F34CB80BBCC9	0.96	0.01--4.00
E8307AEABF04	1.72	0.01--4.00
B5553E3CEF78	1.59	0.01--4.00
0824B25A0CC8	3	0.01--4.00
E7E36627DD5D	2.05	0.01--4.00
3A7AE845AEFF	1.38	0.01--4.00
AAF52D31E1E0	1.38	0.01--4.00
E84E58B9B2FE	1.17	0.01--4.00
C2D3B8D18E64	1.35	0.01--4.00
56D1966BA5A2	2.55	0.01--4.00
A8C3B4AE7189	1.63	0.01--4.00
1F5F5E99E3EB	1.54	0.01--4.00
A97F94988C88	1.67	0.01--4.00
99CC337FFCB4	1.08	0.01--4.00
A9402ACA0E9D	1.96	0.01--4.00
998682CE4597	1.3	0.01--4.00
3DFFD77EB1E6	1.8	0.01--4.00
3D1631AC7807	2.3	0.01--4.00
FDB7476C145A	2.01	0.01--4.00
31E4039997D7	1.17	0.01--4.00
7C4DB16D119A	11.71	0.01--4.00
3FDA193EFC2D	4.18	0.01--4.00
ADC3D4FF727D	2.18	0.01--4.00
71D75222ECD2	1.39	0.01--4.00
DDB36B234479	5.27	0.01--4.00
8E37A1572C75	1.8	0.01--4.00
5C68FCF16D0C	1.43	0.01--4.00
382B5877AC4F	1.55	0.01--4.00
AB93F3E59053	1.97	0.01--4.00
16A02FD7F2EC	1.92	0.01--4.00
6F7C59EE8F1C	1.87	0.01--4.00
80378D4FCCE3	1.84	0.01--4.00
E5A6ECC54CB2	1.97	0.01--4.00
5B9A812D8697	1.51	0.01--4.00
239280F7D506	1.64	0.01--4.00
2C8C704711CD	3.81	0.01--4.00
C85D2EE80D71	1.34	0.01--4.00
BE680CDCF22E	1.76	0.01--4.00
1514279CADED	1.04	0.01--4.00
5935D50C53CD	1.82	0.01--4.00
56099F052DD2	1.05	0.01--4.00
4E7858F81C0E	2.96	0.01--4.00
32CE9FECEEB5	1.63	0.01--4.00
98B05E5176D0	1.42	0.01--4.00
8A6EC3817FF6	1.34	0.01--4.00
F2B717CCAE11	2.8	0.01--4.00
1F0B23F08921	1.88	0.01--4.00
2C433776C924	1.17	0.01--4.00
8D0C4B00DEB8	2.01	0.01--4.00
65B0E311AE04	0.67	0.01--4.00
0D9F4B7278F3	0.75	0.01--4.00
3BBDBF55D019	0.92	0.01--4.00
9FCABAD49646	2.3	0.01--4.00
0436552B631D	2.93	0.01--4.00
99CC1C78C3BA	1.53	0.01--4.00
522EC47E665D	2.05	0.01--4.00
877D37F423E1	3.35	0.01--4.00
2BBCB489C18E	1.26	0.01--4.00
3EB0B24081DD	2.34	0.01--4.00
D341BB8E6364	2.26	0.01--4.00
99FD609CBB4B	3.09	0.01--4.00
715BB706B95D	3.18	0.01--4.00
8BD75371D4BB	3.26	0.01--4.00
1B1FEBD02D60	3.18	0.01--4.00
4CE3C12FEE2E	2.76	0.01--4.00
68FB5541497F	2.09	0.01--4.00
6801DFA12FDD	1.59	0.01--4.00
B8EA9A9135DC	1.84	0.01--4.00
1416A4C6CA0F	1.59	0.01--4.00
DC6D21F9BBBB	2.01	0.01--4.00
15D6F2F0AC65	2.01	0.01--4.00
8DA0C16E330F	1.51	0.01--4.00
696462303A08	3.33	0.01--4.00
3F65857F8C30	1.59	0.01--4.00
15FB9D0A684D	3.85	0.01--4.00
F005F78AA6A4	2.01	0.01--4.00
430CF415542C	2.01	0.01--4.00
583FFF76B625	1.59	0.01--4.00
A8EC88647C38	1.98	0.01--4.00
B95161D5D203	1.17	0.01--4.00
C24710BA5FF2	1.17	0.01--4.00
A6DED4734BBC	2.87	0.01--4.00
4E19FB8301DF	14.47	0.01--4.00
CEE37F31BAE1	3.01	0.01--4.00
36F5DF4DDC1E	2.82	0.01--4.00
4B858CEF351C	1.09	0.01--4.00
127FA9CC3822	1.59	0.01--4.00
75A715FEB835	1	0.01--4.00
5784096C0243	2.67	0.01--4.00
5181E32E6A42	1.76	0.01--4.00
D550509EF3E9	2.34	0.01--4.00
2D0A793350AD	2.51	0.01--4.00
DDF616EA9859	1.34	0.01--4.00
7ECC7B5BDEB3	1.26	0.01--4.00
F47198180C80	1.08	0.01--4.00
C468BF82F3DE	1.67	0.01--4.00
F251AFAC487B	1.79	0.01--4.00
8E55C8ED01AA	1.38	0.01--4.00
84942AEE25AF	1.25	0.01--4.00
857C7407B948	1.67	0.01--4.00
417B18682DE9	2.85	0.01--4.00
706D401815A1	0.75	0.01--4.00
F37612E5D5F7	1.25	0.01--4.00
587E859C49A6	2.25	0.01--4.00
8EBC16731653	1.71	0.01--4.00
D85FC453B7E0	1.26	0.01--4.00
76CB28D3BD8A	2.5	0.01--4.00
5121C6BCA865	2.17	0.01--4.00
9B657FAE42A3	2.34	0.01--4.00
C40212A42FB3	2.01	0.01--4.00
483D35A2798E	7.7	0.01--4.00
DF151640BA52	4.1	0.01--4.00
54270E92EBC4	1.92	0.01--4.00
47EC6A6EDA62	3.53	0.01--4.00
14FADA5BE17B	2.97	0.01--4.00
C95C260DC1B0	2.68	0.01--4.00
60CA2E177638	3.52	0.01--4.00
FEFA23DC28FC	2	0.01--4.00
6DF59A2470ED	2.01	0.01--4.00
E20B0DD8D893	0.92	0.01--4.00
357439882D61	1.75	0.01--4.00
8E0792127989	1.87	0.01--4.00
FF0D08FCEA67	2.42	0.01--4.00
1AEA4C5C4631	2.09	0.01--4.00
0D0BCE970C3B	0.84	0.01--4.00
DB09A49143D9	1.26	0.01--4.00
64926112A1C8	1.25	0.01--4.00
1A03ACBD219C	81.98	0.01--4.00
EE14A767C7A7	55.41	0.01--4.00
B0AB4717155C	33.28	0.01--4.00
8B14A0164888	3.93	0.01--4.00
0803B9D9DCA9	3.18	0.01--4.00
554A19682FA8	1.57	0.01--4.00
BEB4A107A2D9	1.42	0.01--4.00
DDDC889C4ED0	3.34	0.01--4.00
E5969C9BF75B	1.36	0.01--4.00
2AD331BD2889	2.26	0.01--4.00
E0444A46662A	2.52	0.01--4.00
714C8534F8A0	1.58	0.01--4.00
A4848B833EC5	0.84	0.01--4.00
CB2B49A9439F	0.84	0.01--4.00
A651600E9DE6	0.51	0.01--4.00
5AE78A5CDB32	1.89	0.01--4.00
F06070859F02	2.01	0.01--4.00
B9084F174813	1.66	0.01--4.00
E297E7E31042	3.01	0.01--4.00
43B33D72032C	2.34	0.01--4.00
E73E73EF425C	1.26	0.01--4.00
CD05C82691B8	2.36	0.01--4.00
8EAF2D1604CA	1.26	0.01--4.00
F88769FACAD5	1	0.01--4.00
4B015FFFF911	1.42	0.01--4.00
B874868EDF3E	1.09	0.01--4.00
863F9F8018D7	1.5	0.01--4.00
93C1F314CBEA	1.51	0.01--4.00
A91E5E355E8B	2.68	0.01--4.00
F8B30484538F	1.92	0.01--4.00
DBA3AD3BCED5	1.67	0.01--4.00
80E748A768B8	1.52	0.01--4.00
2BA51A3C888A	2.01	0.01--4.00
D2EC01220284	0.92	0.01--4.00
203022CAD695	1.17	0.01--4.00
374731D4AE28	1.42	0.01--4.00
9A2082A19C1A	2.26	0.01--4.00
B06C5C625299	1.24	0.01--4.00
C4517C970A40	2.1	0.01--4.00
57949BFDB355	1.19	0.01--4.00
4343BB9ED25A	0.92	0.01--4.00
C32C3B1BDBA1	2.2	0.01--4.00
88AA2FB54AF9	1.17	0.01--4.00
4B32806FF4C1	2.17	0.01--4.00
63F80553BEA1	1.36	0.01--4.00
F0DB456DA4E8	2.26	0.01--4.00
1AAA6DAFE72C	1.42	0.01--4.00
38C8D4B9D4A1	3.43	0.01--4.00
39A9F08A6D2F	2.75	0.01--4.00
3C24AFD5CEF6	2.34	0.01--4.00
870ED519B505	1.34	0.01--4.00
1F51C07350C4	1	0.01--4.00
0F68B6A53E22	1.59	0.01--4.00
8EB5BF43FCA5	1	0.01--4.00
8C7F9D988807	2.15	0.01--4.00
1B5F410707D6	1.75	0.01--4.00
9D9E234586B2	19.91	0.01--4.00
244F98D894EF	1.84	0.01--4.00
FF0D16C31F4C	1.42	0.01--4.00
2CEA9D59748C	2.84	0.01--4.00
9C637839BBB6	1.84	0.01--4.00
E2DF3CF9B370	5	0.01--4.00
DDF992637816	3.54	0.01--4.00
1437A48D02FA	2.26	0.01--4.00
F8512B801888	3.48	0.01--4.00
5CC6749B8180	6.69	0.01--4.00
B139D8DDCF29	1.34	0.01--4.00
1B348FF5CD51	1.75	0.01--4.00
804A9523085C	2.34	0.01--4.00
E4C4DABAC29D	1.25	0.01--4.00
41AF4536CE13	2.67	0.01--4.00
88FF411C0B5B	5.19	0.01--4.00
82AF22C05DCD	1.7	0.01--4.00
48C7A0784925	2.76	0.01--4.00
034340D5EDF2	1.69	0.01--4.00
FB11B5712005	1.79	0.01--4.00
16457BBE2FAF	2.17	0.01--4.00
F9133577CDA2	2.09	0.01--4.00
1A1140354346	2.18	0.01--4.00
9CBDE6A90B70	1.68	0.01--4.00
9AB00CDF6445	2.18	0.01--4.00
8B81F87DCF59	2.35	0.01--4.00
2C210A6936CD	1.42	0.01--4.00
BEF1A6AC4D69	2.06	0.01--4.00
A375D02B063B	1.42	0.01--4.00
58AC99A6C64A	2.26	0.01--4.00
451F39FA8F56	0.94	0.01--4.00
37C1D0D1B79E	1.25	0.01--4.00
444A43466DF4	2.09	0.01--4.00
793A0E0D561C	0.43	0.01--4.00
9C445AAF1B0E	0.6	0.01--4.00
DDA0EBC182D7	0.84	0.01--4.00
FE51EF70E920	1.34	0.01--4.00
44C51BB038A9	2.01	0.01--4.00
717517CFC55B	1.67	0.01--4.00
817049E3B5E9	1.79	0.01--4.00
986047C129DC	2.24	0.01--4.00
FCDBEBCF74D5	3.57	0.01--4.00
4B67775C1D47	2.85	0.01--4.00
000D82BCB94C	3.55	0.01--4.00
E7B5036BD3DE	2.81	0.01--4.00
4BA96515C7AE	0.85	0.01--4.00
BEE3A7F493E8	2.76	0.01--4.00
8765832DAFCE	2.6	0.01--4.00
0816A824188E	2.88	0.01--4.00
E2B35792601F	15.98	0.01--4.00
FF9AF30F921F	2.07	0.01--4.00
2C059A50B008	1.28	0.01--4.00
6AAFEB968C98	1.03	0.01--4.00
BC29A81E7DBF	1.5	0.01--4.00
93F8BD0E53F5	1.67	0.01--4.00
58AFEAA7C096	2.41	0.01--4.00
D9B20E8AE8D1	0.92	0.01--4.00
E32D38E14EE2	3.43	0.01--4.00
199BFE9C5658	2.01	0.01--4.00
9363B7C8E421	2.01	0.01--4.00
C9495B4A0B6B	1.92	0.01--4.00
F53D73ECDFFA	1.92	0.01--4.00
454E2BF1CF2C	1.36	0.01--4.00
5148856D0D02	1.18	0.01--4.00
AA8B7936F040	3.93	0.01--4.00
66C06A87ADCD	2.18	0.01--4.00
7D80478BC786	1.42	0.01--4.00
0358C25A607F	1.96	0.01--4.00
4F695D6B7FE7	2.21	0.01--4.00
2F7FB4E4E608	1.67	0.01--4.00
01D4D07630DC	1.59	0.01--4.00
C2BCFB6E35CB	1.42	0.01--4.00
F3AF055C409D	2.26	0.01--4.00
FBC97423C15A	2.42	0.01--4.00
34D0CCE5C3E6	2.55	0.01--4.00
93924B277573	1.92	0.01--4.00
30809B4CAB41	1.5	0.01--4.00
11A4A4966F31	2.26	0.01--4.00
64C6A0BA0D0C	2.34	0.01--4.00
B37A87994C38	2.76	0.01--4.00
B5798BF97B11	1.35	0.01--4.00
F77F115E21BF	1.44	0.01--4.00
C361D28CF5B7	2.34	0.01--4.00
AA503CA75DD3	2.84	0.01--4.00
717561C961DC	3.81	0.01--4.00
78D00962A03E	2.26	0.01--4.00
02CC869386A4	5.11	0.01--4.00
8276A65C4AD8	25.44	0.01--4.00
79DD1CC322D5	2.59	0.01--4.00
9FAF887C0CE0	1.17	0.01--4.00
C78CB54C5F46	2.51	0.01--4.00
54A1810D5091	2.34	0.01--4.00
4218D8811578	1.68	0.01--4.00
66DADBBC9913	2.09	0.01--4.00
7BBD6FDADFF3	1.69	0.01--4.00
E9F45CED7C0A	1.68	0.01--4.00
79ACBC6E004D	2.32	0.01--4.00
209C0EF78085	1.67	0.01--4.00
7A7716FB2D87	1.09	0.01--4.00
2838C00B4616	1.81	0.01--4.00
656A9308C672	2.27	0.01--4.00
BE59531716AF	1.25	0.01--4.00
78726E535635	1.33	0.01--4.00
B16ADE3B8AED	2.2	0.01--4.00
158025C6553C	1.67	0.01--4.00
62A2E925A72B	1.67	0.01--4.00
310B28B79A39	2.01	0.01--4.00
BAABB514B23E	4.43	0.01--4.00
6627431DDDCD	1.98	0.01--4.00
E2C7EECC4AF4	0.84	0.01--4.00
0606DAD7FB16	1.42	0.01--4.00
5C8EF8A9D760	18.9	0.01--4.00
F131EF840685	1	0.01--4.00
488F7ED1A9A1	1.09	0.01--4.00
3ED08D7B1E02	2.09	0.01--4.00
FA9C2608EC73	2.33	0.01--4.00
438DCE8600F1	11.46	0.01--4.00
1D351F75A5CC	0.92	0.01--4.00
270E274C5593	2.29	0.01--4.00
21B19E1A5D3D	2.17	0.01--4.00
CFFA30307445	1.68	0.01--4.00
611FBC21F92B	1.81	0.01--4.00
616EA63CE906	2.26	0.01--4.00
005B35915F62	2.39	0.01--4.00
F7890F0D5BEB	2.09	0.01--4.00
1AA01BBD438F	2.07	0.01--4.00
EF89F5C15CE3	0.83	0.01--4.00
E42F1C19144A	2.22	0.01--4.00
0CA0B3353B45	2.76	0.01--4.00
E83729F5B79D	1.41	0.01--4.00
9A30FF12B5E3	2.34	0.01--4.00
370C2F8F8081	2.51	0.01--4.00
E9324F201A2F	2.09	0.01--4.00
5F5F66FAECF8	2.67	0.01--4.00
27B49A4F52A1	1.15	0.01--4.00
E56BBA361A2D	2.68	0.01--4.00
25E8F72A6192	2.09	0.01--4.00
B97F36A52AAD	2.04	0.01--4.00
60143A2E8614	2.42	0.01--4.00
18EE6F0CE9A5	2.41	0.01--4.00
27B5AC678EE0	1.25	0.01--4.00
10C56F45A0DD	1.94	0.01--4.00
AEBF789267FB	0.92	0.01--4.00
E8902ED4CA9D	1.35	0.01--4.00
8C6ECCF0D4FC	1	0.01--4.00
77725B6A9230	0.74	0.01--4.00
F4D8EFB06E78	2.59	0.01--4.00
C87B1C621BA0	1.33	0.01--4.00
3C97CA5F2FE2	2.21	0.01--4.00
7BC9313B4D21	1.51	0.01--4.00
FCE5A6125057	1.33	0.01--4.00
17F45C7C3CC3	2.74	0.01--4.00
63BE3204169B	1.75	0.01--4.00
39DA07ECB937	1.1	0.01--4.00
0D25DFC6E4CB	3.6	0.01--4.00
CFBACB75845A	1.7	0.01--4.00
3BDEFB7D1CD0	2.22	0.01--4.00
F2AB19C1F48D	1.28	0.01--4.00
0DA40CE78E51	1.62	0.01--4.00
723DE469853F	2.65	0.01--4.00
CE509EFDD17B	2.31	0.01--4.00
32D28D42EA13	1	0.01--4.00
828763FDF9A2	0.94	0.01--4.00
28999C1CAD87	1.04	0.01--4.00
A6814FE64145	1.96	0.01--4.00
B39B77F20D1F	2.48	0.01--4.00
0FFE93E80161	1.9	0.01--4.00
6FA1A7014167	0.86	0.01--4.00
5700E5BDF2B1	3.76	0.01--4.00
6AEDC4582078	1.55	0.01--4.00
3FA24DC0B085	1.36	0.01--4.00
DC0C5EF61B68	12.57	0.01--4.00
5A20AE0C91DC	2.68	0.01--4.00
A162C59F0489	1.68	0.01--4.00
251F433FFC7E	2.29	0.01--4.00
45DBDB7334DC	2.2	0.01--4.00
0A4292F49285	1.74	0.01--4.00
20E6A3F3C19E	3.2	0.01--4.00
545450CDFC16	2.38	0.01--4.00
319A1F3FD0B3	2.68	0.01--4.00
528C382B3746	2.26	0.01--4.00
A36B9F32015D	1.76	0.01--4.00
B8D12C07F53A	2.76	0.01--4.00
B96982F1C471	1.09	0.01--4.00
8FE533F594DD	2.42	0.01--4.00
A3AB47BB534D	2.17	0.01--4.00
7F2BE30C9E86	2.84	0.01--4.00
CE3EF9ECB41B	1.84	0.01--4.00
A834A2CA1F27	2.49	0.01--4.00
1792C92769C0	2.01	0.01--4.00
215AA6372B71	1.96	0.01--4.00
ADA89E94EF42	2.63	0.01--4.00
BA8B5AEF9B21	1.38	0.01--4.00
688FC6BBA23F	3.18	0.01--4.00
0B49AD5721D8	4.01	0.01--4.00
F879F73ED7C5	2.84	0.01--4.00
035CA8BCE2A7	2.04	0.01--4.00
7C40F74A2C2A	1.82	0.01--4.00
0C07579A384E	1.67	0.01--4.00
8C92DA53ED5A	2.47	0.01--4.00
66B44476F696	1.84	0.01--4.00
79E8C8336800	2.59	0.01--4.00
4AB852E20E56	0.74	0.01--4.00
5BF33183FD16	1	0.01--4.00
1B67B6DEF337	1.72	0.01--4.00
93D590BD5551	1.75	0.01--4.00
AC204FEA9A01	0.84	0.01--4.00
898C0E992EFA	1.09	0.01--4.00
3A2BFCDDD65D	1.5	0.01--4.00
501F6EC00247	1.76	0.01--4.00
7F4EE7E69DF3	1.85	0.01--4.00
806896C50A32	2.68	0.01--4.00
69AB68F771B5	1.42	0.01--4.00
48E29A7AD10D	2.01	0.01--4.00
6260E43DA249	1.34	0.01--4.00
D5355C369174	1.78	0.01--4.00
338A2CB30D17	1.78	0.01--4.00
7ED31F471A4A	1.21	0.01--4.00
19FDE8C1176B	0.96	0.01--4.00
DD51F7887AC0	3.18	0.01--4.00
C958C1F1140F	1.84	0.01--4.00
75C6C32844F1	2.34	0.01--4.00
7CE1871FFF31	0.43	0.01--4.00
B448AF0B4E82	4.43	0.01--4.00
CB77DFD17622	3.84	0.01--4.00
89E5D3E387CC	2.46	0.01--4.00
B7A7E5B8D60C	1.67	0.01--4.00
9FEF16507B1D	4.43	0.01--4.00
D795E5CDAA08	1.59	0.01--4.00
4DAF596B8EC7	1.53	0.01--4.00
42DA917570B5	1.53	0.01--4.00
7D67D2DB7CD6	2.12	0.01--4.00
64595A1F0046	1.9	0.01--4.00
0CE0A989E6DB	1.7	0.01--4.00
8B95DCCAF53E	1.67	0.01--4.00
D3C6E3BC82F4	1.61	0.01--4.00
479060472528	2.55	0.01--4.00
F3873BBD5B1A	1.76	0.01--4.00
6E6958F23700	2.22	0.01--4.00
F817C32E3C40	1.84	0.01--4.00
522E4D95F2EE	0.96	0.01--4.00
B4FEF54A9B26	0.83	0.01--4.00
8E4BDC1C00FC	2.26	0.01--4.00
678AB8628902	2.92	0.01--4.00
A86E81ACA13B	1.05	0.01--4.00
84BF7CC14401	1.56	0.01--4.00
B562432E88A3	2.26	0.01--4.00
A19F4C280185	0.77	0.01--4.00
2BF7DAE321FD	1.21	0.01--4.00
B592BCF4F639	2.97	0.01--4.00
E073371EE19A	1.78	0.01--4.00
3743C69E3DFE	0.93	0.01--4.00
ACB80D089D79	1.34	0.01--4.00
B23A71A73476	1.51	0.01--4.00
6D15A0C5F0A2	1.59	0.01--4.00
4AC3B021CCB5	4.43	0.01--4.00
11BFBB8411B3	3.99	0.01--4.00
36D71A8C09A2	2.16	0.01--4.00
8425017D90C6	1.84	0.01--4.00
2082E8A1C413	1.89	0.01--4.00
A62F5FFBA652	2.51	0.01--4.00
DE7ECA7CA165	22.98	0.01--4.00
F7D0BFDE1F0A	3.03	0.01--4.00
7CC732EE483E	1.59	0.01--4.00
2888724CF30A	2.26	0.01--4.00
06A13B24454F	1.7	0.01--4.00
326C1680783E	2.26	0.01--4.00
CE676635F481	3.39	0.01--4.00
D26840BDE658	3.01	0.01--4.00
740DECB64EC1	1.19	0.01--4.00
198DB48F2514	1.53	0.01--4.00
E9AE47F4DAD2	1.95	0.01--4.00
3BCF0AC06DCB	1.52	0.01--4.00
19D9928DD72E	2.23	0.01--4.00
32A4D9551667	1.87	0.01--4.00
416C0DC2C084	1.36	0.01--4.00
6920F5339180	5.78	0.01--4.00
890919DD14C4	1.38	0.01--4.00
512DEA15A625	1.36	0.01--4.00
B44A2FD93033	1.87	0.01--4.00
0B50D5D39B2D	1.36	0.01--4.00
40001BADDB7B	2.21	0.01--4.00
6A654E47B12A	1.53	0.01--4.00
C916C2991E7C	3.14	0.01--4.00
41406E65FC89	2.72	0.01--4.00
EBD63B15B6F4	1.19	0.01--4.00
D4D86F83CAD4	2.04	0.01--4.00
9E240BE04FBC	1.78	0.01--4.00
D283BE411CBE	1.11	0.01--4.00
C2F1F747E3F1	1.56	0.01--4.00
BDDDEAB21CB3	1.44	0.01--4.00
7CE44933FE55	1.04	0.01--4.00
FE890B79A0F4	1.09	0.01--4.00
B772CBE96AB0	1.1	0.01--4.00
BE7C4A9EED29	1.87	0.01--4.00
2650C72D8F0E	2.46	0.01--4.00
E22C96B9E9B9	2.98	0.01--4.00
F380F6D05186	1.19	0.01--4.00
E2066EBD8358	1.19	0.01--4.00
DE18EA6FA008	2.21	0.01--4.00
A88673A1BF04	1.53	0.01--4.00
F5F4F27B4EE4	1.95	0.01--4.00
743A8FF3B804	1.7	0.01--4.00
65331169D8AB	2.8	0.01--4.00
66014A0BE80E	1.45	0.01--4.00
A90634B28CFA	1.38	0.01--4.00
30235915C45B	0.95	0.01--4.00
DCF4452346C0	1.09	0.01--4.00
22AAE2D1EFF0	1.72	0.01--4.00
AFDC85F84FC5	1.78	0.01--4.00
CD8821DF223F	1.71	0.01--4.00
32BAB76A7A18	2.55	0.01--4.00
92161ECFFD39	1.62	0.01--4.00
BC29D8E66CEB	1.53	0.01--4.00
E77F28512943	2.29	0.01--4.00
E98DC7082A66	1.61	0.01--4.00
1DBCCC7556CE	2.32	0.01--4.00
9114F01B2CF1	0.85	0.01--4.00
07576E843A82	1.79	0.01--4.00
6A989C144C8F	0.78	0.01--4.00
D4EC3AB4B828	2.84	0.01--4.00
D34B44A339DD	2.16	0.01--4.00
760344F9E870	2.32	0.01--4.00
4396665A8E55	1.64	0.01--4.00
50F7A6F37B78	1.05	0.01--4.00
91EACA7471DA	1.38	0.01--4.00
B9D94C7065CE	2.24	0.01--4.00
B447ADA987A1	1.72	0.01--4.00
D975AF0063E8	1.55	0.01--4.00
586BB041E8E9	1.38	0.01--4.00
E342E0B3F43D	3.44	0.01--4.00
89451857BBCA	2.24	0.01--4.00
6875539388A8	0.94	0.01--4.00
13CE59CF7319	1.19	0.01--4.00
2651FDB78E02	2.24	0.01--4.00
D11DCA737AE0	1.16	0.01--4.00
400A265343B2	2.75	0.01--4.00
057C23092B22	4.39	0.01--4.00
DC72187A446F	1.45	0.01--4.00
1404A711CA08	1.29	0.01--4.00
2A65FE9E0341	3.44	0.01--4.00
34F699BF8A9B	2.5	0.01--4.00
E630E8EF3577	1.38	0.01--4.00
227FED5AB2EA	2.07	0.01--4.00
A1DBA7B9A50A	2.24	0.01--4.00
787F9F3E25EB	2.24	0.01--4.00
F705FB7CADF8	2.61	0.01--4.00
B30AD7F7A528	1.21	0.01--4.00
CB1491B7156A	1.26	0.01--4.00
5B47D1C70513	1.38	0.01--4.00
E2584102FEBB	1.46	0.01--4.00
2F95BD16E74D	1.18	0.01--4.00
20FA25036920	1.89	0.01--4.00
CDA1A8E9A7B5	1.13	0.01--4.00
3FABF8E6869E	1.46	0.01--4.00
BD0B91E768FD	3.2	0.01--4.00
B7E0B7354B87	2.41	0.01--4.00
4F1AA7149DD5	2.84	0.01--4.00
BE4868D13768	1.59	0.01--4.00
110BA3411E54	1.03	0.01--4.00
3F204D1A03BD	1.7	0.01--4.00
9BBE3C75BF95	1.38	0.01--4.00
5C1BEF888908	1.76	0.01--4.00
C24B7D9ACE85	2.89	0.01--4.00
0806ED5D2ED6	1.94	0.01--4.00
89DFC70F4008	1.72	0.01--4.00
78FEAA3982FB	2.57	0.01--4.00
EDC9F0089482	2.88	0.01--4.00
3FDC66266984	2.11	0.01--4.00
5E41D3DB5472	0.91	0.01--4.00
4D15AC4C8ADF	2.87	0.01--4.00
3894763DD861	2.28	0.01--4.00
8FD6170220A6	1.68	0.01--4.00
62E50B6D3A9E	2.46	0.01--4.00
13CD8C4E7969	3.06	0.01--4.00
53BF3E9BAF9B	1.5	0.01--4.00
C08A61347935	1.97	0.01--4.00
4829EA54091A	1.6	0.01--4.00
D2EB52D8E195	2.21	0.01--4.00
F2A37EC0E13C	2.26	0.01--4.00
ED81BB0DDD43	1.08	0.01--4.00
5F0FB1E45D25	2.21	0.01--4.00
6A1D0EC3F4A5	0.65	0.01--4.00
9DC23734B0F2	1.51	0.01--4.00
DB7E7CA2E828	3.23	0.01--4.00
7842A633B70B	0.56	0.01--4.00
56ED048F5478	1.25	0.01--4.00
4C32D06D02CF	2.05	0.01--4.00
A02A0C4EE1B2	1.59	0.01--4.00
C5D592389F42	1.22	0.01--4.00
A85BCDB82155	2.6	0.01--4.00
D0F73B60814E	1.82	0.01--4.00
6B9D42FBCADD	1.68	0.01--4.00
96CAED2B071A	2.62	0.01--4.00
AD5B9620399C	1.33	0.01--4.00
CFCB9A39AA2B	2.63	0.01--4.00
1BEEE7AAB29B	1.04	0.01--4.00
1CD432C9BB6E	2.15	0.01--4.00
F68C6EF5EA65	2.26	0.01--4.00
9683A22FEE9F	5.29	0.01--4.00
A21A16609ABA	2	0.01--4.00
FA8E1CB7FA66	0.39	0.01--4.00
D7A91A04EEE0	0.96	0.01--4.00
B52FE952CD60	2.02	0.01--4.00
2CD0855AFCD5	2	0.01--4.00
C3315002B540	4.43	0.01--4.00
FEBFF3468F4C	1.76	0.01--4.00
13EF908D1403	2.87	0.01--4.00
788EBC5BB0C2	0.87	0.01--4.00
F878D99946D5	2.26	0.01--4.00
958459BEC851	2.61	0.01--4.00
626F77F4540C	1.44	0.01--4.00
D3B6914A8344	2.33	0.01--4.00
0F460B41E911	1.74	0.01--4.00
DEDBFF1B913B	2.35	0.01--4.00
4056DB3E92B5	2.67	0.01--4.00
C616BE234F53	0.87	0.01--4.00
80D90E2E2840	0.96	0.01--4.00
CD5B4E9697CF	2.26	0.01--4.00
0CDDD14118F4	2.52	0.01--4.00
BE195F55DCDD	1.13	0.01--4.00
6DD8640979FC	1.13	0.01--4.00
0BAAF712D1FB	0.96	0.01--4.00
C8A26A03430C	1.36	0.01--4.00
67C8231A7663	2.52	0.01--4.00
D95322E356FF	1.13	0.01--4.00
C07D857675EE	2	0.01--4.00
D239161FEBC8	1.48	0.01--4.00
07140B3BA2F1	1.3	0.01--4.00
8AC4D82D456E	1.01	0.01--4.00
326855D9E638	2.06	0.01--4.00
66B3308059D1	1.61	0.01--4.00
BDBE96E6204F	1.65	0.01--4.00
47A4CC643EB9	1.83	0.01--4.00
38604AEB0B89	150.79	0.01--4.00
940FAF4B26BD	7.49	0.01--4.00
9D1D9A77E59F	1.39	0.01--4.00
C01CB2F72D7A	2.17	0.01--4.00
62AFD7C8A994	0.87	0.01--4.00
8FF10BC64BFB	2.55	0.01--4.00
78E36C5E9532	2.81	0.01--4.00
1782865AB67A	1.83	0.01--4.00
40D20D9A59E5	1.8	0.01--4.00
46823DC0D7E0	2	0.01--4.00
8FC597EF173B	1.45	0.01--4.00
66D6D28417AD	1.13	0.01--4.00
DF388E490030	2.34	0.01--4.00
721CC94016A7	1.22	0.01--4.00
B90A55042C5D	1.54	0.01--4.00
DC68EAB1B967	1.71	0.01--4.00
658CC5E593BF	3.21	0.01--4.00
FE47EDCE8E4D	1.39	0.01--4.00
9CC5C59FC299	0.87	0.01--4.00
88C089BECD6E	1.79	0.01--4.00
F0701CC68952	2.04	0.01--4.00
357F303A4398	1.36	0.01--4.00
31102FA948F4	1.82	0.01--4.00
AC1F04E64BDE	4.43	0.01--4.00
4DC0352B846C	3.66	0.01--4.00
223CA808085B	2.16	0.01--4.00
2F9AC601FDEC	1.35	0.01--4.00
3F13FF519006	1.45	0.01--4.00
5D8572A4AE4B	2.13	0.01--4.00
A76E7A881F5A	2.39	0.01--4.00
B1E6AFFB7AA9	1.48	0.01--4.00
ACFA9251A362	1.36	0.01--4.00
2D14201FD630	1.53	0.01--4.00
74358C1A9EED	0.85	0.01--4.00
912DBFCFD5A0	1.71	0.01--4.00
4A6206A54513	1.88	0.01--4.00
8820C629BCC1	1.19	0.01--4.00
E4726009515E	1.02	0.01--4.00
AC72284BA39E	3.75	0.01--4.00
CF947C38733C	1.62	0.01--4.00
0B36ACC9B97F	1.7	0.01--4.00
429CA1871CE8	1.27	0.01--4.00
E193A2EA7ECC	1.62	0.01--4.00
0070BCF9F044	1.87	0.01--4.00
5726AD7397E9	4.78	0.01--4.00
CDB7EF20738D	1.96	0.01--4.00
99EBBB5A0A90	1.62	0.01--4.00
A6167B4C9A9E	1.02	0.01--4.00
F575C61B7531	1.19	0.01--4.00
0E98ACA800B2	1.28	0.01--4.00
ECAEEDE9614C	2.9	0.01--4.00
4C793CC09310	1.45	0.01--4.00
F44677D2DC0D	1.62	0.01--4.00
9C2D6A4D1A32	7.66	0.01--4.00
D5805D128D70	3.38	0.01--4.00
7B1C26D19BCA	1.61	0.01--4.00
B2E776C25140	1.45	0.01--4.00
027E532B7556	1.44	0.01--4.00
8D3C912DF3F6	0.91	0.01--4.00
0FF8886A86D3	2.85	0.01--4.00
4B595A7CA1BB	0.85	0.01--4.00
9EE63C216AE5	2.98	0.01--4.00
F9922E637352	2.81	0.01--4.00
51E00DBCFF20	2.22	0.01--4.00
A35B85F266AE	1.87	0.01--4.00
7063F802BF50	1.53	0.01--4.00
5BF17815748D	3.06	0.01--4.00
21D6F2094E90	2.56	0.01--4.00
58AF46715DE4	2.3	0.01--4.00
A872FB5D72B0	1.62	0.01--4.00
F7609D60F1BE	2.41	0.01--4.00
DB299BBA6775	1.62	0.01--4.00
87BCDA716AA8	3.49	0.01--4.00
3E6A4457ADD5	1.88	0.01--4.00
AB19043EB09E	24.73	0.01--4.00
F6A205C6D4A5	2.13	0.01--4.00
E43CDFE9A4A7	1.36	0.01--4.00
EF29F7D18E8E	1.62	0.01--4.00
29C659A65159	1.62	0.01--4.00
07BA0399EAC8	1.96	0.01--4.00
CDD4A951930B	2.55	0.01--4.00
CF5A90E96A42	2.12	0.01--4.00
197E3DCCF8D4	1.53	0.01--4.00
479C512E5370	1.45	0.01--4.00
D100E421F31C	1.79	0.01--4.00
8393409FC62D	1.71	0.01--4.00
AAA0A67B2BD7	1.8	0.01--4.00
3BAFD3AD52B3	1.89	0.01--4.00
2C44597C1B65	1.71	0.01--4.00
BCE3C77B744D	1.8	0.01--4.00
3D559CDB3E20	1.27	0.01--4.00
56D243D5EA5D	1.44	0.01--4.00
81FA590E890A	2.06	0.01--4.00
37264311AC87	1.18	0.01--4.00
A807389D0DEA	4.42	0.01--4.00
9A1764C32D7F	1.97	0.01--4.00
BD135543A147	1.53	0.01--4.00
84629BF6672E	1.35	0.01--4.00
1F30738DE9F4	3.37	0.01--4.00
11D5E78B0BC3	1.71	0.01--4.00
3F5A77C4C6B5	1.73	0.01--4.00
B74A75C496A8	3.11	0.01--4.00
7943C518E2A3	1.27	0.01--4.00
B2B1B53D6119	1.8	0.01--4.00
AEB422141ADC	2.86	0.01--4.00
FAD5E1D77213	0.85	0.01--4.00
BD5702B42511	1.27	0.01--4.00
44284DB2C3F1	2.14	0.01--4.00
5628F3178CEF	1.18	0.01--4.00
8D1931EC55E0	1.79	0.01--4.00
A830EC0E20E3	1.71	0.01--4.00
92F03CCDC02E	1.36	0.01--4.00
895FA1E15454	1.78	0.01--4.00
B1DF2A43FD6D	1.36	0.01--4.00
C55AC82FE4AD	1.8	0.01--4.00
CDEA084918F6	3.46	0.01--4.00
F2801EB06A87	1.19	0.01--4.00
FFB76248C024	1.81	0.01--4.00
53D369C82CDA	1.54	0.01--4.00
10EBEF177D3E	1.62	0.01--4.00
7137C32F960F	1.45	0.01--4.00
78E146C92885	0.85	0.01--4.00
791862471EEE	1.53	0.01--4.00
5DB24FECDF9E	0.57	0.01--4.00
E2EC260B364D	1.89	0.01--4.00
FB8EC6EAE0D3	4.7	0.01--4.00
E9AA18AFD04B	1.89	0.01--4.00
A929DB9F3F73	1.64	0.01--4.00
EC43992D421C	2.8	0.01--4.00
944D135684CA	1.78	0.01--4.00
55A50073C3B1	2.39	0.01--4.00
538EC5A7D95B	2.3	0.01--4.00
07627BD42075	1.71	0.01--4.00
2ABFAA806553	1.95	0.01--4.00
D8BD30F5C5C5	0.94	0.01--4.00
8CAF3E8858D8	1.2	0.01--4.00
6655CADA2CE0	2.45	0.01--4.00
E7025C8023E7	2.91	0.01--4.00
91FE8CAD5D6F	1.69	0.01--4.00
9487CFAC4AED	1.27	0.01--4.00
58B38B6F2109	1.38	0.01--4.00
BD99F86EAFC7	2.21	0.01--4.00
26BB939401E1	1.78	0.01--4.00
ED3A16836D69	2.29	0.01--4.00
278CA92782C5	1.35	0.01--4.00
4E8CAE2D9878	2.79	0.01--4.00
312AF43B76C9	2.71	0.01--4.00
40B918DF20FC	2.37	0.01--4.00
9C20240D4D81	1.52	0.01--4.00
1EE6764DF74D	1.78	0.01--4.00
79B05C8A6ACD	0.68	0.01--4.00
0DA3124B80EA	1.61	0.01--4.00
0281782BEFA1	1.04	0.01--4.00
DEFBDB35E07C	1.87	0.01--4.00
60AB3F6904AF	2.46	0.01--4.00
F5AC9A82B85F	1.64	0.01--4.00
FEA6575053C0	1.62	0.01--4.00
819B15DBCF46	4.32	0.01--4.00
6BEACDE7E3B1	0.79	0.01--4.00
B5EC8FD91951	1.64	0.01--4.00
0389905847D0	1.44	0.01--4.00
127E14A672EE	2.25	0.01--4.00
B8C3C0C131A3	1.44	0.01--4.00
BA79D8D00BF2	2.7	0.01--4.00
7B03B5A36B47	5.87	0.01--4.00
685C84BD5057	1.12	0.01--4.00
9E65FE48CD19	1.82	0.01--4.00
DD7B67D04965	3.19	0.01--4.00
44D074A0CF02	1.3	0.01--4.00
B2B64A418D8B	2.94	0.01--4.00
EB350CF99BB7	1.09	0.01--4.00
3463158D71EA	1.29	0.01--4.00
517BB6DF1ACF	1.47	0.01--4.00
FDEDF8C3B400	4.24	0.01--4.00
B09CE7252163	1.73	0.01--4.00
3113F2BD4CBD	0.6	0.01--4.00
34C23E25FF7D	2.59	0.01--4.00
4206621C2D55	3.02	0.01--4.00
727210917576	1.47	0.01--4.00
6ED02AA6A3E9	3.55	0.01--4.00
C2487305372A	1.78	0.01--4.00
1BC945A5F129	14.01	0.01--4.00
86AD8061AE08	1.47	0.01--4.00
E40ADA76925A	1.12	0.01--4.00
342DFF98036E	1.03	0.01--4.00
EAD98E3B4C9D	1.3	0.01--4.00
91907E0A2218	2.16	0.01--4.00
26321EB4F758	2.59	0.01--4.00
DFB368A2610D	2.13	0.01--4.00
AE2DB1DC740E	3.8	0.01--4.00
FAA4D1E8E1AE	1.96	0.01--4.00
0A4A6B751C1A	1.08	0.01--4.00
BB03922C3A75	1.61	0.01--4.00
9438204CFF86	2.22	0.01--4.00
79E1F6DABEE8	2.74	0.01--4.00
B207184E7D00	1.35	0.01--4.00
83E0BADF62F9	2.92	0.01--4.00
46436F5F40E1	1.61	0.01--4.00
D6D70A40E9E7	9.19	0.01--4.00
F9A24866369E	1.17	0.01--4.00
4566F8306EA0	1.09	0.01--4.00
E202A7B6C924	4.4	0.01--4.00
B31F8A515533	4.74	0.01--4.00
EE6B1BFE5241	1.52	0.01--4.00
FE32FB063A09	2.05	0.01--4.00
BA1410890D57	1.53	0.01--4.00
D2960232E813	3.7	0.01--4.00
1FD1D8883F66	1.44	0.01--4.00
56661787A725	3.62	0.01--4.00
3C7B3ADBB439	2.22	0.01--4.00
31FA8516F0FA	1	0.01--4.00
CDB1FA74466F	1.61	0.01--4.00
D1DD9BA11019	1.78	0.01--4.00
4198879E81AC	2.05	0.01--4.00
06DA9A663D35	0.74	0.01--4.00
4F0C9FC7FC65	1.17	0.01--4.00
F3E6210669B9	2.83	0.01--4.00
7333CADB6416	1	0.01--4.00
59B769A36286	2.13	0.01--4.00
A20B7D08ABCC	0.48	0.01--4.00
171929F0AFEC	1.61	0.01--4.00
9735A4EAE7A2	2.31	0.01--4.00
DA39BA2D182F	2.92	0.01--4.00
B8D463DBCB8E	3.27	0.01--4.00
D1AB1482E6D9	0.91	0.01--4.00
D12258EEAE3C	1.18	0.01--4.00
61E84A4216C8	2.05	0.01--4.00
38A058C905F5	1.96	0.01--4.00
12CAEE63CF8A	1.17	0.01--4.00
C9BCFBDE4268	3.43	0.01--4.00
CFDBD0385A26	2.92	0.01--4.00
B0BF5E144173	1.31	0.01--4.00
41A2AB2FDEE4	2.75	0.01--4.00
DDC04B440D8D	2.66	0.01--4.00
64234EB83BB4	2.13	0.01--4.00
45EC229E2E19	1.7	0.01--4.00
03ED42E14756	0.92	0.01--4.00
135A2D9B1BEA	2.31	0.01--4.00
DB08D25BDEE4	1.52	0.01--4.00
948D59BF9C29	1.35	0.01--4.00
552AEA2FEFB6	1.91	≤4.0
FDC392BA7A12	2	≤4.0
106B7DB460C7	0.68	≤4.0
E32E651A1287	1.15	≤4.0
20D7983B907B	1.4	≤4.0
D2F159A680C3	1.52	0.01--4.00
ADD4C234B89C	2.08	≤4.0
3D208F3F249D	1.32	≤4.0
D59C7ABE9ED4	1.36	0.01--4.00
8ADA26473ACB	1.11	0.01--4.00
4040671198CE	1.15	≤4.0
AB7467E8A58B	1.23	≤4.0
26E36C59026A	1.4	≤4.0
52CAAF37049E	1.91	≤4.0
104E5B0D8E52	1.61	0.01--4.00
6611D0EC25C3	1.27	≤4.0
E6681FD1A0BD	1.44	0.01--4.00
CD9D89E0549C	1.36	0.01--4.00
12EF9D9D0842	0.85	0.01--4.00
A84A47902A3C	0.76	0.01--4.00
3956AD7A06F0	0.93	0.01--4.00
EAA73ACA0315	3.82	0.01--4.00
B6913E983F35	1.44	0.01--4.00
7A50049317E9	1.53	0.01--4.00
4BB95CC58694	3.39	0.01--4.00
B76E574525AA	2.37	0.01--4.00
9EDCAB5B6EF6	1.44	0.01--4.00
8E158FD28016	4.5	0.01--4.00
A98942DC823F	2.55	0.01--4.00
5B22ACCD09E3	44.7	0.01--4.00
1580ABA14485	30.54	0.01--4.00
C6BE8DF6E82D	16.45	0.01--4.00
AC87264C4767	0.93	0.01--4.00
54D37674F0FB	2.8	0.01--4.00
3E82A6EE5C70	1.53	0.01--4.00
53DF289CAD49	0.76	0.01--4.00
4BF6A946D2B3	2.72	0.01--4.00
0F73E7D7EA09	0.51	0.01--4.00
9AD8C1E7E5BD	1.95	0.01--4.00
3EAD69B4DBA7	1.36	0.01--4.00
90F6633FFA87	1.61	0.01--4.00
B02FE3488F12	2.12	0.01--4.00
93BE06D460B5	31.21	0.01--4.00
64F584873766	1.44	0.01--4.00
AECF5567DDD2	0.93	0.01--4.00
BB8CDAB16ECF	3.82	0.01--4.00
59AAE7AF4156	1.53	0.01--4.00
124F6EEAC739	1.61	0.01--4.00
8CFCA0E0B720	7.38	0.01--4.00
37D9651F4016	1.74	0.01--4.00
311EBFD7F59A	1.87	0.01--4.00
5E4921FD7EBA	3.65	0.01--4.00
910E89A07D5B	2.54	0.01--4.00
2771FD17F905	2.38	0.01--4.00
E72C7F64A52F	1.53	0.01--4.00
9D41CAB523B6	3.31	0.01--4.00
C11F67531847	1.86	0.01--4.00
70D26FB1E2B4	1.11	0.01--4.00
EC595979DE4E	2.12	0.01--4.00
01B0A7B355E2	1.27	0.01--4.00
F82F55CB1DEE	1.87	0.01--4.00
04BA163F9EA0	0.51	0.01--4.00
127A52D448BB	1.61	0.01--4.00
966E78F3D34E	2.12	0.01--4.00
59997CE00446	1.78	0.01--4.00
40E65A4C24F1	1.7	0.01--4.00
5E5B1600D739	1.97	0.01--4.00
73DA520BC79F	5.34	0.01--4.00
5D7CFA34F838	2.88	0.01--4.00
7ACF17AAE761	1.87	0.01--4.00
6A18E57A9728	1.36	0.01--4.00
AE1B62282581	1.44	0.01--4.00
A0DF35E262B3	0.93	0.01--4.00
60CE5D90FEB8	2.29	0.01--4.00
9D29C507571B	1.59	0.01--4.00
D90079AFC328	5.35	0.01--4.00
9A19C43DD04C	3.65	0.01--4.00
0CBE7917BFA0	3.23	0.01--4.00
6308E3E53F7F	3.22	0.01--4.00
6A4AF93D66A8	4.75	0.01--4.00
F0E3A3BAFD4C	4.84	0.01--4.00
80A31AB1D6B8	4.24	0.01--4.00
62492B3DB61F	1.53	0.01--4.00
596F28153B24	1.36	0.01--4.00
0BB603C792AA	1.19	0.01--4.00
1D69BC670E43	1.44	0.01--4.00
942E4BD7AD4A	2.04	0.01--4.00
693DD80510F1	154.54	0.01--4.00
A487577F053B	129.6	0.01--4.00
2A3248498E5E	126.89	0.01--4.00
087BD2695467	136.55	0.01--4.00
D4FD287E70C4	135.7	0.01--4.00
9334858F4150	4.58	0.01--4.00
A2DD543E3F1C	5.18	0.01--4.00
96CC59ED97E6	2.97	0.01--4.00
20B711B5B17A	10.52	0.01--4.00
C31DF0AABA77	1.11	0.01--4.00
4D9F7B95DE60	1.19	0.01--4.00
A4DC8448DD7C	0.93	0.01--4.00
5237E9291303	5.26	0.01--4.00
92E7E2613C89	1.7	0.01--4.00
6CE0E1B33A33	1.45	0.01--4.00
65046C638AD3	1.95	0.01--4.00
36AD2BE78832	1.87	0.01--4.00
417CF7584849	3.05	0.01--4.00
68214D12C1B3	1.02	0.01--4.00
B65D34FD16AE	1.36	0.01--4.00
F7ED5A090554	1.55	0.01--4.00
40F4B5DFF9A4	1.63	0.01--4.00
9D3548E5CF64	3.98	0.01--4.00
98F8B7F9530B	1.87	0.01--4.00
AFE68E320827	2.22	0.01--4.00
148BCCC9FF33	1.95	0.01--4.00
4457C030969C	1.13	0.01--4.00
37B1D2AC1426	7.49	0.01--4.00
FA1B410796BE	2.71	0.01--4.00
4E1A43907EBB	1.78	0.01--4.00
D7F75DB3D916	1.38	0.01--4.00
95B74168F7E2	1.53	0.01--4.00
A0852731BA77	1.88	0.01--4.00
BD4632EA5241	1.19	0.01--4.00
61F9F6A559A4	1.3	0.01--4.00
208C309282BC	2.04	0.01--4.00
815B8D4E41CF	1.13	0.01--4.00
92CD19909DD5	1.05	0.01--4.00
4F518345CA23	2.47	0.01--4.00
D606CC5400BC	1.3	0.01--4.00
DF404EADEBF5	2.22	0.01--4.00
C88AF385AAC3	1.63	0.01--4.00
37599E3ED42E	0.54	0.01--4.00
F523F79A1829	15.1	0.01--4.00
1DDE966A5F9A	6.65	0.01--4.00
2D3FABBADB10	2.64	0.01--4.00
2D3FABBADB10	1.88	0.01--4.00
4535BA561576	16.11	0.01--4.00
06163C89A5FC	8.57	0.01--4.00
8EB82A7FCC1C	4.73	0.01--4.00
45CE6E2B13B7	3.39	0.01--4.00
AA047386EA9B	2.8	0.01--4.00
0B12FC7BBA9F	1.63	0.01--4.00
073B25F98F15	1.47	0.01--4.00
812012AF0095	0.96	0.01--4.00
E0E9B5B1AD14	1.55	0.01--4.00
2768A0DAEBA4	4.48	0.01--4.00
97460490FAEC	5.06	0.01--4.00
2BA6A14060C7	2.05	0.01--4.00
BDFF405DE70B	51.49	0.01--4.00
B67C94E42A9C	50.74	0.01--4.00
B67C94E42A9C	48.06	0.01--4.00
D4CAF2F4549B	48.56	0.01--4.00
863ADE5AB8EB	1.88	0.01--4.00
B91EAFFA6AE9	1.84	0.01--4.00
432A289C950E	2.97	0.01--4.00
95B1FF08FF28	1.47	0.01--4.00
1E9807AD8B89	1.13	0.01--4.00
BA35A286B09F	0.96	0.01--4.00
CC8ACC9248D8	4.98	0.01--4.00
DA4CE6BEC5CD	1.3	0.01--4.00
65287A8FB009	1.38	0.01--4.00
EE946E418A29	2.22	0.01--4.00
DB0C854B26DB	1.05	0.01--4.00
96EE4B5644A7	18.78	0.01--4.00
839A8E3DC681	15.01	0.01--4.00
B12A9C07ED1C	0.8	0.01--4.00
A7CB0393D666	1.63	0.01--4.00
D200796D2255	1.47	0.01--4.00
CE01B671EDB8	1.3	0.01--4.00
81E3F55EAD01	1.88	0.01--4.00
BC87F6F50011	0.96	0.01--4.00
C5F7882C0708	2.56	0.01--4.00
C5F7882C0708	4.31	0.01--4.00
3C45CA5A71B8	1.72	0.01--4.00
79622A7C3C16	1.97	0.01--4.00
D19CEABB4862	2.38	0.01--4.00
62A22C85A802	1.88	0.01--4.00
CABB43B36234	1.8	0.01--4.00
FDA26D2FC2D0	0.88	0.01--4.00
B13AB38EEDCA	13.93	0.01--4.00
E7AFD5FE794A	24.39	0.01--4.00
CA0E045B2552	1.63	0.01--4.00
F71619D4DF96	4.14	0.01--4.00
C414885680F1	1.72	0.01--4.00
77A759C93EA8	0.96	0.01--4.00
C8411FB2B6B3	284.7	0.01--4.00
534BE264137B	2.13	0.01--4.00
2049B407AFB9	3.55	0.01--4.00
A1CA21722AFF	0.71	0.01--4.00
2B582EDA38B3	0.46	0.01--4.00
3DF20A620D2B	59.35	0.01--4.00
D8DE701EC92F	26.72	0.01--4.00
4BBA4D727874	45.8	0.01--4.00
7BA5B2C94E83	2.76	0.01--4.00
211276CE5FD2	6.94	0.01--4.00
C8866FF1DBA6	25.44	0.01--4.00
F928B365EE18	9.45	0.01--4.00
A291AC8EA36E	13.97	0.01--4.00
4B407B13AD33	5.94	0.01--4.00
FD96A726D284	12.3	0.01--4.00
8669C754A644	5	0.01--4.00
C05E5B59784F	2.21	0.01--4.00
C3E999E433A9	17.19	0.01--4.00
07AC100A4108	1.21	0.01--4.00
535BA3184BC1	0.88	0.01--4.00
3D89BB6EFB1B	1.21	0.01--4.00
150E848EE8CD	0.88	0.01--4.00
F8A8FD2C282F	0.96	0.01--4.00
2E8493A8F523	7.41	0.01--4.00
7084D06CCA11	3.64	0.01--4.00
B1EDDF17DF4A	1.47	0.01--4.00
C63032DD01F7	1.3	0.01--4.00
1CC2D1134BB7	2.13	0.01--4.00
C7DA61C0F353	1.63	0.01--4.00
3161D6192B2E	8.66	0.01--4.00
6D023F9D74A8	10	0.01--4.00
7F300916C0C2	3.14	0.01--4.00
7414D3EBE8D6	3.89	0.01--4.00
64618AF913E0	2.05	0.01--4.00
183C265D8EF3	1.8	0.01--4.00
4375D424C2F3	1.97	0.01--4.00
D2098B716108	4.39	0.01--4.00
D6092E4746EB	2.8	0.01--4.00
B2777F496E12	2.05	0.01--4.00
DE0C88C098E7	4.9	0.01--4.00
0FABA2FEC838	6.07	0.01--4.00
752B85742082	2.59	0.01--4.00
7D6AD1F8FFD4	4.64	0.01--4.00
5205F97BEAE7	0.93	0.01--4.00
FB6DE2F6ACE7	1.95	0.01--4.00
281304E3C725	3.81	0.01--4.00
309A09CBE4A1	2.84	0.01--4.00
C9A541768730	1.43	0.01--4.00
4218E4C33696	1.05	0.01--4.00
D86E51FED562	1.37	0.01--4.00
068DDCFFB353	1.42	0.01--4.00
18AC537179B5	0.97	0.01--4.00
805A9DC18100	1.46	0.01--4.00
[truncated: 9,248 more rows]

## Sheet: Sheet9
De-identified ID	Serum DBIL (μmol/L)	Reference Range
[truncated: 43,069 more rows]

[truncated: 2 more sheets: Sheet10, Sheet11]
